# Supplementary material for: The methylome in females with adolescent Conduct Disorder: Neural pathomechanisms and environmental risk factors
Source: PLoS One. 2022 Jan 28;17(1):e0261691. doi: 10.1371/journal.pone.0261691 (PMC8797262; doi:10.1371/journal.pone.0261691)
Supplement: S1 Table — (XLSX) [file pone.0261691.s001.xlsx]

## Sheet: Loci_Results_Sig
Analysis of differentially methylated Loci: note: HpaII seq measured unmethylated regions. Thus an increas in reads corresponds to an increaed demethylation
															effect size								standard error effect size							Statistics							P-value
ID	baseMean	log2FoldChange	lfcSE	stat	pvalue	padj	seqnames	start	end	gene	distance	feature	cpg	tf_binding	Age	int_disno	int_disyes	medicationyes	contraceptivesyes	cigday_1	V8	groupCD	SE_Age	SE_int_disyes	SE_medicationyes	SE_contraceptivesyes	SE_cigday_1	SE_V8	SE_groupCD	WaldStatistic_Age	WaldStatistic_int_disyes	WaldStatistic_medicationyes	WaldStatistic_contraceptivesyes	WaldStatistic_cigday_1	WaldStatistic_V8	WaldStatistic_groupCD	WaldPvalue_Age	WaldPvalue_int_disyes	WaldPvalue_medicationyes	WaldPvalue_contraceptivesyes	WaldPvalue_cigday_1	WaldPvalue_V8	WaldPvalue_groupCD
tag_134778_MIR4500HG,SLITRK5	13.294	-1.12842	0.201492	-5.60034	2.13936e-08	0.0046232	chr13	88324376	88324381	MIR4500HG,SLITRK5	0	upstream	cpg	Pol2//GR	-0.0452923	4.74064	5.0314	0.166961	-0.126415	0.0305576	0.706369	-1.12842	0.0539633	0.884392	0.213896	0.191566	0.0173334	0.879379	0.201492	-0.839318	5.68911	0.780573	-0.659903	1.76293	0.803259	-5.60034	0.401291	1.27704e-08	0.435054	0.509316	0.0779121	0.421825	2.13936e-08
tag_204782_PDGFB	14.798	0.791735	0.173707	4.55787	5.1674e-06	0.307509	chr22	39629982	39629987	PDGFB	0	intronic	NoCpg		0.118079	1.82541	1.46832	-0.0323385	-0.271513	-0.00905351	0.17153	0.791735	0.0482438	0.792145	0.183587	0.168635	0.0149487	0.810229	0.173707	2.44754	1.8536	-0.176149	-1.61007	-0.60564	0.211706	4.55787	0.0143835	0.0637961	0.860177	0.107384	0.544754	0.832337	5.1674e-06
tag_35466_MIR4792	5.31577	-1.54291	0.338922	-4.55242	5.30329e-06	0.307509	chr3	24561792	24561797	MIR4792	0	downstream	NoCpg	Pol2//CCNT2//ZBTB7A_(SC-34508)//GABP//HDAC2_(SC-6296)//TAF1//Pol2-4H8//NRSF//GATA-2//ELF1_(SC-631)//GATA2_(CG2-96)//TAL1_(SC-12984)	-0.057936	3.34829	3.97982	0.264996	0.227555	0.0760251	1.1559	-1.54291	0.0895086	1.46591	0.352229	0.311362	0.0280429	1.43	0.338922	-0.647268	2.71491	0.752341	0.730836	2.71103	0.808321	-4.55242	0.517459	0.00662931	0.451846	0.464879	0.00670754	0.418906	5.30329e-06
tag_120467_PVRL1	36.5414	-0.467965	0.103132	-4.53752	5.69192e-06	0.307509	chr11	119544539	119544544	PVRL1	0	intronic	NoCpg	Pol2-4H8//NFKB//BATF//YY1_(C-20)//CTCF//TCF12//CHD2_(N-1250)//RXRA//Pol2//SMC3_(ab9263)	-0.0299365	5.75334	5.68514	0.302618	0.116513	0.015708	-0.529322	-0.467965	0.0280903	0.458771	0.109088	0.0989457	0.00899581	0.461211	0.103132	-1.06573	12.3921	2.77407	1.17754	1.74615	-1.14768	-4.53752	0.286547	2.88347e-35	0.00553596	0.238979	0.0807854	0.251101	5.69192e-06
tag_137745_KLHDC2	18.5907	-0.685889	0.154236	-4.44703	8.70673e-06	0.321231	chr14	50234989	50234994	KLHDC2	0	UTR5	cpg	Pol2//TAF1//TBP//CCNT2//Sin3Ak-20//HMGN3//Pol2-4H8//HEY1//Oct-2	-0.0282154	4.75539	4.97358	0.333888	-0.145171	0.0390496	0.0487074	-0.685889	0.0416688	0.681633	0.161597	0.147089	0.0131098	0.678739	0.154236	-0.677136	7.29656	2.06618	-0.986964	2.97866	0.0717616	-4.44703	0.49832	2.95228e-13	0.0388118	0.32366	0.00289511	0.942792	8.70673e-06
tag_197061_BMP7	9.82539	1.04263	0.234728	4.44185	8.91888e-06	0.321231	chr20	55812238	55812243	BMP7	0	intronic	NoCpg		0.0107763	2.92097	2.23448	-0.190443	-0.0728486	-0.031322	0.0773346	1.04263	0.0652403	1.06869	0.250404	0.229205	0.0205938	1.10216	0.234728	0.165178	2.09086	-0.760543	-0.317832	-1.52094	0.0701666	4.44185	0.868804	0.0365406	0.44693	0.750612	0.128274	0.944061	8.91888e-06
tag_68218_BEND3	8.15142	-0.967948	0.226179	-4.27957	1.87258e-05	0.478682	chr6	107436782	107436787	BEND3	0	upstream	cpg	E2F1//Pol2//HA-E2F1//AP-2gamma//Egr-1//E2F6_(H-50)//Pol2-4H8	-0.0595523	4.14674	4.16035	0.35633	0.0560263	0.0479951	-1.63299	-0.967948	0.0604335	0.986678	0.238562	0.21363	0.0193552	0.942539	0.226179	-0.985419	4.21652	1.49365	0.262259	2.47971	-1.73254	-4.27957	0.324418	2.48099e-05	0.135266	0.793122	0.0131491	0.0831776	1.87258e-05
tag_10516_C1orf52	6.16074	-1.09114	0.255072	-4.27778	1.88768e-05	0.478682	chr1	85722202	85722207	C1orf52	0	intronic	NoCpg		-0.0880652	4.09779	4.50951	0.591723	-0.160416	0.0638977	-0.448906	-1.09114	0.0678147	1.10651	0.262693	0.240666	0.0212947	1.0918	0.255072	-1.29861	4.07543	2.25253	-0.666553	3.00064	-0.411163	-4.27778	0.194076	4.59292e-05	0.0242888	0.505058	0.00269414	0.680953	1.88768e-05
tag_15433_METTL13	9.5014	-0.858351	0.201901	-4.25135	2.12486e-05	0.478682	chr1	171751562	171751567	METTL13	0	intronic	NoCpg		-0.0187563	3.83836	3.82234	0.234937	0.0846523	0.000825153	-0.378346	-0.858351	0.0542754	0.887547	0.216673	0.193959	0.0180936	0.900692	0.201901	-0.345575	4.30664	1.08429	0.436443	0.0456048	-0.420061	-4.25135	0.729662	1.65756e-05	0.278236	0.662515	0.963625	0.674441	2.12486e-05
tag_55541_ANKRD34B	7.25639	1.04846	0.247252	4.24046	2.23059e-05	0.478682	chr5	79855772	79855777	ANKRD34B	0	exonic	NoCpg		0.153584	0.0714986	0.263226	-0.41129	0.0366159	-0.0755045	-2.46651	1.04846	0.0690743	1.13615	0.265113	0.239118	0.0219871	1.10469	0.247252	2.22345	0.231682	-1.55137	0.153129	-3.43403	-2.23277	4.24046	0.0261853	0.816785	0.120812	0.878297	0.000594682	0.025564	2.23059e-05
tag_132829_SACS	34.3594	0.439013	0.104017	4.2206	2.43658e-05	0.478682	chr13	23954409	23954414	SACS	0	intronic	NoCpg		0.0456348	4.38008	4.19866	-0.302555	-0.236055	-0.0157977	-0.294353	0.439013	0.028848	0.47321	0.113363	0.10229	0.00911515	0.499222	0.104017	1.5819	8.87272	-2.6689	-2.3077	-1.73313	-0.589624	4.2206	0.113671	7.13835e-19	0.00760992	0.021016	0.0830732	0.555443	2.43658e-05
tag_204544_CSNK1E	26.7397	-0.555446	0.132585	-4.18934	2.79763e-05	0.503812	chr22	38712729	38712734	CSNK1E	0	intronic	cpg	Pol2	0.00594251	4.79094	4.96366	0.125429	-0.071258	0.0140342	-0.209505	-0.555446	0.0359948	0.589762	0.140816	0.126915	0.011463	0.58324	0.132585	0.165093	8.41638	0.890729	-0.561464	1.2243	-0.359208	-4.18934	0.868871	3.88294e-17	0.373075	0.574481	0.220839	0.719439	2.79763e-05
tag_126693_0CA	12.0117	-0.87003	0.210196	-4.13913	3.48628e-05	0.579532	chr12	57118976	57118981	0CA	0	intronic	cpg	Pol2//TAF1//ZNF263//YY1//NFKB//YY1_(C-20)//Sin3Ak-20//Pol2-4H8//BCLAF1_(M33-P5B11)//Pol2(b)//c-Myc//HEY1//TBP//NRSF//POU2F2//Oct-2//Pol2(phosphoS2)//TAF7_(SQ-8)//Max//p300//GTF2F1_(RAP-74)//GTF2B//USF-1//GABP//ELF1_(SC-631)//CHD2_(N-1250)//PAX5-N19	-0.0675744	4.76309	5.28241	0.211729	0.0564934	0.0152287	0.17341	-0.87003	0.0568224	0.930523	0.221331	0.199815	0.0180631	0.917168	0.210196	-1.18922	5.67682	0.956617	0.282728	0.843084	0.189071	-4.13913	0.234353	1.37223e-08	0.338761	0.777385	0.399182	0.850037	3.48628e-05
tag_174984_ZBTB7C	13.4252	0.789792	0.191828	4.1172	3.8351e-05	0.59198	chr18	45599165	45599170	ZBTB7C	0	intronic	NoCpg		0.0782085	2.32137	1.94324	-0.0789956	-0.264788	-0.0082881	-0.549931	0.789792	0.0531733	0.872369	0.20332	0.186298	0.0165254	0.871206	0.191828	1.47082	2.22754	-0.388529	-1.42131	-0.501536	-0.631229	4.1172	0.141339	0.025911	0.697625	0.155225	0.615994	0.527891	3.8351e-05
tag_111104_APBB1	30.4912	-0.464041	0.11411	-4.06662	4.77e-05	0.62504	chr11	6439903	6439908	APBB1	0	intronic	cpg		0.0159278	4.76349	4.9017	0.333068	-0.265985	0.0267239	-1.0153	-0.464041	0.030897	0.50568	0.11982	0.109609	0.0097798	0.496789	0.11411	0.515513	9.69328	2.77974	-2.42668	2.73256	-2.04373	-4.06662	0.606194	3.22022e-22	0.00544028	0.0152379	0.00628443	0.0409802	4.77e-05
tag_208794_POLA1	11.7521	0.851238	0.210044	4.05267	5.06371e-05	0.62504	chrX	24747318	24747323	POLA1	0	intronic	NoCpg		0.109035	1.43398	0.88082	0.231918	-0.177219	0.0190269	-2.141	0.851238	0.0581112	0.9531	0.218644	0.201174	0.0177819	0.899611	0.210044	1.87631	0.924163	1.06071	-0.880923	1.07001	-2.37992	4.05267	0.0606125	0.355402	0.288822	0.378359	0.284613	0.0173166	5.06371e-05
tag_128978_ASCL4	8.06116	0.891367	0.220752	4.03786	5.39411e-05	0.62504	chr12	108169010	108169015	ASCL4	0	exonic	cpg		0.0264592	2.30219	2.02958	-0.0683601	-0.140395	-0.016347	-1.04056	0.891367	0.0616102	1.00864	0.233804	0.215654	0.0190791	1.03529	0.220752	0.429461	2.0122	-0.292382	-0.65102	-0.856804	-1.00509	4.03786	0.667588	0.0441989	0.769995	0.515033	0.391553	0.314853	5.39411e-05
tag_62702_SYCP2L	15.0867	-0.676299	0.168405	-4.01592	5.92151e-05	0.62504	chr6	10886737	10886742	SYCP2L	0	upstream	NoCpg		-0.00784854	4.19818	4.15818	0.425262	0.0549471	0.0223543	-0.266739	-0.676299	0.0455014	0.743837	0.176783	0.160415	0.0146295	0.735801	0.168405	-0.17249	5.59017	2.40555	0.34253	1.52803	-0.362516	-4.01592	0.863052	2.26843e-08	0.0161481	0.731952	0.126505	0.716967	5.92151e-05
tag_32154_AP1S3	25.9986	0.472846	0.117908	4.0103	6.06419e-05	0.62504	chr2	224702787	224702792	AP1S3	0	upstream	cpg	Pol2//HA-E2F1//NFKB//CTCF	0.0325403	4.08485	4.13013	-0.352236	-0.183596	-0.0171848	0.873196	0.472846	0.0328772	0.53916	0.128215	0.115927	0.0102398	0.596387	0.117908	0.989751	7.66032	-2.74723	-1.58372	-1.67824	1.46414	4.0103	0.322296	1.85471e-14	0.00601008	0.113258	0.0932996	0.143155	6.06419e-05
tag_9336_SSBP3	7.3568	-1.02594	0.255958	-4.00823	6.11765e-05	0.62504	chr1	54748382	54748387	SSBP3	0	intronic	NoCpg		-0.0164293	3.44407	3.71903	-0.130917	-0.0250262	0.0319722	1.37914	-1.02594	0.0688299	1.1289	0.276531	0.243294	0.0219365	1.15846	0.255958	-0.238695	3.29439	-0.473424	-0.102864	1.45749	1.1905	-4.00823	0.811342	0.000986352	0.63591	0.918071	0.144982	0.233851	6.11765e-05
tag_205820_SULT4A1	21.5325	-0.662005	0.165481	-4.00048	6.32137e-05	0.62504	chr22	44257818	44257823	SULT4A1	0	intronic	NoCpg		-0.095677	6.02404	6.08865	0.184932	0.304191	0.0259212	-0.976955	-0.662005	0.0450504	0.736593	0.174779	0.157118	0.0142442	0.699645	0.165481	-2.12378	8.26596	1.05809	1.93607	1.81977	-1.39636	-4.00048	0.0336889	1.38569e-16	0.290013	0.0528591	0.0687943	0.162607	6.32137e-05
tag_10484_MCOLN2	5.92902	1.02187	0.25689	3.97784	6.95454e-05	0.62504	chr1	85463333	85463338	MCOLN2	0	upstream	cpg	CTCF	0.00180519	2.13895	1.82119	0.0430493	-0.214528	-0.00164283	0.548031	1.02187	0.0719765	1.1767	0.268975	0.251544	0.0218539	1.27069	0.25689	0.0250802	1.54771	0.16005	-0.852848	-0.0751731	0.431285	3.97784	0.979991	0.121692	0.872842	0.393743	0.940077	0.666261	6.95454e-05
tag_109818_RASSF7	12.5195	-0.69472	0.17522	-3.96485	7.34424e-05	0.62504	chr11	561579	561584	RASSF7	0	intronic	NoCpg	Pol2//ELF1_(SC-631)//SP1//c-Myc	-0.0451228	4.50866	4.26899	0.452836	-0.0277974	0.0478193	1.19765	-0.69472	0.0473252	0.771889	0.184104	0.167659	0.0150498	0.809067	0.17522	-0.953462	5.53057	2.45967	-0.165797	3.1774	1.48029	-3.96485	0.340356	3.19186e-08	0.0139063	0.868316	0.00148603	0.138796	7.34424e-05
tag_209341_LANCL3	23.3018	-0.503308	0.127016	-3.96256	7.4149e-05	0.62504	chrX	37430586	37430591	LANCL3	0	upstream	NoCpg		-0.042409	5.29989	5.33803	0.123985	0.254248	0.00803587	-1.39252	-0.503308	0.034631	0.565679	0.136031	0.121675	0.0111309	0.557566	0.127016	-1.2246	9.4365	0.911442	2.08957	0.721943	-2.4975	-3.96256	0.220727	3.8544e-21	0.362062	0.0366563	0.470329	0.0125071	7.4149e-05
tag_161963_SHISA6	14.4862	-0.689633	0.174361	-3.95521	7.64678e-05	0.62504	chr17	11144954	11144959	SHISA6	0	exonic	cpg		-0.0533288	4.87468	5.43601	-0.0555282	-0.320514	0.0120392	0.366673	-0.689633	0.0472296	0.774346	0.187127	0.168986	0.0150012	0.800846	0.174361	-1.12914	7.02014	-0.296741	-1.89668	0.802551	0.457857	-3.95521	0.258839	2.21653e-12	0.766664	0.0578698	0.422234	0.647055	7.64678e-05
tag_102974_HK1	5.22577	1.22671	0.310386	3.95219	7.7438e-05	0.62504	chr10	71122595	71122600	HK1	0	intronic	NoCpg	c-Fos	-0.011925	2.41522	1.7209	-0.672138	0.273298	-0.076103	-0.452166	1.22671	0.0865534	1.41866	0.340255	0.30445	0.0281775	1.49585	0.310386	-0.137777	1.21305	-1.97539	0.897678	-2.70084	-0.302279	3.95219	0.890417	0.225113	0.0482236	0.369357	0.00691641	0.762439	7.7438e-05
tag_78295_RASA4	9.48554	-0.670393	0.169712	-3.95018	7.80931e-05	0.62504	chr7	102233849	102233854	RASA4	0	intronic	NoCpg		-0.0524845	4.14247	4.50311	0.121202	-0.0289383	0.0374059	-0.253879	-0.670393	0.0460134	0.750465	0.181547	0.163136	0.0143372	0.805983	0.169712	-1.14064	6.00043	0.667608	-0.177387	2.60901	-0.314993	-3.95018	0.254021	1.96801e-09	0.504384	0.859204	0.00908045	0.752767	7.80931e-05
tag_132574_ANHX	12.8872	-0.792205	0.202217	-3.91759	8.94386e-05	0.629799	chr12	133811882	133811887	ANHX	0	intronic	NoCpg		-0.0529685	4.52905	4.62084	0.568388	0.268808	0.0407732	0.177136	-0.792205	0.05467	0.892975	0.209372	0.190283	0.0172358	0.864901	0.202217	-0.968877	5.17465	2.71472	1.41267	2.36562	0.204804	-3.91759	0.332607	2.28334e-07	0.0066332	0.157753	0.018	0.837725	8.94386e-05
tag_177608_TCF3	16.1842	-0.618929	0.158486	-3.90527	9.41212e-05	0.629799	chr19	1650657	1650662	TCF3	0	intronic	NoCpg	CTCF//ZBTB7A_(SC-34508)	-0.130459	6.1768	6.20637	-0.111035	0.0679727	0.0543351	0.05359	-0.618929	0.0432596	0.706054	0.171364	0.152286	0.0134074	0.725096	0.158486	-3.01572	8.79023	-0.647946	0.446348	4.05263	0.0739074	-3.90527	0.0025637	1.49258e-18	0.51702	0.655346	5.06443e-05	0.941084	9.41212e-05
tag_104522_GRID1	22.5804	-0.521416	0.133718	-3.89936	9.64457e-05	0.629799	chr10	88125259	88125264	GRID1	0	intronic	cpg		-0.0581428	5.49452	5.58638	0.292133	0.105105	0.0184152	-0.951298	-0.521416	0.0364045	0.594513	0.141142	0.128107	0.011583	0.587658	0.133718	-1.59713	9.39655	2.06979	0.820445	1.58984	-1.61879	-3.89936	0.110236	5.63805e-21	0.0384721	0.411962	0.111871	0.105491	9.64457e-05
tag_35077_SLC6A6	40.8247	0.395038	0.10131	3.89931	9.64671e-05	0.629799	chr3	14473848	14473853	SLC6A6	0	intronic	NoCpg	ZNF263//KAP1//ELK4//BAF155//STAT3//CHD2_(N-1250)//c-Myc//ELF1_(SC-631)//YY1//PAX5-C20//Rad21//Pol2//Pol2(b)//Pol2-4H8//GR//IRF1//ERalpha_a//CEBPB//Max//c-Jun//CCNT2//Sin3Ak-20//Pbx3//MafK_(ab50322)//TCF12//SP1//c-Fos//p300//eGFP-JunD//HMGN3//FOSL2//CTCF//Ini1//BCL11A//SMC3_(ab9263)//PAX5-N19//EBF//eGFP-FOS//EBF1_(C-8)//AP-2gamma//NF-E2	0.0630727	4.33939	4.18595	-0.189676	-0.130022	-0.0254759	0.0789115	0.395038	0.0280744	0.460599	0.10922	0.09895	0.00893303	0.480179	0.10131	2.24663	9.08806	-1.73665	-1.31402	-2.85188	0.164338	3.89931	0.0246636	1.00821e-19	0.0824493	0.18884	0.00434616	0.869465	9.64671e-05
tag_41565_ARMC8	6.94561	0.997173	0.256399	3.88915	0.000100596	0.629799	chr3	137906489	137906494	ARMC8	0	intronic	cpg	TBP//Pol2-4H8//Pol2//TAF1//GR//YY1//YY1_(C-20)//Sin3Ak-20//NFKB//ZBTB7A_(SC-34508)//TAF7_(SQ-8)	-0.0533259	3.14363	3.41967	-0.164852	0.350246	-0.0839377	-0.520971	0.997173	0.0723104	1.18238	0.271685	0.251377	0.0231098	1.25318	0.256399	-0.737458	2.8922	-0.606776	1.39331	-3.63213	-0.41572	3.88915	0.460844	0.00382558	0.543999	0.163527	0.000281087	0.677615	0.000100596
tag_52805_IRX4	8.45749	-0.785569	0.202656	-3.87637	0.000106027	0.629799	chr5	1879264	1879269	IRX4	0	intronic	NoCpg		0.00905477	3.1174	2.91954	0.154392	0.305808	0.0386677	-0.837351	-0.785569	0.054454	0.889726	0.217305	0.190629	0.0174864	0.880092	0.202656	0.166283	3.28139	0.710484	1.6042	2.21129	-0.951436	-3.87637	0.867934	0.00103295	0.477404	0.10867	0.0270155	0.341383	0.000106027
tag_139776_JDP2	14.7651	-0.642526	0.166271	-3.86433	0.000111395	0.629799	chr14	75895221	75895226	JDP2	0	UTR5	cpg	Pol2-4H8//ZNF263	-0.0462228	4.77904	4.92061	0.297748	0.011549	0.00697892	2.62834	-0.642526	0.0453068	0.740486	0.176178	0.160592	0.0145813	0.806334	0.166271	-1.02022	6.64511	1.69004	0.071915	0.478623	3.25962	-3.86433	0.307625	3.02998e-11	0.0910213	0.94267	0.632207	0.00111562	0.000111395
tag_63218_KDM1B	7.27351	-1.04085	0.269802	-3.85782	0.000114401	0.629799	chr6	18155971	18155976	KDM1B	0	intronic	cpg	HA-E2F1//Pol2//ZBTB7A_(SC-34508)//AP-2gamma	-0.204553	6.16484	6.64675	0.600531	-0.204441	0.0488205	-0.561157	-1.04085	0.072652	1.1856	0.279278	0.258256	0.0228819	1.15337	0.269802	-2.81552	5.60624	2.1503	-0.791622	2.13359	-0.486538	-3.85782	0.00486987	2.06774e-08	0.0315317	0.428581	0.0328766	0.626586	0.000114401
tag_161129_GPS2	5.12074	1.13505	0.294494	3.85424	0.000116088	0.629799	chr17	7218403	7218408	GPS2	0	UTR5	cpg		0.062693	1.01644	0.57743	-0.697928	-0.0724288	0.00249932	1.2011	1.13505	0.0824252	1.35364	0.320686	0.285938	0.0248001	1.4667	0.294494	0.760605	0.426575	-2.17636	-0.253303	0.100779	0.818913	3.85424	0.446893	0.669689	0.0295282	0.800034	0.919726	0.412836	0.000116088
tag_211947_PGK1	15.5644	-0.675697	0.175418	-3.85194	0.000117188	0.629799	chrX	77359384	77359389	PGK1	0	upstream	cpg	Pol2//SETDB1//Pol2(phosphoS2)//Pol2-4H8//AP-2gamma//STAT1//HEY1//ELK4//ELF1_(SC-631)//c-Myc//E2F6//PAX5-C20//ZBTB7A_(SC-34508)//HMGN3//p300//GABP//CCNT2//SP1//E2F6_(H-50)//GR	0.0026084	4.05228	4.64619	-0.0383879	-0.220786	0.00778	-0.485508	-0.675697	0.0474343	0.778445	0.187272	0.168064	0.0150733	0.768383	0.175418	0.0549897	5.96855	-0.204984	-1.3137	0.516146	-0.631857	-3.85194	0.956147	2.39367e-09	0.837585	0.188947	0.605753	0.52748	0.000117188
tag_182659_MED26	6.89311	1.03256	0.268494	3.84574	0.00012019	0.629799	chr19	16708448	16708453	MED26	0	intronic	NoCpg		0.00693662	2.36558	2.37469	-0.81046	-0.100797	-0.0235148	-1.35858	1.03256	0.0748988	1.22921	0.293645	0.261272	0.0229428	1.23983	0.268494	0.0926131	1.93188	-2.76	-0.385793	-1.02493	-1.09578	3.84574	0.926211	0.053374	0.00578008	0.69965	0.305397	0.273176	0.00012019
tag_204848_SYNGR1	8.4287	0.872961	0.227112	3.84375	0.000121171	0.629799	chr22	39770202	39770207	SYNGR1	0	intronic	NoCpg		0.0462575	2.01256	1.92857	-0.110547	-0.0560603	-0.0262538	-0.0644949	0.872961	0.0634594	1.03997	0.240039	0.22085	0.0196331	1.08162	0.227112	0.728932	1.85445	-0.46054	-0.253839	-1.33722	-0.0596281	3.84375	0.466043	0.0636742	0.645129	0.79962	0.181152	0.952452	0.000121171
tag_202336_BCR	31.1919	0.506694	0.131836	3.84337	0.000121357	0.629799	chr22	23555156	23555161	BCR	0	intronic	NoCpg		0.0496561	4.04941	3.83783	-0.0387674	-0.0814191	-0.0176759	1.288	0.506694	0.0365553	0.599354	0.139716	0.127795	0.0114624	0.619703	0.131836	1.35838	6.40328	-0.277473	-0.637107	-1.54207	2.07841	3.84337	0.174342	1.52078e-10	0.781417	0.524055	0.123056	0.0376712	0.000121357
tag_78003_PLOD3	4.75834	-1.27069	0.33083	-3.84093	0.00012257	0.629799	chr7	100850149	100850154	PLOD3	0	exonic	NoCpg		0.0517976	1.59645	2.52739	0.322961	-0.410263	0.0329267	0.94244	-1.27069	0.087258	1.43347	0.34319	0.310344	0.0277357	1.42171	0.33083	0.593614	1.76313	0.941058	-1.32196	1.18716	0.662893	-3.84093	0.55277	0.077879	0.346675	0.186182	0.235165	0.507399	0.00012257
tag_144316_CASC4	22.2183	0.53246	0.138646	3.84043	0.000122818	0.629799	chr15	44580860	44580865	CASC4	0	upstream	cpg	CTCF//ZZZ3//JunD//GATA-1//HA-E2F1//TBP//TCF4//STAT1//TAF1//CHD2_(N-1250)//IRF4_(M-17)//YY1_(C-20)//ZBTB33//p300//BRCA1_(C-1863)//Pol2//Sin3Ak-20//ELF1_(SC-631)//Pol2-4H8//GABP//SRF//ZBTB7A_(SC-34508)//ELK4//SP1//Pol2(phosphoS2)//IRF1//TCF12	0.0679216	3.26466	2.94678	0.0251608	-0.135831	-0.00731198	-0.571077	0.53246	0.0384158	0.629708	0.147026	0.134558	0.0120302	0.635563	0.138646	1.76806	4.6796	0.171131	-1.00946	-0.607802	-0.898536	3.84043	0.0770502	2.87436e-06	0.864121	0.312755	0.543319	0.3689	0.000122818
tag_142248_MIR4710	22.4867	0.468485	0.122145	3.83548	0.000125318	0.629799	chr14	105144476	105144481	MIR4710	0	upstream	cpg	ZNF263//Pol2//GATA-1//E2F6_(H-50)//ZBTB7A_(SC-34508)//Egr-1	0.00121372	4.40848	4.32973	-0.428714	0.0883105	-0.0280332	0.178814	0.468485	0.0341684	0.559681	0.134417	0.1201	0.0107927	0.617153	0.122145	0.0355217	7.73606	-3.18944	0.735308	-2.59741	0.289739	3.83548	0.971664	1.02541e-14	0.0014255	0.462152	0.00939288	0.772016	0.000125318
tag_98629_SEC16A	8.3235	-0.846609	0.222128	-3.81136	0.000138205	0.672301	chr9	139367297	139367302	SEC16A	0	intronic	cpg		0.0445346	2.50074	3.10168	0.481399	-0.249091	-0.00490158	2.33563	-0.846609	0.0596612	0.977867	0.231356	0.212868	0.0194081	1.049	0.222128	0.746458	3.17189	2.08077	-1.17016	-0.252553	2.22653	-3.81136	0.455391	0.00151451	0.0374548	0.241935	0.800614	0.0259785	0.000138205
tag_113085_LRRC4C	45.605	0.401684	0.105557	3.80536	0.000141595	0.672301	chr11	41259308	41259313	LRRC4C	0	intronic	NoCpg		0.0438255	4.69214	4.49023	-0.0244013	0.0392229	-0.00869659	-0.201122	0.401684	0.029212	0.478762	0.111876	0.101756	0.00914287	0.475996	0.105557	1.50026	9.37883	-0.21811	0.385462	-0.951189	-0.422528	3.80536	0.133547	6.6706e-21	0.827344	0.699895	0.341509	0.67264	0.000141595
tag_44734_PDE6B	5.33767	1.10737	0.291203	3.80273	0.000143108	0.672301	chr4	645890	645895	PDE6B	0	intronic	NoCpg		0.027748	1.66721	1.36065	0.031511	0.0429808	-0.0730495	1.40481	1.10737	0.0816382	1.3367	0.306797	0.286596	0.0263676	1.47706	0.291203	0.33989	1.01791	0.102709	0.14997	-2.77042	0.951085	3.80273	0.73394	0.308719	0.918194	0.880788	0.00559835	0.341561	0.000143108
tag_57044_FSTL4	21.053	-0.544638	0.143948	-3.78356	0.000154599	0.697507	chr5	132759736	132759741	FSTL4	0	intronic	NoCpg	SMC3_(ab9263)//RXRA//Rad21//CTCF_(SC-5916)//Znf143_(16618-1-AP)//CTCF_(C-20)//HNF4A_(H-171)//HNF4G_(SC-6558)//USF-1//CTCF//E2F6//Max//TR4//HNF4A	-0.0475258	5.28057	5.28216	0.358509	-0.102734	0.0304704	-0.325668	-0.544638	0.0390761	0.638601	0.151339	0.138178	0.0123887	0.633994	0.143948	-1.21624	8.27145	2.36892	-0.743493	2.45953	-0.513677	-3.78356	0.223895	1.32342e-16	0.0178403	0.457183	0.0139118	0.607478	0.000154599
tag_126200_HOXC4,HOXC6	17.8324	-0.580514	0.153574	-3.78003	0.000156807	0.697507	chr12	54415145	54415150	HOXC4,HOXC6	0	intronic	NoCpg		-0.109998	5.98031	6.06177	0.150847	0.123133	0.0293068	0.692587	-0.580514	0.041977	0.685106	0.163395	0.147723	0.0132105	0.711814	0.153574	-2.62044	8.84793	0.923202	0.833537	2.21844	0.972989	-3.78003	0.00878167	8.91549e-19	0.355902	0.404542	0.0265249	0.330559	0.000156807
tag_179156_PLIN4	19.698	-0.67124	0.178051	-3.76993	0.000163295	0.697507	chr19	4518713	4518718	PLIN4	0	upstream	NoCpg	Pol2//USF-1//TBP//USF2	-0.0155588	4.58984	5.0221	0.183948	-0.0151156	0.0234259	-1.0499	-0.67124	0.0482097	0.790292	0.186808	0.168553	0.0151811	0.742957	0.178051	-0.322733	6.35474	0.984689	-0.0896782	1.54309	-1.41313	-3.76993	0.746898	2.08775e-10	0.324777	0.928543	0.122809	0.157617	0.000163295
tag_196572_TMEM189,TMEM189-UBE2V1	8.48366	-0.881519	0.234108	-3.76544	0.000166254	0.697507	chr20	48770855	48770860	TMEM189,TMEM189-UBE2V1	0	upstream	NoCpg	c-Myc//MafK_(ab50322)	-0.0496394	4.19032	4.06483	0.160114	-0.31089	0.0438856	3.28868	-0.881519	0.0631987	1.03413	0.251072	0.226506	0.0202046	1.12473	0.234108	-0.78545	3.93067	0.637721	-1.37255	2.17206	2.92397	-3.76544	0.43219	8.47107e-05	0.523655	0.169892	0.0298509	0.00345594	0.000166254
tag_65579_TBC1D22B	10.3518	-0.797439	0.21215	-3.75885	0.000170698	0.697507	chr6	37225741	37225746	TBC1D22B	0	exonic	NoCpg	Pol2//YY1_(C-20)//TAF1//Pol2(b)//GATA-2//NFKB//NRSF//GABP//ZBTB7A_(SC-34508)//Pol2-4H8	-0.0738639	4.76902	5.08653	0.106534	0.0426682	0.000249171	-1.14994	-0.797439	0.0574078	0.939657	0.226937	0.203654	0.018636	0.918853	0.21215	-1.28665	5.41317	0.469444	0.209514	0.0133704	-1.2515	-3.75885	0.198215	6.19169e-08	0.638753	0.834047	0.989332	0.210752	0.000170698
tag_43282_MCF2L2	22.9255	-0.50283	0.133914	-3.75486	0.000173438	0.697507	chr3	182896885	182896890	MCF2L2	0	UTR3	NoCpg	EBF1_(C-8)//CTCF_(C-20)//Egr-1//E2F6_(H-50)	-0.0141039	4.9566	4.92187	0.136699	-0.16697	0.0218287	1.50977	-0.50283	0.0364635	0.596769	0.142985	0.129551	0.0116069	0.632342	0.133914	-0.386795	8.24752	0.956038	-1.28883	1.88066	2.38758	-3.75486	0.698908	1.61711e-16	0.339053	0.197457	0.0600188	0.0169596	0.000173438
tag_56218_MCC	26.4471	-0.484977	0.129249	-3.75225	0.000175252	0.697507	chr5	112394759	112394764	MCC	0	intronic	NoCpg		0.0561797	4.00871	3.94865	0.262747	0.000454645	0.00166246	0.264137	-0.484977	0.0351163	0.575367	0.13691	0.123821	0.0113665	0.577871	0.129249	1.59982	6.86284	1.91912	0.00367179	0.14626	0.457087	-3.75225	0.109639	6.75048e-12	0.0549686	0.99707	0.883716	0.647608	0.000175252
tag_417_TMEM88B	23.704	-0.507275	0.135369	-3.74735	0.000178715	0.697507	chr1	1362198	1362203	TMEM88B	0	intronic	NoCpg		0.0136807	4.41678	4.64174	0.0211032	0.0247181	0.0261532	-1.26348	-0.507275	0.0367598	0.602227	0.144215	0.128646	0.0115473	0.581333	0.135369	0.372165	7.70762	0.146331	0.192141	2.26487	-2.17341	-3.74735	0.70977	1.28186e-14	0.88366	0.847632	0.0235204	0.0297494	0.000178715
tag_109119_ADAM8	7.54493	-1.52358	0.406694	-3.74627	0.000179485	0.697507	chr10	135088739	135088744	ADAM8	0	intronic	NoCpg	NFKB//STAT3//GATA-1//ZBTB7A_(SC-34508)//TAL1_(SC-12984)//Pol2//Pol2-4H8//Pol2(b)	-0.115993	5.05672	5.87512	0.661437	-0.743181	0.0478579	1.40386	-1.52358	0.108772	1.78745	0.419532	0.384728	0.034469	1.66209	0.406694	-1.06639	3.28687	1.57661	-1.93171	1.38843	0.844635	-3.74627	0.286248	0.00101306	0.114886	0.0533958	0.165006	0.398315	0.000179485
tag_127396_GRIP1	19.667	0.681664	0.182069	3.74399	0.000181121	0.697507	chr12	66791522	66791527	GRIP1	0	intronic	NoCpg		0.0421474	3.45445	3.34935	-0.0983068	-0.300029	-0.0205058	-0.582099	0.681664	0.050323	0.825532	0.192461	0.176416	0.0157389	0.805011	0.182069	0.837537	4.0572	-0.510789	-1.70069	-1.30287	-0.723095	3.74399	0.402291	4.96653e-05	0.609499	0.0890018	0.19262	0.469622	0.000181121
tag_7660_BMP8A	10.7957	-0.676971	0.181331	-3.73335	0.000188953	0.697507	chr1	39980762	39980767	BMP8A	0	intronic	cpg		-0.0634409	4.67258	4.82949	0.166961	0.259477	-0.0131454	0.487015	-0.676971	0.0494066	0.80702	0.194729	0.175301	0.0162948	0.859138	0.181331	-1.28406	5.98435	0.857402	1.48018	-0.806723	0.566864	-3.73335	0.199122	2.17252e-09	0.391223	0.138825	0.419826	0.570807	0.000188953
tag_24615_RAB11FIP5	6.48481	-1.04779	0.280766	-3.73191	0.000190035	0.697507	chr2	73339667	73339672	RAB11FIP5	0	exonic	cpg	E2F6_(H-50)//ZNF263	-0.17148	5.55725	5.79493	0.478539	0.292465	0.0196192	-0.809167	-1.04779	0.0758481	1.23715	0.294361	0.267173	0.0244509	1.19983	0.280766	-2.26084	4.68409	1.62569	1.09466	0.802393	-0.674403	-3.73191	0.0237694	2.81208e-06	0.104016	0.273664	0.422325	0.500055	0.000190035
tag_125370_AQP2	13.6827	-0.647312	0.173478	-3.73138	0.000190433	0.697507	chr12	50348422	50348427	AQP2	0	exonic	NoCpg	USF-1	-0.127241	5.90778	6.10743	0.0960439	0.0350615	0.0319379	-0.656526	-0.647312	0.0472548	0.771453	0.185194	0.166966	0.0148751	0.774086	0.173478	-2.69266	7.91679	0.518612	0.209992	2.14707	-0.84813	-3.73138	0.00708848	2.4373e-15	0.604032	0.833674	0.0317876	0.396366	0.000190433
tag_171055_USP36	14.7284	-0.636464	0.170994	-3.72214	0.00019754	0.711479	chr17	76802948	76802953	USP36	0	intronic	NoCpg		-0.0338816	4.51736	4.19951	0.489521	0.33916	0.0202591	0.559942	-0.636464	0.0464172	0.757219	0.179634	0.16283	0.0150141	0.768758	0.170994	-0.729935	5.54597	2.72511	2.08291	1.34934	0.728372	-3.72214	0.46543	2.9233e-08	0.00642801	0.0372592	0.177229	0.466386	0.00019754
tag_203550_RFPL2	5.58244	-1.03792	0.279459	-3.71403	0.000203987	0.722657	chr22	32599091	32599096	RFPL2	0	UTR5	NoCpg		0.0196719	2.24273	2.22784	0.80257	0.20042	0.0396086	-0.120858	-1.03792	0.0742657	1.21266	0.286624	0.260281	0.024019	1.1787	0.279459	0.264885	1.83716	2.80007	0.770012	1.64905	-0.102535	-3.71403	0.791098	0.0661866	0.00510909	0.441293	0.0991369	0.918332	0.000203987
tag_51398_GALNTL6	12.2687	0.643229	0.173554	3.70623	0.000210371	0.724677	chr4	172771207	172771212	GALNTL6	0	intronic	NoCpg		0.06875	2.36407	2.27973	-0.169168	0.0568333	-0.050973	1.03808	0.643229	0.0485796	0.79669	0.186427	0.170222	0.0155808	0.883322	0.173554	1.4152	2.86151	-0.907423	0.333877	-3.27152	1.1752	3.70623	0.157009	0.00421634	0.364183	0.738472	0.00106971	0.239917	0.000210371
tag_109963_NS3BP,PDDC1	19.0395	-0.548755	0.148106	-3.70515	0.000211264	0.724677	chr11	778206	778211	NS3BP,PDDC1	0	upstream	NoCpg	SREBP1//CEBPB	-0.0765509	5.56389	5.86448	0.0482829	0.206704	-0.00755741	0.476821	-0.548755	0.0405501	0.663038	0.158731	0.142933	0.0130372	0.692352	0.148106	-1.88781	8.84486	0.30418	1.44616	-0.579679	0.688697	-3.70515	0.0590515	9.16429e-19	0.76099	0.148133	0.562131	0.491014	0.000211264
tag_123189_NOP2	5.29047	-1.18825	0.321208	-3.69931	0.000216185	0.729968	chr12	6678018	6678023	NOP2	0	upstream	NoCpg		-0.158031	5.10253	5.27071	0.361397	-0.0555271	0.0630066	-1.72884	-1.18825	0.0858963	1.40285	0.337642	0.30391	0.0272537	1.32102	0.321208	-1.83979	3.75715	1.07036	-0.182709	2.31185	-1.30871	-3.69931	0.0657986	0.000171858	0.284458	0.855027	0.0207857	0.190633	0.000216185
tag_159170_VPS9D1	7.23698	-0.912847	0.247401	-3.68974	0.000224479	0.737395	chr16	89785415	89785420	VPS9D1	0	intronic	NoCpg		-0.0949041	4.43174	4.55597	0.639062	0.101402	0.038388	-1.41994	-0.912847	0.0664157	1.08286	0.256422	0.234221	0.0212486	1.03749	0.247401	-1.42894	4.20736	2.49223	0.432935	1.80661	-1.36864	-3.68974	0.153021	2.58376e-05	0.0126944	0.665062	0.0708227	0.171113	0.000224479
tag_14630_PEX19	6.4666	-1.14977	0.311681	-3.68892	0.000225209	0.737395	chr1	160255982	160255987	PEX19	0	upstream	NoCpg		0.0205756	2.44591	2.96945	0.702625	-0.0446505	0.0353279	-0.454756	-1.14977	0.0829201	1.35868	0.319353	0.290547	0.026417	1.2649	0.311681	0.248137	2.18553	2.20015	-0.153677	1.33732	-0.359519	-3.68892	0.804028	0.0288499	0.0277963	0.877864	0.181119	0.719207	0.000225209
tag_199904_ERG	16.3896	-0.684524	0.185772	-3.68476	0.000228918	0.738353	chr21	39841995	39842000	ERG	0	intronic	NoCpg		0.0117327	3.91335	3.85132	0.635425	0.0431067	0.0313328	-0.429088	-0.684524	0.0501448	0.820425	0.192426	0.175547	0.0159731	0.777534	0.185772	0.233976	4.6943	3.30219	0.245556	1.9616	-0.551857	-3.68476	0.815003	2.67517e-06	0.000959347	0.806026	0.0498093	0.581046	0.000228918
tag_43833_ST6GAL1	13.815	0.652687	0.177328	3.68069	0.000232607	0.739218	chr3	186745467	186745472	ST6GAL1	0	intronic	NoCpg	ZEB1_(SC-25388)	0.0951939	2.06573	2.09145	-0.22105	-0.327077	-0.00497585	0.230716	0.652687	0.0492829	0.809304	0.188833	0.172376	0.0151077	0.836915	0.177328	1.93158	2.58425	-1.17061	-1.89747	-0.329359	0.275674	3.68069	0.0534114	0.009759	0.241754	0.0577664	0.741885	0.782798	0.000232607
tag_40975_ISY1	5.12293	-1.09323	0.297951	-3.66915	0.000243361	0.761234	chr3	128846572	128846577	ISY1	0	UTR3	NoCpg		-0.0905199	4.12338	4.18928	-0.144687	0.238279	0.0188674	1.06569	-1.09323	0.0803476	1.31468	0.326147	0.285026	0.0261366	1.37287	0.297951	-1.1266	3.18653	-0.443626	0.835989	0.721878	0.776251	-3.66915	0.25991	0.00143989	0.657313	0.403161	0.47037	0.437601	0.000243361
tag_164057_ASIC2	4.41863	0.980326	0.267426	3.66579	0.00024658	0.761234	chr17	32258460	32258465	ASIC2	0	intronic	NoCpg	GATA-1//GATA-2//CCNT2//GATA2_(CG2-96)//TAL1_(SC-12984)	0.0711656	0.608672	0.513474	-0.154581	0.0219436	-0.0214257	-1.42292	0.980326	0.0752232	1.23284	0.283	0.259328	0.0229227	1.27382	0.267426	0.946059	0.416498	-0.546223	0.084617	-0.934695	-1.11705	3.66579	0.344119	0.677045	0.584913	0.932566	0.349946	0.263975	0.00024658
tag_94207_ACTL7B	7.52556	0.852972	0.2331	3.65925	0.00025295	0.76135	chr9	111619883	111619888	ACTL7B	0	upstream	NoCpg		0.162066	0.232902	-0.261428	-0.0823206	-0.366609	-0.0222129	-0.49405	0.852972	0.0646654	1.0635	0.248364	0.227544	0.020371	1.08334	0.2331	2.50623	-0.245819	-0.331451	-1.61116	-1.09041	-0.456042	3.65925	0.0122027	0.805823	0.740304	0.107145	0.275531	0.64836	0.00025295
tag_131989_TMEM132D	6.74395	0.873505	0.238758	3.65853	0.000253663	0.76135	chr12	130122127	130122132	TMEM132D	0	intronic	NoCpg		0.06253	1.40579	0.946622	-0.130869	0.322146	-0.0250637	-1.80097	0.873505	0.0667759	1.09376	0.254418	0.230084	0.0208723	1.08638	0.238758	0.936416	0.865472	-0.514384	1.40012	-1.20081	-1.65777	3.65853	0.349059	0.38678	0.606984	0.161477	0.229823	0.0973631	0.000253663
tag_164597_ARHGAP23	9.38846	-0.810033	0.222235	-3.64495	0.000267449	0.770048	chr17	36666446	36666451	ARHGAP23	0	exonic	cpg	Pol2//E2F6	-0.0868496	4.60562	4.87582	0.066681	0.417468	0.0386398	-0.396404	-0.810033	0.0603113	0.985414	0.236008	0.209427	0.0188696	0.965989	0.222235	-1.44002	4.94799	0.282537	1.99338	2.04772	-0.41036	-3.64495	0.149861	7.49822e-07	0.777532	0.0462194	0.0405871	0.681542	0.000267449
tag_104200_PLAC9	10.3495	-0.6943	0.190637	-3.64201	0.000270519	0.770048	chr10	81893022	81893027	PLAC9	0	intronic	NoCpg		-0.0595751	4.48535	4.51598	0.26042	-0.00894344	0.0261395	-1.08642	-0.6943	0.0515028	0.840918	0.202748	0.18306	0.0165528	0.835022	0.190637	-1.15674	5.3703	1.28446	-0.0488552	1.57916	-1.30107	-3.64201	0.24738	7.86067e-08	0.198983	0.961035	0.114299	0.193235	0.000270519
tag_116532_ADRBK1	26.3007	-0.455294	0.125112	-3.63908	0.000273611	0.770048	chr11	67033498	67033503	ADRBK1	0	upstream	NoCpg	HA-E2F1	-0.0341968	5.28305	5.5618	-0.0940518	0.196154	0.0190738	0.45913	-0.455294	0.0342629	0.560732	0.134236	0.119546	0.0107012	0.57704	0.125112	-0.998071	9.91883	-0.700645	1.64082	1.7824	0.795664	-3.63908	0.318245	3.44782e-23	0.483524	0.100834	0.0746846	0.426227	0.000273611
tag_75414_PHKG1	5.90552	-0.932599	0.256535	-3.63536	0.000277591	0.770048	chr7	56160764	56160769	PHKG1	0	upstream	NoCpg	GATA3_(SC-268)//p300//AP-2gamma//CTCF//SMC3_(ab9263)//Rad21//CTCF_(SC-5916)	-0.0713008	3.82786	3.43056	0.444687	0.398339	0.0639727	1.99418	-0.932599	0.0690018	1.12305	0.269786	0.241071	0.021913	1.17811	0.256535	-1.03332	3.05468	1.64829	1.65237	2.9194	1.69269	-3.63536	0.301455	0.00225298	0.0992922	0.0984587	0.00350705	0.0905141	0.000277591
tag_211554_CXorf49,CXorf49B	11.1546	-0.624024	0.171666	-3.63511	0.000277862	0.770048	chrX	70984890	70984895	CXorf49,CXorf49B	0	intronic	NoCpg		-0.117641	5.51042	5.37666	0.394071	-0.0711555	0.032078	1.30417	-0.624024	0.0466822	0.759362	0.181902	0.167604	0.0149729	0.839632	0.171666	-2.52005	7.08049	2.16639	-0.424546	2.14241	1.55327	-3.63511	0.0117339	1.43647e-12	0.0302816	0.671167	0.0321605	0.120359	0.000277862
tag_70233_RMND1	15.2049	-0.658651	0.181195	-3.63504	0.000277942	0.770048	chr6	151771809	151771814	RMND1	0	intronic	NoCpg		0.0671147	2.9332	3.08625	0.355294	0.096115	0.0225659	1.11687	-0.658651	0.0490426	0.803685	0.189285	0.170898	0.0155326	0.800748	0.181195	1.3685	3.84012	1.87703	0.562412	1.45281	1.39478	-3.63504	0.171156	0.000122974	0.0605142	0.573835	0.146276	0.163082	0.000277942
tag_83258_LZTS1	9.27472	-0.834261	0.229841	-3.62973	0.000283712	0.770163	chr8	20111937	20111942	LZTS1	0	intronic	NoCpg		-0.054327	4.15142	4.48818	0.246939	0.267641	0.01173	-0.498036	-0.834261	0.0621729	1.01697	0.242462	0.217795	0.019908	0.992581	0.229841	-0.873804	4.41327	1.01846	1.22887	0.58921	-0.501759	-3.62973	0.382225	1.01819e-05	0.308458	0.219122	0.55572	0.615837	0.000283712
tag_19923_SDCCAG8	40.1399	0.371213	0.102324	3.62782	0.000285822	0.770163	chr1	243645989	243645994	SDCCAG8	0	intronic	NoCpg	GATA-2	0.0537427	4.43215	4.3264	-0.221556	-0.0688946	-0.0208458	2.0383	0.371213	0.0284543	0.466689	0.11034	0.099898	0.00896437	0.511051	0.102324	1.88874	9.27041	-2.00795	-0.68965	-2.3254	3.98844	3.62782	0.0589273	1.85426e-20	0.0446489	0.490414	0.0200504	6.65085e-05	0.000285822
tag_101190_ARHGAP21	6.36514	-0.953441	0.263755	-3.61488	0.000300489	0.770163	chr10	25009698	25009703	ARHGAP21	0	intronic	NoCpg		-0.152755	5.06227	4.90215	0.984979	0.550463	0.0332797	-0.104102	-0.953441	0.0711773	1.15502	0.270218	0.248986	0.0229997	1.14305	0.263755	-2.14612	4.24421	3.64513	2.21082	1.44697	-0.0910737	-3.61488	0.0318632	2.19367e-05	0.000267258	0.0270486	0.147907	0.927434	0.000300489
tag_187793_promoter-hsa-mir-642,GIPR	31.8227	-0.41748	0.115534	-3.61349	0.000302099	0.770163	chr19	46170935	46170940	promoter-hsa-mir-642,GIPR	0	upstream	NoCpg	eGFP-JunD//Pbx3	-0.0132379	5.2948	5.32589	0.15039	0.0127487	0.0226705	-0.202079	-0.41748	0.0315042	0.515446	0.122577	0.110688	0.00994234	0.51544	0.115534	-0.420193	10.3326	1.2269	0.115177	2.2802	-0.392052	-3.61349	0.674344	5.01959e-25	0.219861	0.908305	0.0225958	0.69502	0.000302099
tag_119521_C11orf88	31.6783	-0.449319	0.124346	-3.61344	0.000302159	0.770163	chr11	111385409	111385414	C11orf88	0	upstream	cpg	RFX5_(N-494)	-0.0333174	5.53761	5.65275	0.270232	0.187376	0.00887694	-0.817182	-0.449319	0.0339224	0.554793	0.130906	0.118634	0.0107844	0.538531	0.124346	-0.982167	10.1889	2.06433	1.57946	0.823129	-1.51743	-3.61344	0.326018	2.22167e-24	0.0389869	0.114231	0.410435	0.129158	0.000302159
tag_85366_KIAA0146	51.8916	0.342755	0.094932	3.61053	0.00030557	0.770163	chr8	48593064	48593069	KIAA0146	0	intronic	NoCpg		0.0229376	5.26438	5.22871	-0.254863	0.0741747	-0.0184874	-0.596074	0.342755	0.0263042	0.431213	0.102081	0.0918464	0.0082704	0.432722	0.094932	0.872011	12.1256	-2.49668	0.807595	-2.23537	-1.3775	3.61053	0.383202	7.72942e-34	0.0125361	0.419324	0.0253931	0.168358	0.00030557
tag_193433_SLC24A3	7.94465	0.820093	0.227414	3.60617	0.000310744	0.770163	chr20	19294684	19294689	SLC24A3	0	intronic	NoCpg		0.0570277	1.87111	1.55738	-0.358527	0.163379	-0.0253359	-0.419622	0.820093	0.0635193	1.0417	0.245096	0.22036	0.0197813	1.07687	0.227414	0.8978	1.49504	-1.4628	0.741418	-1.2808	-0.389668	3.60617	0.369292	0.134905	0.143521	0.45844	0.200264	0.696782	0.000310744
tag_183207_SLC5A5	13.4079	-0.621915	0.172508	-3.60514	0.00031199	0.770163	chr19	17985071	17985076	SLC5A5	0	intronic	cpg	Pol2-4H8//IRF1	-0.000110496	3.84052	4.05855	0.089684	0.106806	0.0169017	-0.638889	-0.621915	0.0467771	0.765674	0.184072	0.164286	0.0148885	0.761724	0.172508	-0.00236218	5.30062	0.487222	0.650122	1.13522	-0.838741	-3.60514	0.998115	1.15408e-07	0.626101	0.515613	0.256284	0.401614	0.00031199
tag_44535_MFI2	7.49923	0.837163	0.232248	3.60461	0.00031262	0.770163	chr3	196729586	196729591	MFI2	0	UTR3	cpg	Pol2-4H8//CTCF	0.0984198	1.16563	0.793114	-0.275006	-0.188219	-0.0147863	-0.37672	0.837163	0.0646434	1.06154	0.249567	0.226267	0.0200731	1.0985	0.232248	1.5225	0.747135	-1.10193	-0.831846	-0.736623	-0.34294	3.60461	0.127883	0.454982	0.270491	0.405496	0.461351	0.731644	0.00031262
tag_198071_DIDO1	6.56699	-0.877323	0.243566	-3.60199	0.000315789	0.770163	chr20	61551537	61551542	DIDO1	0	intronic	NoCpg		-0.062573	3.90525	4.2417	-0.115036	0.101444	0.0361273	1.50867	-0.877323	0.0659172	1.07863	0.263397	0.23214	0.0207201	1.14645	0.243566	-0.949266	3.93248	-0.436738	0.436996	1.74359	1.31595	-3.60199	0.342486	8.40744e-05	0.662301	0.662114	0.0812306	0.18819	0.000315789
tag_67203_RIMS1	27.8318	0.483522	0.134345	3.59909	0.000319332	0.770163	chr6	72892164	72892169	RIMS1	0	exonic	cpg	Max	0.0550849	3.86074	3.55557	-0.229876	0.0829592	-0.0218103	-0.366253	0.483522	0.0372143	0.61038	0.144215	0.129908	0.0117582	0.6106	0.134345	1.48021	5.82518	-1.59398	0.6386	-1.8549	-0.599825	3.59909	0.138818	5.70512e-09	0.11094	0.523083	0.0636104	0.548623	0.000319332
tag_196035_CDH22	9.51346	0.742071	0.206249	3.59794	0.00032075	0.770163	chr20	44819457	44819462	CDH22	0	intronic	NoCpg		0.0974868	1.51677	1.43924	-0.15402	-0.607389	0.00439783	1.57309	0.742071	0.057361	0.942006	0.219222	0.202833	0.0174771	1.0233	0.206249	1.69953	1.52785	-0.702575	-2.99453	0.251634	1.53728	3.59794	0.0892196	0.126551	0.48232	0.0027487	0.801324	0.124226	0.00032075
tag_153627_ZG16	21.9879	0.475671	0.132776	3.58251	0.000340302	0.785211	chr16	29792320	29792325	ZG16	0	UTR3	NoCpg		0.0995854	2.78017	2.45182	-0.0201825	-0.297176	0.0154986	1.42341	0.475671	0.0368168	0.604104	0.141077	0.129017	0.0113128	0.644297	0.132776	2.70489	4.05861	-0.14306	-2.30339	1.37	2.20924	3.58251	0.00683271	4.93659e-05	0.886243	0.0212572	0.170686	0.0271577	0.000340302
tag_5736_ARID1A	26.7926	0.505753	0.141226	3.58117	0.00034206	0.785211	chr1	27026986	27026991	ARID1A	0	intronic	NoCpg		0.0277846	4.19282	3.74315	0.0533502	-0.253404	0.0140533	-0.107555	0.505753	0.0390106	0.639108	0.149307	0.136892	0.0121131	0.634432	0.141226	0.712232	5.85684	0.35732	-1.85113	1.16017	-0.16953	3.58117	0.476321	4.71761e-09	0.720853	0.0641512	0.24598	0.86538	0.00034206
tag_51621_CDKN2AIP	28.7214	0.479651	0.13395	3.58083	0.000342508	0.785211	chr4	184364936	184364941	CDKN2AIP	0	upstream	NoCpg	FOXA1_(SC-101058)//FOXA1_(C-20)	0.0384205	4.13155	3.88699	-0.234233	0.0468507	-0.0143904	0.41485	0.479651	0.0371471	0.609101	0.143467	0.129594	0.0116332	0.620311	0.13395	1.03428	6.38151	-1.63266	0.361519	-1.23701	0.668778	3.58083	0.301005	1.75349e-10	0.102541	0.717712	0.216085	0.503637	0.000342508
tag_75317_EGFR	5.67979	-1.10317	0.308218	-3.57918	0.000344675	0.785211	chr7	55180336	55180341	EGFR	0	intronic	NoCpg		-0.000641153	2.57984	2.86041	0.539449	0.0820439	0.0523195	-2.27066	-1.10317	0.0818647	1.33958	0.318747	0.286195	0.0260242	1.22945	0.308218	-0.00783187	2.1353	1.6924	0.286672	2.01042	-1.84689	-3.57918	0.993751	0.0327367	0.0905695	0.774364	0.0443865	0.0647624	0.000344675
tag_168754_STRADA	19.8736	-0.599957	0.167692	-3.57774	0.000346584	0.785211	chr17	61819224	61819229	STRADA	0	UTR5	cpg	Pol2//TAF1//HA-E2F1//Pol2-4H8//Sin3Ak-20//GATA-2//ZNF263//TCF4//CEBPB//RFX5_(N-494)//c-Myc//Nrf1//TBP//STAT1//NFKB//IRF1//GATA-1//STAT3//CCNT2//E2F1//GTF2B//E2F4//ELK4//SP1//CHD2_(N-1250)//E2F6_(H-50)//PU.1//ELF1_(SC-631)//GABP//E2F6//PAX5-N19	-0.123219	6.38108	6.60484	-0.372527	0.192226	0.0276556	-1.08906	-0.599957	0.0458477	0.750804	0.182338	0.160408	0.0143592	0.726301	0.167692	-2.68758	8.79702	-2.04306	1.19835	1.92599	-1.49946	-3.57774	0.00719726	1.40502e-18	0.0410468	0.23078	0.0541059	0.133754	0.000346584
tag_178678_HMG20B	6.82861	0.877329	0.245334	3.57606	0.000348818	0.785211	chr19	3572678	3572683	HMG20B	0	upstream	cpg	Pol2//BAF155//Mxi1_(bHLH)//SREBP1//ERalpha_a//GATA-1//ZNF263//RFX5_(N-494)//NF-YB//GATA-2//CCNT2//SP1//NF-YA//CHD2_(N-1250)//PAX5-C20//HMGN3//IRF1//Znf143_(16618-1-AP)//TBP	0.0130072	2.36224	2.11151	-0.429059	0.100605	-0.0411287	1.43392	0.877329	0.0688217	1.12773	0.265931	0.240684	0.0216194	1.25845	0.245334	0.188998	1.87236	-1.61342	0.417995	-1.9024	1.13943	3.57606	0.850094	0.0611561	0.106653	0.675951	0.0571192	0.254524	0.000348818
tag_179420_PTPRS	16.3373	-0.582602	0.16374	-3.5581	0.000373553	0.818824	chr19	5339748	5339753	PTPRS	0	intronic	cpg	JunD//ZBTB7A_(SC-34508)	0.0114544	4.04482	4.15251	0.379735	-0.18308	0.00224399	-0.851502	-0.582602	0.0442653	0.724736	0.172507	0.157615	0.0144009	0.711805	0.16374	0.258767	5.72969	2.20127	-1.16156	0.155823	-1.19626	-3.5581	0.795815	1.00616e-08	0.027717	0.245413	0.876173	0.231596	0.000373553
tag_2879_PTCHD2	14.3324	0.684594	0.192422	3.55778	0.000374004	0.818824	chr1	11560053	11560058	PTCHD2	0	intronic	NoCpg		0.0541922	2.78963	2.44804	-0.129927	-0.0557924	-0.00742731	-1.5725	0.684594	0.0532588	0.873272	0.204463	0.185557	0.0165862	0.845798	0.192422	1.01753	2.8033	-0.635456	-0.300675	-0.447801	-1.85919	3.55778	0.308903	0.00505826	0.525131	0.763663	0.654297	0.0629998	0.000374004
tag_19153_GALNT2	45.6161	0.373168	0.104911	3.557	0.000375117	0.818824	chr1	230282227	230282232	GALNT2	0	intronic	NoCpg	ZNF263	0.0381927	4.84911	4.88401	-0.114537	-0.0630284	-0.0372213	0.424419	0.373168	0.0290663	0.47669	0.111933	0.102064	0.00925563	0.489983	0.104911	1.31398	10.2457	-1.02326	-0.617536	-4.02148	0.866192	3.557	0.188851	1.23757e-24	0.306183	0.536882	5.78343e-05	0.386385	0.000375117
tag_192153_FAM110A	14.9448	-0.608233	0.171199	-3.55279	0.000381165	0.823704	chr20	825153	825158	FAM110A	0	intronic	NoCpg	IRF1//HA-E2F1	-0.00552589	3.95011	3.85449	0.517513	0.421849	0.0262152	-0.654366	-0.608233	0.0464197	0.757818	0.178116	0.161087	0.0147776	0.73409	0.171199	-0.119042	5.0863	2.90547	2.61877	1.77398	-0.891397	-3.55279	0.905242	3.65118e-07	0.00366698	0.00882484	0.0760671	0.372716	0.000381165
tag_109224_SPRN	5.76344	-0.854686	0.240859	-3.54849	0.000387446	0.828988	chr10	135238475	135238480	SPRN	0	upstream	cpg		0.0459931	1.94601	2.31058	0.156332	-0.161489	0.0403518	-0.267736	-0.854686	0.0643582	1.05431	0.25574	0.227813	0.0203125	1.07142	0.240859	0.714642	2.19157	0.611293	-0.708866	1.98655	-0.249888	-3.54849	0.47483	0.0284108	0.541006	0.478408	0.0469721	0.802674	0.000387446
tag_207912_PRPS2	57.5101	0.306425	0.0864339	3.5452	0.000392323	0.831193	chrX	12832721	12832726	PRPS2	0	intronic	NoCpg	CTCF//PAX5-C20//Rad21//YY1_(C-20)//CTCF_(SC-5916)//SMC3_(ab9263)//Znf143_(16618-1-AP)//CTCF_(C-20)	0.0509121	4.90351	4.8754	0.106879	0.00317559	-0.0141299	-0.525478	0.306425	0.0239242	0.39194	0.0911984	0.0834874	0.00752389	0.39364	0.0864339	2.12806	12.4391	1.17194	0.0380368	-1.87801	-1.33492	3.5452	0.0333325	1.6023e-35	0.241221	0.969658	0.0603799	0.181903	0.000392323
tag_45943_KIAA0232	27.2408	0.494122	0.139758	3.53556	0.000406908	0.840171	chr4	6783910	6783915	KIAA0232	0	upstream	cpg	ZBTB7A_(SC-34508)//HA-E2F1//ETS1//USF2	-0.00719216	4.7036	4.64319	-0.167305	-0.0543792	-0.00946953	-1.25439	0.494122	0.0387073	0.634083	0.148858	0.135244	0.0120583	0.621853	0.139758	-0.185809	7.32269	-1.12393	-0.402082	-0.785313	-2.01718	3.53556	0.852595	2.43046e-13	0.261044	0.687624	0.43227	0.0436769	0.000406908
tag_174652_CELF4	15.4188	0.544163	0.15392	3.53536	0.000407226	0.840171	chr18	35146768	35146773	CELF4	0	upstream	cpg	SUZ12	0.100363	2.20539	2.08697	-0.130972	0.0747248	-0.0345316	-1.27606	0.544163	0.0428412	0.703003	0.165044	0.149192	0.0136264	0.708304	0.15392	2.34267	2.96865	-0.79356	0.500863	-2.53416	-1.80157	3.53536	0.0191464	0.00299107	0.427452	0.616468	0.0112716	0.0716138	0.000407226
tag_137886_TRIM9	12.512	0.658382	0.186262	3.53471	0.000408224	0.840171	chr14	51510045	51510050	TRIM9	0	intronic	NoCpg		0.0537288	2.53551	2.23805	-0.347928	0.160951	-0.0110644	-3.26345	0.658382	0.0516914	0.84744	0.201631	0.17914	0.0161016	0.803642	0.186262	1.03941	2.64095	-1.72556	0.898469	-0.687162	-4.06083	3.53471	0.298612	0.00826741	0.0844258	0.368936	0.491981	4.88985e-05	0.000408224
tag_19218_AGT	8.3996	-0.908024	0.257208	-3.53031	0.000415077	0.841643	chr1	230839638	230839643	AGT	0	intronic	NoCpg		-0.105627	4.79309	5.26468	0.437121	0.0409122	0.0274604	-1.06564	-0.908024	0.069359	1.13424	0.267875	0.243829	0.0219909	1.07968	0.257208	-1.52291	4.64159	1.63181	0.16779	1.24871	-0.986998	-3.53031	0.127781	3.45744e-06	0.10272	0.866748	0.21177	0.323644	0.000415077
tag_119080_MAML2	59.757	0.296916	0.084233	3.52494	0.000423579	0.841643	chr11	95989973	95989978	MAML2	0	intronic	NoCpg	MEF2A	0.0375359	5.28295	5.34413	-0.177679	-0.208655	-0.0210301	0.103296	0.296916	0.0233174	0.382434	0.0905628	0.0823419	0.00737167	0.398816	0.084233	1.60978	13.974	-1.96194	-2.53401	-2.85282	0.259008	3.52494	0.107446	2.24635e-44	0.0497696	0.0112765	0.0043333	0.795629	0.000423579
tag_1013_TTC34	5.52685	1.01811	0.289237	3.52	0.000431546	0.841643	chr1	2699784	2699789	TTC34	0	intronic	NoCpg		0.236735	-1.69749	-1.6069	0.022698	-0.721679	-0.0121908	0.318794	1.01811	0.0805388	1.32667	0.300685	0.28093	0.0243845	1.34571	0.289237	2.93939	-1.21123	0.0754876	-2.56889	-0.499941	0.236896	3.52	0.00328855	0.225808	0.939827	0.0102024	0.617117	0.812737	0.000431546
tag_152889_CDR2	70.7186	0.301297	0.0856435	3.51803	0.000434756	0.841643	chr16	22381005	22381010	CDR2	0	intronic	NoCpg	c-Jun//p300//FOXA1_(SC-101058)//FOXA2_(SC-6554)//FOXA1_(C-20)//HDAC2_(SC-6296)//HNF4A_(H-171)//HNF4G_(SC-6558)//GABP//SRF	-0.00486254	6.13197	5.97572	-0.125185	0.00958188	-0.000341128	0.622187	0.301297	0.0237156	0.388443	0.0913048	0.0828398	0.00739082	0.39604	0.0856435	-0.205035	15.3838	-1.37107	0.115668	-0.0461556	1.57102	3.51803	0.837545	2.10283e-53	0.170353	0.907916	0.963186	0.116178	0.000434756
tag_8974_CDKN2C	25.4661	-0.525542	0.149427	-3.51705	0.000436372	0.841643	chr1	51435417	51435422	CDKN2C	0	UTR5	cpg	CTCF//Ini1//Pol2	0.0363783	4.26931	4.3813	0.0992649	-0.199795	0.0147106	-0.0808009	-0.525542	0.0405646	0.665479	0.158501	0.142992	0.0129011	0.64523	0.149427	0.896799	6.58368	0.626271	-1.39724	1.14026	-0.125228	-3.51705	0.369826	4.58947e-11	0.531137	0.16234	0.254179	0.900343	0.000436372
tag_69710_GPR126	10.2624	0.80937	0.230356	3.51356	0.000442148	0.841643	chr6	142651571	142651576	GPR126	0	intronic	NoCpg	p300	0.0466151	2.32366	2.20728	0.067003	-0.391014	-0.0103119	0.262924	0.80937	0.0639365	1.04808	0.241436	0.224376	0.0197533	1.06201	0.230356	0.729083	2.10602	0.277518	-1.74267	-0.522033	0.247571	3.51356	0.465951	0.0352026	0.781382	0.0813908	0.601648	0.804466	0.000442148
tag_160089_PAFAH1B1	37.5932	0.371332	0.105687	3.5135	0.000442245	0.841643	chr17	2496499	2496504	PAFAH1B1	0	upstream	cpg	ZNF263//HA-E2F1//E2F6//Pol2//TAF1	0.033646	4.58225	4.59215	-0.29445	-0.0146036	-0.0104388	0.846115	0.371332	0.0293884	0.481861	0.11398	0.102672	0.00913244	0.512107	0.105687	1.14487	9.53004	-2.58335	-0.142235	-1.14305	1.65222	3.5135	0.252262	1.57228e-21	0.00978453	0.886894	0.25302	0.0984891	0.000442245
tag_76690_SEMA3D	9.68304	0.682336	0.19422	3.5132	0.000442738	0.841643	chr7	84667348	84667353	SEMA3D	0	intronic	NoCpg		0.0876103	1.74788	1.31576	-0.109949	-0.354567	0.00710884	3.10693	0.682336	0.0541647	0.888552	0.207851	0.190737	0.0166245	0.992468	0.19422	1.61748	1.48079	-0.528982	-1.85893	0.427613	3.13051	3.5132	0.105775	0.138662	0.596818	0.0630375	0.668933	0.00174505	0.000442738
tag_84681_GPR124	25.4236	-0.543477	0.154729	-3.51245	0.000443991	0.841643	chr8	37655863	37655868	GPR124	0	intronic	cpg		-0.0524573	5.65696	5.91214	-0.109311	-0.0529062	0.0158826	1.39413	-0.543477	0.042275	0.693146	0.165254	0.148418	0.0133058	0.69869	0.154729	-1.24086	8.52943	-0.661475	-0.356468	1.19366	1.99534	-3.51245	0.214658	1.47065e-17	0.508308	0.72149	0.232611	0.0460056	0.000443991
tag_101306_APBB1IP	22.8523	0.435505	0.124083	3.5098	0.000448445	0.842695	chr10	26744790	26744795	APBB1IP	0	intronic	NoCpg	MafK_(ab50322)	0.0602218	3.46354	3.35225	-0.232002	0.071692	-0.0198181	-0.5018	0.435505	0.0345478	0.566443	0.134168	0.120563	0.0108633	0.590759	0.124083	1.74314	5.91808	-1.72919	0.594645	-1.82432	-0.849415	3.5098	0.0813085	3.25725e-09	0.0837744	0.552081	0.0681039	0.39565	0.000448445
tag_15453_DNM3	52.0864	0.335977	0.0958456	3.5054	0.000455925	0.845089	chr1	172078706	172078711	DNM3	0	intronic	NoCpg	c-Fos//p300//Rad21//GATA-2	-0.0146783	5.91672	5.83787	-0.212134	-0.143995	-0.0086437	-0.0960714	0.335977	0.0265359	0.434753	0.102917	0.0933905	0.0083159	0.443381	0.0958456	-0.553151	13.428	-2.0612	-1.54186	-1.03942	-0.216679	3.5054	0.58016	4.14308e-41	0.0392838	0.123107	0.29861	0.828459	0.000455925
tag_121024_PKNOX2	15.201	-0.601717	0.1717	-3.50446	0.000457541	0.845089	chr11	125036309	125036314	PKNOX2	0	intronic	cpg		-0.0095489	4.13336	4.28237	0.0264286	0.268437	0.0146589	1.83701	-0.601717	0.0468654	0.767066	0.183543	0.163582	0.014841	0.80668	0.1717	-0.203752	5.58279	0.143991	1.64099	0.987726	2.27724	-3.50446	0.838548	2.36686e-08	0.885507	0.100799	0.323287	0.0227717	0.000457541
tag_96877_FNBP1	17.3875	-0.53941	0.154245	-3.49711	0.00047033	0.86135	chr9	132804655	132804660	FNBP1	0	intronic	cpg		0.00857743	4.04944	4.29109	0.230081	-0.0809022	0.0248035	0.389392	-0.53941	0.0418798	0.685601	0.162475	0.147346	0.0131842	0.696597	0.154245	0.204811	6.25887	1.4161	-0.549061	1.8813	0.558992	-3.49711	0.83772	3.87783e-10	0.156746	0.582964	0.0599308	0.576167	0.00047033
tag_146424_PARP6	11.3829	-0.723392	0.207179	-3.49162	0.000480098	0.861995	chr15	72565301	72565306	PARP6	0	upstream	NoCpg	STAT1//Pol2(phosphoS2)//p300//NFKB//BCLAF1_(M33-P5B11)//TAF1//Egr-1//ELF1_(SC-631)//GTF2F1_(RAP-74)//CTCF//ZBTB7A_(SC-34508)//YY1_(C-20)//CTCF_(SC-5916)//SMC3_(ab9263)//SP2_(SC-643)//ETS1//Znf143_(16618-1-AP)//Pol2-4H8//CTCFL_(SC-98982)//ZEB1_(SC-25388)//Pol2	-0.0580851	4.60794	4.82098	-0.0388397	0.27145	0.00279975	1.82119	-0.723392	0.0565387	0.92557	0.222668	0.198403	0.0181057	0.970113	0.207179	-1.02735	5.20865	-0.174429	1.36817	0.154634	1.8773	-3.49162	0.304255	1.90216e-07	0.861529	0.171257	0.87711	0.0604767	0.000480098
tag_183494_LRRC25	17.1239	0.515497	0.147691	3.49038	0.000482331	0.861995	chr19	18510016	18510021	LRRC25	0	upstream	NoCpg	GATA-1//GR//STAT1//MafF_(M8194)//MafK_(SC-477)//STAT3//MafK_(ab50322)//FOXA1_(C-20)	0.114795	2.15505	2.06182	-0.119503	-0.26272	-0.00844336	-0.244957	0.515497	0.0409853	0.673094	0.157695	0.143621	0.0127309	0.696309	0.147691	2.80088	3.0632	-0.757809	-1.82927	-0.663216	-0.351793	3.49038	0.00509634	0.00218987	0.448565	0.0673597	0.507192	0.724993	0.000482331
tag_36197_RPL14	15.6309	-0.652953	0.187082	-3.49021	0.000482649	0.861995	chr3	40498190	40498195	RPL14	0	upstream	NoCpg		0.00908726	4.01131	4.29563	0.309037	-0.156935	-0.00140586	0.379195	-0.652953	0.0506816	0.830842	0.196767	0.179263	0.0163242	0.819496	0.187082	0.179301	5.17021	1.57057	-0.875446	-0.0861207	0.462717	-3.49021	0.857701	2.33834e-07	0.116281	0.381331	0.93137	0.643567	0.000482649
tag_186992_TEX101	4.89931	-1.12099	0.321585	-3.48583	0.000490609	0.863296	chr19	43890942	43890947	TEX101	0	upstream	NoCpg		-0.0668667	3.5182	3.41441	0.511947	0.1716	0.0606125	0.137459	-1.12099	0.0858887	1.40227	0.335451	0.301519	0.027383	1.3608	0.321585	-0.778527	2.43491	1.52615	0.569118	2.21351	0.101014	-3.48583	0.436258	0.0148954	0.126973	0.569276	0.0268625	0.91954	0.000490609
tag_7338_ZC3H12A	12.2915	0.643262	0.18477	3.48143	0.000498751	0.863296	chr1	37941925	37941930	ZC3H12A	0	intronic	NoCpg	Pol2	0.0979228	1.82225	1.79708	-0.284778	-0.0552281	-0.00735261	0.441369	0.643262	0.0514983	0.845555	0.197445	0.178369	0.0157595	0.879463	0.18477	1.90148	2.12533	-1.44232	-0.309629	-0.466552	0.501863	3.48143	0.0572397	0.0335594	0.149213	0.756843	0.64082	0.615764	0.000498751
tag_150020_BAIAP3	5.19026	1.03819	0.298649	3.47628	0.000508414	0.863296	chr16	1387804	1387809	BAIAP3	0	intronic	NoCpg		0.0499055	1.18106	1.5497	-0.423274	-0.590926	-0.0302477	2.15479	1.03819	0.0836252	1.37293	0.318836	0.29526	0.0254631	1.53749	0.298649	0.596776	1.12875	-1.32756	-2.00138	-1.1879	1.4015	3.47628	0.550657	0.259003	0.184323	0.0453517	0.234873	0.161065	0.000508414
tag_7501_SF3A3	14.3948	-0.589729	0.169747	-3.47417	0.000512443	0.863296	chr1	38455435	38455440	SF3A3	0	intronic	cpg	eGFP-JunD	-0.0374967	4.59274	4.745	0.0380971	-0.122025	0.0325628	1.6661	-0.589729	0.0462011	0.756084	0.181568	0.163439	0.0145098	0.802849	0.169747	-0.811599	6.27575	0.209823	-0.746607	2.24419	2.07524	-3.47417	0.417022	3.47957e-10	0.833806	0.455301	0.0248199	0.0379648	0.000512443
tag_107413_EMX2	23.7762	0.490622	0.141275	3.47282	0.000515016	0.863296	chr10	119310962	119310967	EMX2	0	downstream	NoCpg	GABP//Pol2-4H8//SUZ12//CCNT2//GATA2_(CG2-96)//Egr-1//TAL1_(SC-12984)	-0.0108599	4.684	4.48902	-0.081068	-0.115709	-0.0238676	0.573792	0.490622	0.0392291	0.642347	0.150769	0.13823	0.0124053	0.672633	0.141275	-0.276833	6.98846	-0.537696	-0.837077	-1.92399	0.853053	3.47282	0.781908	2.77929e-12	0.590787	0.402549	0.0543564	0.39363	0.000515016
tag_142793_SNRPN,SNURF	15.9053	0.553917	0.159567	3.47137	0.000517804	0.863296	chr15	25201627	25201632	SNRPN,SNURF	0	intronic	NoCpg		0.0249212	3.42602	3.43418	-0.355511	0.03895	-0.0210734	-0.920227	0.553917	0.0444551	0.728733	0.172538	0.155084	0.013849	0.74395	0.159567	0.560593	4.71254	-2.06048	0.251154	-1.52165	-1.23695	3.47137	0.575075	2.44653e-06	0.0393529	0.801695	0.128096	0.216106	0.000517804
tag_84316_FZD3	5.6876	1.02372	0.295283	3.46692	0.000526468	0.863296	chr8	28351992	28351997	FZD3	0	intronic	cpg	YY1_(C-20)//HA-E2F1	0.0305212	1.75676	1.18134	-0.333211	-0.0654101	-0.0139782	-0.580627	1.02372	0.0821492	1.34657	0.316706	0.287153	0.025479	1.37067	0.295283	0.371533	0.877292	-1.05211	-0.227788	-0.548616	-0.423607	3.46692	0.71024	0.380328	0.292747	0.819811	0.583269	0.671852	0.000526468
tag_47_SAMD11	17.5219	-0.5056	0.145968	-3.46378	0.000532644	0.863296	chr1	870423	870428	SAMD11	0	intronic	cpg	ZNF263	-0.0286491	4.7877	4.75321	0.306791	-0.0680179	0.000101675	-0.29943	-0.5056	0.0396637	0.648174	0.155198	0.14173	0.0129823	0.666525	0.145968	-0.7223	7.33323	1.97677	-0.479912	0.00783179	-0.44924	-3.46378	0.47011	2.24673e-13	0.0480677	0.63129	0.993751	0.653258	0.000532644
tag_213326_PAK3	17.2379	0.549908	0.158794	3.46302	0.000534151	0.863296	chrX	110333987	110333992	PAK3	0	intronic	NoCpg	GATA-2	-0.0566993	4.80884	4.81204	-0.426999	0.137846	-0.0168198	-0.176277	0.549908	0.0443836	0.72626	0.172104	0.154825	0.0137444	0.761167	0.158794	-1.27748	6.62578	-2.48106	0.890332	-1.22376	-0.231587	3.46302	0.201432	3.45428e-11	0.0130993	0.373288	0.221044	0.816859	0.000534151
tag_84554_MAK16	5.69083	1.05117	0.303642	3.46189	0.000536406	0.863296	chr8	33342862	33342867	MAK16	0	intronic	cpg	Pol2//Pol2-4H8//ELK4//NFKB	0.200759	-0.801597	-1.23666	-0.134156	-0.728767	-0.0304153	-0.717012	1.05117	0.08396	1.38242	0.322521	0.297549	0.0264204	1.37071	0.303642	2.39113	-0.894559	-0.415962	-2.44923	-1.15121	-0.523097	3.46189	0.0167968	0.371023	0.677438	0.0143161	0.249647	0.600907	0.000536406
tag_138796_MAX	18.7337	-0.610421	0.17633	-3.46181	0.000536552	0.863296	chr14	65568964	65568969	MAX	0	intronic	cpg		-0.00169987	4.40273	4.52122	0.405692	-0.0948899	0.0118392	0.672597	-0.610421	0.0478516	0.783862	0.184548	0.168438	0.0152789	0.769253	0.17633	-0.0355237	5.76788	2.1983	-0.563351	0.774873	0.874351	-3.46181	0.971662	8.0277e-09	0.0279276	0.573196	0.438414	0.381927	0.000536552
tag_126864_STAC3	5.97338	-0.955472	0.276006	-3.46179	0.000536606	0.863296	chr12	57636657	57636662	STAC3	0	downstream	cpg	Pol2//ELF1_(SC-631)//POU2F2//Oct-2//MafK_(ab50322)//IRF1//CHD2_(N-1250)	-0.0469201	3.35043	3.94393	0.0627161	0.201477	0.0244973	-2.26796	-0.955472	0.0740979	1.21308	0.293669	0.259423	0.0235162	1.14265	0.276006	-0.633218	3.25117	0.213561	0.776635	1.04172	-1.98483	-3.46179	0.526591	0.00114932	0.83089	0.437374	0.297541	0.047163	0.000536606
tag_73303_ABCB5	54.5494	0.310263	0.0896383	3.46128	0.000537617	0.863296	chr7	20691910	20691915	ABCB5	0	intronic	NoCpg	CTCF	-0.00445153	5.721	5.5611	-0.0996839	0.135885	-0.00471711	-0.403349	0.310263	0.0248655	0.406945	0.0957777	0.0866793	0.00777173	0.412604	0.0896383	-0.179025	13.6655	-1.04078	1.56767	-0.606957	-0.97757	3.46128	0.857918	1.63214e-42	0.297976	0.116958	0.543879	0.328287	0.000537617
tag_51675_ENPP6	19.276	-0.559953	0.161852	-3.45967	0.000540844	0.863296	chr4	185089946	185089951	ENPP6	0	intronic	cpg		-0.0739608	5.58239	5.74094	0.10117	0.0464062	0.014363	-1.00136	-0.559953	0.0440802	0.721251	0.172194	0.155157	0.0140173	0.700143	0.161852	-1.67787	7.9597	0.587531	0.299092	1.02467	-1.43022	-3.45967	0.0933724	1.72451e-15	0.556847	0.76487	0.305521	0.152654	0.000540844
tag_39936_ZBTB20	23.8058	0.430936	0.124643	3.45735	0.00054552	0.863296	chr3	114865459	114865464	ZBTB20	0	intronic	cpg	Pol2//TAF1//Pol2-4H8//TBP//CHD2_(N-1250)//BRCA1_(C-1863)//ZBTB33	0.110638	2.7019	2.70069	-0.080216	-0.246571	-0.0148474	0.268644	0.430936	0.0345933	0.568003	0.132964	0.121414	0.0108141	0.599758	0.124643	3.19824	4.75471	-0.603291	-2.03083	-1.37297	0.44792	3.45735	0.00138267	1.98729e-06	0.546315	0.0422722	0.169763	0.654211	0.00054552
tag_186228_TTC9B	16.6362	-0.555895	0.160827	-3.45647	0.000547295	0.863296	chr19	40723103	40723108	TTC9B	0	exonic	cpg	Pol2-4H8//TCF4//c-Myc//Pol2	-0.0819172	5.48709	5.46761	0.24139	0.0796068	0.025504	-0.651744	-0.555895	0.0437912	0.715076	0.170477	0.154357	0.0139148	0.708764	0.160827	-1.87063	7.64619	1.41597	0.515732	1.83287	-0.91955	-3.45647	0.0613964	2.07017e-14	0.156783	0.606041	0.0668215	0.357808	0.000547295
tag_50740_TTC29	32.4991	-0.442579	0.128133	-3.45407	0.000552201	0.864723	chr4	147866828	147866833	TTC29	0	intronic	cpg	ETS1	0.000316922	5.14339	5.16847	0.095466	-0.0118868	0.0196397	0.339369	-0.442579	0.0349363	0.572412	0.135885	0.122516	0.0110348	0.564051	0.128133	0.00907142	9.02929	0.702548	-0.0970223	1.77979	0.601664	-3.45407	0.992762	1.72783e-19	0.482338	0.922709	0.0751098	0.547398	0.000552201
tag_175131_SMAD7	15.0291	0.539976	0.156709	3.44573	0.000569521	0.865851	chr18	46477559	46477564	SMAD7	0	upstream	cpg	Pol2//POU2F2//Oct-2	0.061113	2.75831	2.75025	-0.0704732	-0.0721323	-0.0140366	-1.60415	0.539976	0.0435636	0.714011	0.166598	0.151876	0.0135471	0.710107	0.156709	1.40285	3.85183	-0.423013	-0.474943	-1.03613	-2.25902	3.44573	0.160663	0.000117238	0.672286	0.634828	0.300141	0.0238821	0.000569521
tag_30480_BZW1	15.6869	-0.632853	0.183748	-3.44413	0.000572895	0.865851	chr2	201679013	201679018	BZW1	0	intronic	NoCpg	Pol2-4H8//Pol2	0.0163644	3.90533	4.04239	0.125638	-0.201883	0.0203913	-0.234665	-0.632853	0.0497334	0.815503	0.195047	0.175801	0.0158439	0.794102	0.183748	0.329042	4.95693	0.644142	-1.14836	1.28701	-0.29551	-3.44413	0.742124	7.16166e-07	0.519483	0.25082	0.19809	0.767604	0.000572895
tag_21026_LPIN1	43.8208	0.377529	0.109646	3.44317	0.00057494	0.865851	chr2	11890657	11890662	LPIN1	0	intronic	NoCpg	NFKB//SP1//Max//CHD2_(N-1250)//USF2//RFX5_(N-494)//EBF//MEF2A//MEF2C_(SC-13268)	-0.0326829	5.84455	5.68061	-0.0640953	0.0825045	-0.0129929	-0.243752	0.377529	0.0303978	0.497471	0.116619	0.106229	0.00954269	0.499046	0.109646	-1.07518	11.419	-0.54961	0.77667	-1.36156	-0.488435	3.44317	0.282296	3.36151e-30	0.582587	0.437354	0.173337	0.625242	0.00057494
tag_197042_BMP7	16.2254	0.591989	0.171962	3.44255	0.000576264	0.865851	chr20	55756219	55756224	BMP7	0	intronic	NoCpg	CTCF//CTCF_(SC-5916)	-0.0323603	4.35855	4.1613	-0.278885	0.237052	-0.0375449	2.38355	0.591989	0.0481381	0.78774	0.185143	0.168063	0.0151964	0.870287	0.171962	-0.672239	5.28257	-1.50632	1.4105	-2.47064	2.73881	3.44255	0.501431	1.27381e-07	0.131985	0.158393	0.0134871	0.00616622	0.000576264
tag_72090_MAD1L1	10.1055	0.818769	0.237845	3.44245	0.000576465	0.865851	chr7	2205538	2205543	MAD1L1	0	intronic	NoCpg	CHD2_(N-1250)//ZEB1_(SC-25388)//EBF1_(C-8)//MEF2A//TCF12//POU2F2//Oct-2//IRF4_(M-17)//PU.1//EBF//SP1//PAX5-C20//BCL11A	0.0489263	2.34456	2.15716	-0.471582	0.27413	-0.0476452	-1.20116	0.818769	0.0660981	1.08457	0.255988	0.229342	0.0208783	1.06679	0.237845	0.740208	1.98896	-1.84221	1.19529	-2.28204	-1.12595	3.44245	0.459174	0.0467057	0.065445	0.231975	0.0224871	0.260187	0.000576465
tag_50084_NDNF	11.0723	-0.639331	0.185732	-3.44222	0.000576961	0.865851	chr4	121992121	121992126	NDNF	0	intronic	cpg	CTCF//Rad21//NRSF	-0.0168187	3.7836	4.09532	0.127834	0.346057	0.00453525	0.376016	-0.639331	0.0506004	0.827471	0.197642	0.176593	0.0161508	0.853892	0.185732	-0.332382	4.9492	0.646796	1.95963	0.280807	0.440356	-3.44222	0.739601	7.45207e-07	0.517764	0.0500387	0.778859	0.65968	0.000576961
tag_214526_GPC3	15.0754	-0.653363	0.190041	-3.43801	0.000586007	0.867869	chrX	133055346	133055351	GPC3	0	intronic	NoCpg		-0.0311218	4.44062	4.44234	0.280561	0.335727	0.0274514	-0.21991	-0.653363	0.0516192	0.844191	0.199729	0.179592	0.0163368	0.812953	0.190041	-0.602911	5.26224	1.40471	1.86938	1.68034	-0.270507	-3.43801	0.546568	1.42311e-07	0.160107	0.0615694	0.0928909	0.78677	0.000586007
tag_164864_PLXDC1	6.06355	-0.90454	0.263752	-3.42951	0.00060467	0.867869	chr17	37262431	37262436	PLXDC1	0	intronic	NoCpg		-0.0222819	3.13168	3.11589	0.444319	0.0720049	0.0422932	0.367773	-0.90454	0.0707504	1.15596	0.276199	0.249267	0.0226143	1.15766	0.263752	-0.314936	2.69551	1.60869	0.288867	1.87019	0.317687	-3.42951	0.75281	0.00702819	0.107683	0.772683	0.0614571	0.750722	0.00060467
tag_170481_MXRA7	13.724	-0.624169	0.182027	-3.42899	0.000605829	0.867869	chr17	74686015	74686020	MXRA7	0	intronic	NoCpg	CEBPB	-0.00350284	3.87676	4.1056	0.279099	0.111253	0.0140431	2.13239	-0.624169	0.0495459	0.810736	0.191651	0.173565	0.0157235	0.854281	0.182027	-0.0706989	5.06404	1.45629	0.640989	0.893129	2.49612	-3.42899	0.943637	4.1046e-07	0.145313	0.52153	0.371788	0.0125561	0.000605829
tag_27553_BIN1	17.6889	-0.597604	0.174283	-3.42894	0.000605945	0.867869	chr2	127845661	127845666	BIN1	0	intronic	NoCpg		-0.0751171	5.48287	5.36061	0.359212	0.193945	0.0102225	0.686422	-0.597604	0.047534	0.77675	0.183783	0.167074	0.0152659	0.776432	0.174283	-1.58028	6.90133	1.95454	1.16083	0.669629	0.884072	-3.42894	0.114042	5.1518e-12	0.0506372	0.245711	0.503094	0.376657	0.000605945
tag_105359_ANKRD2	9.41675	-0.711838	0.207618	-3.42859	0.000606716	0.867869	chr10	99338199	99338204	ANKRD2	0	intronic	cpg		-0.0467795	4.11455	4.68457	-0.224404	-0.0169904	0.00203352	0.874288	-0.711838	0.0564467	0.925308	0.22616	0.200301	0.017996	0.987128	0.207618	-0.828738	5.06271	-0.992232	-0.0848243	0.112998	0.885688	-3.42859	0.407253	4.13335e-07	0.321084	0.932401	0.910032	0.375786	0.000606716
tag_13924_SYT11	33.7179	-0.352045	0.102688	-3.42828	0.000607412	0.867869	chr1	155829182	155829187	SYT11	0	upstream	cpg	AP-2alpha//AP-2gamma//HEY1//TAF1//Egr-1//ZNF263//IRF1//CTCF//STAT3//ELF1_(SC-631)//PU.1//GABP	-0.0229736	5.518	5.64419	0.162057	0.0332508	-0.00319996	-0.310988	-0.352045	0.0281057	0.459432	0.109564	0.0995353	0.00905072	0.477275	0.102688	-0.817401	12.2851	1.4791	0.33406	-0.353559	-0.65159	-3.42828	0.413699	1.08853e-34	0.139114	0.738334	0.723669	0.514666	0.000607412
tag_77818_SLC12A9	35.3096	-0.37776	0.11021	-3.42765	0.000608833	0.867869	chr7	100461266	100461271	SLC12A9	0	intronic	NoCpg	GATA-2	0.0032294	5.22339	5.25344	0.0326826	-0.0180131	0.0069952	0.392781	-0.37776	0.0301139	0.493189	0.118041	0.106245	0.0096022	0.505926	0.11021	0.107239	10.652	0.276875	-0.169542	0.7285	0.77636	-3.42765	0.914599	1.70686e-26	0.781876	0.86537	0.466308	0.437536	0.000608833
tag_13489_IL6R	5.32694	-1.08299	0.316022	-3.42694	0.000610435	0.867869	chr1	154382849	154382854	IL6R	0	intronic	NoCpg	ELF1_(SC-631)	0.0817101	1.3326	0.957548	0.731147	0.0585226	0.0604708	1.09782	-1.08299	0.0839328	1.37393	0.326461	0.293921	0.0270014	1.33265	0.316022	0.973518	0.696943	2.23962	0.19911	2.23954	0.823786	-3.42694	0.330296	0.485839	0.0251158	0.842177	0.0251205	0.410061	0.000610435
tag_103038_COL13A1	49.2119	0.334298	0.0977727	3.41913	0.000628216	0.880499	chr10	71576548	71576553	COL13A1	0	intronic	NoCpg		0.0607197	4.60734	4.38692	-0.0371282	-0.0314856	-0.0145095	-0.372499	0.334298	0.0270218	0.44306	0.104183	0.0945988	0.00854483	0.443581	0.0977727	2.24706	9.9014	-0.356375	-0.332833	-1.69804	-0.839754	3.41913	0.024636	4.10493e-23	0.72156	0.73926	0.0894993	0.401046	0.000628216
tag_109983_SLC25A22	5.38771	-1.05502	0.308588	-3.41886	0.000628847	0.880499	chr11	797726	797731	SLC25A22	0	UTR5	cpg	Pol2//Sin3Ak-20	-0.071557	3.78569	4.22512	0.127029	0.117712	0.00535944	1.1549	-1.05502	0.0831945	1.36261	0.328673	0.294192	0.0269203	1.39421	0.308588	-0.860117	3.10075	0.386491	0.400119	0.199085	0.828354	-3.41886	0.389724	0.0019303	0.699133	0.689069	0.842196	0.40747	0.000628847
tag_28211_LRP1B	27.9731	0.463939	0.135765	3.41721	0.000632663	0.880499	chr2	142368379	142368384	LRP1B	0	intronic	NoCpg		-0.000444898	4.61573	4.63452	-0.0494548	0.00416246	-0.0169391	-0.568845	0.463939	0.0376539	0.616702	0.143715	0.131359	0.0117585	0.613796	0.135765	-0.0118155	7.515	-0.344118	0.0316876	-1.44059	-0.926766	3.41721	0.990573	5.69107e-14	0.730757	0.974721	0.149702	0.354048	0.000632663
tag_167465_PDK2	20.6868	-0.503294	0.147545	-3.41113	0.000646937	0.880499	chr17	48171915	48171920	PDK2	0	upstream	NoCpg	CTCF//KAP1//ZNF263//TCF4//YY1_(C-20)//Rad21//SMC3_(ab9263)//CTCF_(SC-5916)//Pol2-4H8	-0.0604096	5.4156	5.61948	0.210179	-0.212451	0.0288844	0.828956	-0.503294	0.0402009	0.657563	0.155831	0.142436	0.012623	0.677801	0.147545	-1.5027	8.54592	1.34876	-1.49155	2.28823	1.22301	-3.41113	0.132918	1.27512e-17	0.177414	0.135816	0.0221242	0.221327	0.000646937
tag_162212_ADORA2B	18.9577	0.559893	0.164144	3.41098	0.000647309	0.880499	chr17	15849465	15849470	ADORA2B	0	intronic	cpg		-0.0293732	4.48096	4.47188	-0.597924	0.203636	-0.0106026	-0.483598	0.559893	0.045727	0.74934	0.178473	0.158685	0.0140931	0.758261	0.164144	-0.64236	5.96776	-3.35023	1.28327	-0.752325	-0.637773	3.41098	0.520639	2.40539e-09	0.000807453	0.199397	0.451856	0.523621	0.000647309
tag_2982_MTHFR	12.5426	-0.613986	0.180188	-3.40748	0.000655664	0.880499	chr1	11845669	11845674	MTHFR	0	downstream	NoCpg	Pol2	-0.00170578	3.6957	3.99721	0.310661	0.190781	-0.00162632	-0.667677	-0.613986	0.0489057	0.799907	0.189803	0.171692	0.0157823	0.795956	0.180188	-0.0348789	4.9971	1.63675	1.11118	-0.103047	-0.838836	-3.40748	0.972176	5.81989e-07	0.101683	0.266491	0.917926	0.401561	0.000655664
tag_13114_CELF3	10.1386	-0.670085	0.196718	-3.40632	0.000658449	0.880499	chr1	151675800	151675805	CELF3	0	UTR3	NoCpg		0.059607	2.53152	2.53614	0.436848	-0.0834854	0.0232952	-0.143331	-0.670085	0.0529244	0.866389	0.206087	0.186994	0.0170418	0.865141	0.196718	1.12627	2.92725	2.11972	-0.446459	1.36694	-0.165674	-3.40632	0.260053	0.00341973	0.0340295	0.655266	0.171644	0.868414	0.000658449
tag_47994_DANCR,MIR4449,SNORA26	8.09423	0.755465	0.221912	3.40434	0.000663247	0.880499	chr4	53578579	53578584	DANCR,MIR4449,SNORA26	0	upstream	cpg	E2F6//CCNT2//HMGN3//c-Fos//SP1//SP2_(SC-643)//IRF1//NF-YB//RFX5_(N-494)//EBF//Nrf1//ZBTB7A_(SC-34508)//SRF//Pol2//NF-YA//TBP//Pol2(b)//TAF1//NFKB//Pol2-4H8//GTF2F1_(RAP-74)//TAL1_(SC-12984)//NRSF//c-Myc//Sin3Ak-20//HEY1//ELF1_(SC-631)	0.219205	-0.720638	-1.35744	0.0563245	0.204909	-0.0241008	1.14114	0.755465	0.061951	1.01952	0.234129	0.212346	0.0194803	1.06361	0.221912	3.53837	-1.33145	0.240571	0.964978	-1.23719	1.0729	3.40434	0.000402607	0.18304	0.809888	0.334556	0.216017	0.283316	0.000663247
tag_204853_TAB1	33.5995	0.398528	0.117112	3.40296	0.000666609	0.880499	chr22	39795354	39795359	TAB1	0	upstream	NoCpg		0.0742859	3.7946	3.7441	-0.205553	0.0460323	-0.0231242	-0.671141	0.398528	0.0324422	0.532338	0.125509	0.113069	0.0102211	0.531319	0.117112	2.28979	7.03332	-1.63775	0.407117	-2.26239	-1.26316	3.40296	0.0220335	2.01672e-12	0.101473	0.683922	0.0236732	0.206532	0.000666609
tag_38322_ARHGEF3	7.61054	0.816747	0.240092	3.40181	0.000669422	0.880499	chr3	57113058	57113063	ARHGEF3	0	intronic	cpg	EBF1_(C-8)//CTCF//Ini1//Rad21//CTCF_(C-20)	0.0707927	1.44288	1.06118	0.0631291	0.256438	-0.0237419	-0.657581	0.816747	0.0670175	1.09785	0.252277	0.2311	0.0209055	1.10504	0.240092	1.05633	0.966598	0.250237	1.10964	-1.13568	-0.595075	3.40181	0.290817	0.333745	0.802404	0.267154	0.256092	0.551794	0.000669422
tag_43171_ACTL6A	21.4686	0.476455	0.140084	3.40121	0.000670881	0.880499	chr3	179280728	179280733	ACTL6A	0	UTR5	cpg	E2F4//NF-YA//CHD2_(N-1250)//NF-YB//ELF1_(SC-631)//Mxi1_(bHLH)//RFX5_(N-494)//GABP//SP1//IRF3//SP2_(SC-643)//c-Fos//0NOG_(SC-33759)//AP-2gamma//PAX5-N19//TBP//Max//Znf143_(16618-1-AP)//Pol2//PAX5-C20//Pol2(b)//HA-E2F1//NFKB//TAF1//POU2F2//Oct-2//Pol2-4H8//c-Myc//HEY1//FOXA1_(C-20)//YY1_(C-20)//YY1//Sin3Ak-20//TAF7_(SQ-8)	0.0468351	3.47857	3.72209	-0.0212964	-0.307499	-0.0177832	0.403579	0.476455	0.0389118	0.637998	0.148002	0.136827	0.0120815	0.670457	0.140084	1.20362	5.83401	-0.143892	-2.24736	-1.47193	0.601946	3.40121	0.228736	5.41115e-09	0.885586	0.024617	0.14104	0.54721	0.000670881
tag_120962_ROBO3	24.6544	0.462164	0.135912	3.40047	0.000672694	0.880499	chr11	124738711	124738716	ROBO3	0	exonic	cpg		-0.005894	4.60184	4.64844	-0.353066	-0.0223527	-0.0231183	-1.24674	0.462164	0.0377342	0.618412	0.146952	0.132281	0.011843	0.619946	0.135912	-0.156198	7.51674	-2.4026	-0.16898	-1.95207	-2.01104	3.40047	0.875877	5.6159e-14	0.0162789	0.865813	0.0509297	0.044321	0.000672694
tag_137439_PAX9	18.8569	-0.545255	0.16047	-3.39787	0.000679127	0.880499	chr14	37125651	37125656	PAX9	0	upstream	cpg	c-Myc//Rad21//CTCF//CTCF_(SC-5916)	-0.0591245	5.30006	5.57026	-0.0112363	0.162969	-0.00185494	0.88162	-0.545255	0.0438974	0.718681	0.171727	0.154232	0.0140043	0.738098	0.16047	-1.34688	7.75067	-0.0654314	1.05664	-0.132455	1.19445	-3.39787	0.178019	9.14087e-15	0.94783	0.290674	0.894624	0.232303	0.000679127
tag_121867_OPCML	4.97026	0.947989	0.279029	3.39746	0.000680148	0.880499	chr11	132634821	132634826	OPCML	0	intronic	NoCpg		-0.00388063	1.93917	2.03079	-0.0391097	0.102412	-0.0372847	-2.13215	0.947989	0.0783103	1.28061	0.293291	0.271269	0.0242472	1.27608	0.279029	-0.0495545	1.5858	-0.133348	0.37753	-1.53769	-1.67086	3.39746	0.960477	0.112786	0.893918	0.70578	0.124124	0.0947486	0.000680148
tag_204127_RAC2	30.3509	-0.392573	0.115561	-3.39711	0.000681021	0.880499	chr22	37633151	37633156	RAC2	0	intronic	NoCpg		0.00443917	4.93737	5.04937	-0.0825332	0.164477	0.00539222	-0.714143	-0.392573	0.0315868	0.517286	0.124649	0.110705	0.0100515	0.51647	0.115561	0.140539	9.76128	-0.662128	1.48573	0.536459	-1.38274	-3.39711	0.888234	1.65051e-22	0.507889	0.137351	0.591641	0.166745	0.000681021
tag_214954_MCF2	6.69695	-0.803255	0.236562	-3.39553	0.000684949	0.880499	chrX	138774489	138774494	MCF2	0	intronic	cpg		0.0390218	2.19146	2.38553	0.214331	0.527285	0.00822393	2.73896	-0.803255	0.0642241	1.05045	0.251055	0.222407	0.0206257	1.1214	0.236562	0.607588	2.27096	0.853719	2.37081	0.398722	2.44244	-3.39553	0.543461	0.0231493	0.393261	0.0177493	0.690098	0.0145883	0.000684949
tag_117204_FGF4	15.033	-0.551098	0.162405	-3.39335	0.000690437	0.880499	chr11	69590619	69590624	FGF4	0	upstream	NoCpg		-0.0410171	4.65652	4.88615	0.140958	0.119876	0.00277562	1.7914	-0.551098	0.0444038	0.726031	0.17314	0.156532	0.0141988	0.78287	0.162405	-0.92373	6.72995	0.814131	0.765822	0.195483	2.28824	-3.39335	0.355627	1.69726e-11	0.41557	0.443782	0.845015	0.0221235	0.000690437
tag_167817_HLF	23.1207	0.565177	0.166598	3.39247	0.000692658	0.880499	chr17	53342350	53342355	HLF	0	UTR5	cpg	HA-E2F1//Max//SETDB1//CCNT2//SP1//E2F6//E2F6_(H-50)//YY1_(C-20)//E2F4//IRF1//c-Myc//0NOG_(SC-33759)//HMGN3//eGFP-JunD//GR//HDAC2_(SC-6296)//TBP//p300//FOSL2//USF-1//Egr-1//TAF1//Pol2-4H8//USF1_(SC-8983)//RFX5_(N-494)//BHLHE40//JunD//Pol2//HNF4A_(H-171)//YY1//HEY1//Sin3Ak-20	0.0170191	4.11884	4.05605	-0.356336	-0.00665284	-0.0221575	-2.16825	0.565177	0.0460126	0.754719	0.178384	0.160435	0.0144324	0.724191	0.166598	0.36988	5.37425	-1.99758	-0.0414675	-1.53527	-2.99403	3.39247	0.711472	7.69028e-08	0.0457624	0.966923	0.124718	0.00275322	0.000692658
tag_198176_YTHDF1	5.19271	1.23249	0.36363	3.3894	0.000700468	0.881664	chr20	61847204	61847209	YTHDF1	0	intronic	cpg	Sin3Ak-20//ZBTB7A_(SC-34508)//ETS1	0.212731	-1.2142	-1.91624	-0.467922	-0.361519	-0.0207692	-1.55956	1.23249	0.10041	1.65382	0.38918	0.349913	0.0312407	1.57711	0.36363	2.11863	-1.15867	-1.20233	-1.03317	-0.664813	-0.988869	3.3894	0.0341216	0.24659	0.229236	0.301525	0.50617	0.322727	0.000700468
tag_82687_XKR6	4.85749	-1.08634	0.320652	-3.38792	0.000704244	0.881664	chr8	10871396	10871401	XKR6	0	intronic	NoCpg		0.0100786	2.25195	2.33761	0.241465	0.101097	0.0730025	-0.30145	-1.08634	0.0854032	1.39827	0.336364	0.297859	0.0268186	1.32898	0.320652	0.118012	1.67179	0.71787	0.339412	2.72209	-0.226829	-3.38792	0.906058	0.0945661	0.472837	0.734299	0.00648711	0.820557	0.000704244
tag_130961_PSMD9	48.9211	0.304213	0.0898097	3.38731	0.000705814	0.881664	chr12	122327417	122327422	PSMD9	0	intronic	NoCpg	GATA-1//TFIIIC-110	-0.00456977	5.5724	5.46456	-0.026402	0.05097	-0.00845067	-0.0155355	0.304213	0.0249471	0.40811	0.0957962	0.0873306	0.00782037	0.426117	0.0898097	-0.183179	13.3899	-0.275606	0.583644	-1.0806	-0.0364582	3.38731	0.854658	6.92406e-41	0.78285	0.55946	0.279876	0.970917	0.000705814
tag_128629_STAB2	30.0053	-0.407777	0.120513	-3.38366	0.000715258	0.881875	chr12	104063593	104063598	STAB2	0	intronic	NoCpg		-0.000915112	5.08396	5.12305	0.193007	-0.212742	0.00920008	0.24004	-0.407777	0.0328208	0.537435	0.128008	0.116666	0.0105047	0.547816	0.120513	-0.027882	9.53239	1.50778	-1.82351	0.875802	0.438176	-3.38366	0.977756	1.53696e-21	0.131612	0.0682264	0.381138	0.661259	0.000715258
tag_121417_ETS1	28.5233	0.486533	0.143811	3.38314	0.000716626	0.881875	chr11	128435836	128435841	ETS1	0	intronic	NoCpg	KAP1//Max//c-Myc	0.0421001	4.19851	3.66586	-0.0184209	-0.252194	-0.0165612	0.45915	0.486533	0.0396919	0.65086	0.153185	0.140057	0.0126192	0.654077	0.143811	1.06067	5.63234	-0.120253	-1.80065	-1.31238	0.701981	3.38314	0.28884	1.77786e-08	0.904283	0.0717579	0.189392	0.482691	0.000716626
tag_118054_NEU3	24.2124	-0.494032	0.146054	-3.38253	0.000718225	0.881875	chr11	74700183	74700188	NEU3	0	exonic	cpg	TAF1//Pol2//STAT3//CEBPB	-0.113661	6.39863	6.48322	0.282925	0.29171	0.0169296	-0.482436	-0.494032	0.0399823	0.652803	0.153732	0.13962	0.0126289	0.638126	0.146054	-2.84278	9.93135	1.84038	2.08932	1.34055	-0.75602	-3.38253	0.00447224	3.04099e-23	0.065712	0.0366792	0.180067	0.449637	0.000718225
tag_154287_PYDC1	14.8742	-0.585654	0.173282	-3.37977	0.000725471	0.883078	chr16	31228297	31228302	PYDC1	0	exonic	NoCpg		-0.0931875	5.43955	5.44045	0.0959718	0.18817	0.0327836	0.972619	-0.585654	0.0473541	0.773289	0.184803	0.166045	0.0148823	0.800676	0.173282	-1.96789	7.03546	0.519319	1.13325	2.20286	1.21475	-3.37977	0.0490811	1.98602e-12	0.603539	0.25711	0.0276044	0.224462	0.000725471
tag_177849_BTBD2	10.5669	-0.767513	0.227139	-3.37905	0.000727378	0.883078	chr19	2010729	2010734	BTBD2	0	intronic	NoCpg		-0.0481805	4.30033	4.50329	0.432515	0.13535	0.00162323	-0.135238	-0.767513	0.0615166	1.00641	0.238024	0.216535	0.0198866	0.980755	0.227139	-0.783211	4.4746	1.81711	0.625073	0.0816242	-0.137892	-3.37905	0.433503	7.65529e-06	0.0692005	0.531923	0.934946	0.890326	0.000727378
tag_191309_UBE2S	7.87194	0.749394	0.222219	3.37232	0.00074538	0.899878	chr19	55919543	55919548	UBE2S	0	upstream	cpg	Pol2//E2F6_(H-50)//E2F6//HA-E2F1//E2F4//CCNT2//SETDB1//BCLAF1_(M33-P5B11)//Egr-1//ZBTB7A_(SC-34508)//Sin3Ak-20//c-Myc//ELF1_(SC-631)//SIRT6//ETS1//GABP//PU.1//SP1//Max//Nrf1//Mxi1_(bHLH)//PAX5-C20//IRF1//CHD2_(N-1250)//PAX5-N19//Pbx3//IRF3//USF-1//TBP//USF1_(SC-8983)//USF2//TCF4//c-Fos//NF-YA	-0.0436926	3.43963	3.13428	-0.279244	0.141595	-0.0215293	-0.412911	0.749394	0.0622578	1.01752	0.239738	0.217698	0.0194256	1.0821	0.222219	-0.701801	3.0803	-1.16479	0.650422	-1.10829	-0.381584	3.37232	0.482803	0.0020679	0.244104	0.51542	0.267736	0.70277	0.00074538
tag_181142_RAB3D	20.448	-0.52086	0.15453	-3.37062	0.000749999	0.900424	chr19	11449892	11449897	RAB3D	0	intronic	NoCpg	TCF12	-0.0191555	4.682	4.70861	0.185047	0.0287271	0.0494932	-0.71982	-0.52086	0.0419601	0.686559	0.162733	0.146471	0.0130628	0.659689	0.15453	-0.456517	6.85827	1.13712	0.196128	3.78886	-1.09115	-3.37062	0.648018	6.9699e-12	0.255488	0.84451	0.00015134	0.275207	0.000749999
tag_181722_NFIX	31.9428	0.3548	0.105389	3.36659	0.000761047	0.903811	chr19	13124304	13124309	NFIX	0	intronic	cpg	SUZ12//TCF4//p300//c-Jun//USF-1//CCNT2//JunD//Max//eGFP-FOS//c-Myc//FOSL2//c-Fos//SP1//FOSL1_(SC-183)//BHLHE40//RXRA//E2F6_(H-50)//HNF4A//eGFP-JunD//ERRA//ZBTB7A_(SC-34508)//HNF4G_(SC-6558)//HNF4A_(H-171)//E2F6	0.0182566	4.59922	4.59507	-0.0113536	-0.184087	-0.00878009	-1.17957	0.3548	0.0292203	0.478317	0.112391	0.103078	0.00916068	0.488109	0.105389	0.624792	9.60673	-0.101019	-1.78591	-0.958454	-2.41662	3.36659	0.532107	7.48889e-22	0.919536	0.0741137	0.337834	0.0156653	0.000761047
tag_45051_TMEM129	26.8533	-0.420484	0.125058	-3.3623	0.000772968	0.903811	chr4	1717145	1717150	TMEM129	0	downstream	NoCpg	Pol2-4H8//EBF1_(C-8)//Pol2	-0.0513034	5.62686	5.77805	0.166701	0.144326	0.00655001	-0.947258	-0.420484	0.034182	0.558747	0.132747	0.120045	0.0108818	0.552562	0.125058	-1.50089	10.3411	1.25578	1.20226	0.601925	-1.7143	-3.3623	0.133384	4.59293e-25	0.209196	0.229261	0.547224	0.0864732	0.000772968
tag_182963_MVB12A	7.54087	0.769478	0.228865	3.36215	0.000773392	0.903811	chr19	17530810	17530815	MVB12A	0	upstream	cpg	USF-1//Mxi1_(bHLH)//TCF4//c-Myc//YY1//STAT3//HA-E2F1//E2F4//RFX5_(N-494)//IRF1//YY1_(C-20)//USF1_(SC-8983)//NF-YB//BHLHE40//Pol2//ELK4//GABP//ELF1_(SC-631)//SIX5//CHD2_(N-1250)//Nrf1//NF-YA//Max//CCNT2//HMGN3//SP1//c-Fos//ETS1//Znf143_(16618-1-AP)	0.000872386	2.66052	2.37117	-0.389583	-0.00214807	-0.00461607	1.42079	0.769478	0.0641265	1.05	0.247576	0.223761	0.01962	1.16154	0.228865	0.0136041	2.25827	-1.57359	-0.00959981	-0.235274	1.22319	3.36215	0.989146	0.0239291	0.115582	0.992341	0.813996	0.221257	0.000773392
tag_208726_CXorf58	10.5182	0.647916	0.192778	3.36095	0.00077676	0.903811	chrX	23938328	23938333	CXorf58	0	intronic	NoCpg		0.021877	2.94668	2.4622	-0.347562	-0.0633061	0.00219064	1.63956	0.647916	0.0537869	0.881214	0.209377	0.188636	0.0166076	0.972764	0.192778	0.406735	2.7941	-1.65998	-0.335599	0.131906	1.68547	3.36095	0.684203	0.0052044	0.0969191	0.737173	0.895059	0.0918982	0.00077676
tag_39639_BBX	23.8467	0.455163	0.135453	3.36031	0.00077855	0.903811	chr3	107243094	107243099	BBX	0	intronic	NoCpg	ZNF263	0.00498474	4.41237	4.25766	-0.338478	-0.0632449	-0.00884667	0.358764	0.455163	0.0376474	0.616956	0.146625	0.132123	0.0117329	0.648659	0.135453	0.132406	6.90107	-2.30847	-0.478682	-0.754006	0.553086	3.36031	0.894663	5.16118e-12	0.020973	0.632165	0.450846	0.580205	0.00077855
tag_127643_KCNC2	5.01649	0.937839	0.279223	3.35874	0.000782987	0.903811	chr12	75601401	75601406	KCNC2	0	exonic	cpg		0.0663721	1.16119	0.738612	-0.493391	-0.0798109	-0.0393221	1.41491	0.937839	0.0781146	1.2825	0.305086	0.274923	0.0246665	1.44201	0.279223	0.849676	0.575915	-1.61722	-0.290303	-1.59415	0.981208	3.35874	0.395505	0.564673	0.105831	0.771584	0.110902	0.32649	0.000782987
tag_64312_LY6G5C	11.9187	-0.692563	0.206432	-3.35491	0.000793902	0.903811	chr6	31649726	31649731	LY6G5C	0	upstream	NoCpg		0.0680313	2.62307	2.77929	0.304325	0.0224196	0.0218758	-0.232966	-0.692563	0.0557072	0.913297	0.21641	0.194808	0.0177268	0.877123	0.206432	1.22123	3.04313	1.40624	0.115086	1.23406	-0.265603	-3.35491	0.221999	0.00234128	0.159652	0.908377	0.217182	0.790545	0.000793902
tag_147932_PDE8A	8.98095	-0.734835	0.219183	-3.35261	0.000800548	0.903811	chr15	85523793	85523798	PDE8A	0	UTR5	cpg	HA-E2F1//AP-2gamma//TBP//ELF1_(SC-631)//HMGN3//CCNT2//GABP//TCF4//YY1_(C-20)//GR//TAF1//E2F6_(H-50)//ZNF263//0NOG_(SC-33759)//E2F1//Ini1//HEY1//Pbx3//Pol2	-0.0837697	4.66299	4.64889	-0.0228385	-0.0413434	0.0506278	1.87484	-0.734835	0.0595506	0.973339	0.236109	0.210589	0.0186559	1.03604	0.219183	-1.4067	4.77623	-0.0967286	-0.196323	2.71376	1.80963	-3.35261	0.159517	1.78612e-06	0.922942	0.844357	0.00665238	0.0703533	0.000800548
tag_58665_ARHGAP26	39.9394	-0.374095	0.111666	-3.35014	0.000807706	0.903811	chr5	142260754	142260759	ARHGAP26	0	intronic	NoCpg		-0.0376243	6.01515	6.01635	0.156398	0.108191	0.00453104	0.458716	-0.374095	0.0305736	0.500244	0.118461	0.107347	0.00973692	0.503438	0.111666	-1.23061	12.0268	1.32025	1.00786	0.465346	0.911167	-3.35014	0.218467	2.56807e-33	0.186753	0.313519	0.641683	0.362207	0.000807706
tag_17764_PLX02	28.6642	0.446768	0.13336	3.35009	0.00080784	0.903811	chr1	208393154	208393159	PLX02	0	intronic	NoCpg	BAF155//JunD//c-Jun//eGFP-FOS//ELK4//AP-2alpha//FOSL1_(SC-183)//E2F6_(H-50)//p300_(N-15)//eGFP-JunB//GATA-2//PU.1//AP-2gamma//eGFP-JunD//YY1//STAT3//Ini1//NRSF//p300//c-Fos//CEBPB//ELF1_(SC-631)//GABP	0.0575295	3.83721	3.62314	-0.178652	-0.058689	-0.00848006	0.135902	0.446768	0.0369166	0.60556	0.142421	0.12893	0.0115352	0.609678	0.13336	1.55837	5.98312	-1.25439	-0.455201	-0.735146	0.222908	3.35009	0.119146	2.18906e-09	0.2097	0.648965	0.462251	0.823607	0.00080784
tag_96737_PRRX2	6.16187	0.871607	0.260196	3.34981	0.000808674	0.903811	chr9	132457854	132457859	PRRX2	0	intronic	NoCpg		0.18356	-0.515899	-0.672633	-0.0124929	-0.307377	-0.0386077	0.204244	0.871607	0.072484	1.19231	0.274234	0.253161	0.0227762	1.23624	0.260196	2.53242	-0.564141	-0.0455556	-1.21416	-1.69509	0.165214	3.34981	0.0113277	0.572658	0.963664	0.224687	0.0900577	0.868776	0.000808674
tag_105705_PKD2L1	6.00991	1.07062	0.319677	3.34908	0.000810813	0.903811	chr10	102074511	102074516	PKD2L1	0	intronic	NoCpg		0.169408	-0.524979	-0.755206	0.134446	-0.322273	-0.0187226	-1.15078	1.07062	0.0886408	1.45665	0.332235	0.30732	0.0273246	1.38876	0.319677	1.91117	-0.518452	0.404671	-1.04866	-0.685194	-0.828637	3.34908	0.0559826	0.604143	0.685719	0.294336	0.493221	0.40731	0.000810813
tag_126813_NXPH4	5.62242	-0.983966	0.29384	-3.34865	0.00081206	0.903811	chr12	57618313	57618318	NXPH4	0	intronic	NoCpg		-0.060631	3.65443	3.56182	0.317583	0.186746	0.0501873	-0.703392	-0.983966	0.0788522	1.2883	0.309943	0.27681	0.025148	1.23613	0.29384	-0.76892	2.76475	1.02465	0.674637	1.99568	-0.569025	-3.34865	0.441941	0.00569665	0.305528	0.499906	0.0459687	0.569339	0.00081206
tag_98494_C9orf69	18.299	-0.522154	0.155967	-3.34784	0.000814445	0.903811	chr9	139011262	139011267	C9orf69	0	upstream	cpg	E2F6_(H-50)	-0.0296364	4.72824	4.92762	0.163581	0.201568	-0.00592459	-0.622424	-0.522154	0.0425301	0.695771	0.165873	0.149505	0.0137213	0.691801	0.155967	-0.696833	7.08224	0.986184	1.34824	-0.43178	-0.899715	-3.34784	0.485908	1.41843e-12	0.324043	0.177583	0.665901	0.368272	0.000814445
tag_122087_GLB1L2	7.83532	-0.788391	0.235519	-3.34746	0.000815555	0.903811	chr11	134202314	134202319	GLB1L2	0	intronic	cpg	CTCF	-0.0790898	4.34521	4.4308	-0.102019	0.392257	0.027927	1.22193	-0.788391	0.0641384	1.04831	0.254793	0.224179	0.0202951	1.09486	0.235519	-1.23311	4.22663	-0.400398	1.74975	1.37605	1.11607	-3.34746	0.217534	2.37221e-05	0.688864	0.0801619	0.168806	0.264393	0.000815555
tag_195237_FAM83D	28.7581	0.431135	0.128957	3.34325	0.00082802	0.905243	chr20	37555815	37555820	FAM83D	0	intronic	cpg	ELF1_(SC-631)	-0.0200404	5.0366	4.94205	0.0606281	-0.150745	-0.0114336	0.34141	0.431135	0.0357754	0.585447	0.136343	0.125776	0.0112009	0.604024	0.128957	-0.560173	8.44149	0.444674	-1.19852	-1.02077	0.565227	3.34325	0.575361	3.13313e-17	0.656555	0.230715	0.307363	0.57192	0.00082802
tag_80497_ZNF282	6.88158	0.766393	0.229498	3.33943	0.000839497	0.905243	chr7	148914885	148914890	ZNF282	0	intronic	NoCpg		0.129189	0.520038	0.427313	-0.0506401	-0.273358	-0.0248091	0.217959	0.766393	0.0640208	1.05159	0.242854	0.223973	0.0199176	1.11765	0.229498	2.01793	0.406351	-0.208521	-1.2205	-1.24559	0.195015	3.33943	0.0435986	0.684485	0.834822	0.222276	0.212917	0.845381	0.000839497
tag_204052_MPST,TST	28.2593	0.44725	0.134122	3.33464	0.000854109	0.905243	chr22	37416086	37416091	MPST,TST	0	intronic	cpg	ELF1_(SC-631)//CTCF	0.0403209	4.13945	3.89391	-0.232108	0.00550382	-0.0173051	-0.186165	0.44725	0.0371336	0.608972	0.143895	0.129868	0.0116931	0.611177	0.134122	1.08583	6.39424	-1.61304	0.04238	-1.47995	-0.304601	3.33464	0.277553	1.61352e-10	0.106736	0.966196	0.138887	0.76067	0.000854109
tag_178175_GNG7	5.39834	-0.854007	0.256279	-3.33234	0.000861193	0.905243	chr19	2511178	2511183	GNG7	0	downstream	NoCpg		0.0150173	2.29533	1.96485	0.633492	0.0985033	0.0566958	2.40554	-0.854007	0.0685325	1.11737	0.266291	0.241187	0.021932	1.18434	0.256279	0.219127	1.75846	2.37895	0.40841	2.58507	2.03113	-3.33234	0.826551	0.07867	0.017362	0.682973	0.00973585	0.042242	0.000861193
tag_170044_GRB2	46.7529	0.297819	0.0893916	3.33162	0.000863415	0.905243	chr17	73402628	73402633	GRB2	0	upstream	NoCpg		0.0403509	4.94966	4.73097	-0.144236	-0.116081	-0.0122436	0.313743	0.297819	0.0247643	0.405877	0.0965207	0.087434	0.00784852	0.431106	0.0893916	1.6294	11.6562	-1.49436	-1.32765	-1.55999	0.727763	3.33162	0.103229	2.13458e-31	0.135082	0.184295	0.118762	0.466759	0.000863415
tag_171019_CYTH1	9.04104	-0.72256	0.216984	-3.33001	0.000868427	0.905243	chr17	76713018	76713023	CYTH1	0	intronic	NoCpg	Pol2//NFKB//EBF//YY1_(C-20)//YY1	-0.0518594	3.99424	4.1775	-0.0883656	0.304923	0.0537292	0.633111	-0.72256	0.0589598	0.964001	0.232497	0.204531	0.0182086	0.980053	0.216984	-0.879572	4.3335	-0.380072	1.49084	2.95076	0.645997	-3.33001	0.379091	1.46757e-05	0.703892	0.136004	0.00316993	0.518281	0.000868427
tag_191827_ZNF329	28.5662	0.397345	0.119409	3.32759	0.000875995	0.905243	chr19	58661398	58661403	ZNF329	0	intronic	NoCpg		-0.0263522	5.07832	4.83432	0.197234	0.0406539	-0.00121552	-0.453637	0.397345	0.033174	0.541841	0.12565	0.116003	0.0103597	0.554191	0.119409	-0.794365	8.92203	1.56971	0.350456	-0.117332	-0.818558	3.32759	0.426983	4.57834e-19	0.116482	0.725996	0.906597	0.413039	0.000875995
tag_46412_ABLIM2	14.573	0.553397	0.166358	3.32654	0.0008793	0.905243	chr4	8005965	8005970	ABLIM2	0	intronic	NoCpg		0.108993	2.15613	1.80564	-0.325122	-0.18864	-0.0274405	1.64862	0.553397	0.0462458	0.759916	0.181075	0.163196	0.0147002	0.834475	0.166358	2.35682	2.37611	-1.79551	-1.15591	-1.86667	1.97564	3.32654	0.0184321	0.0174963	0.0725719	0.247719	0.0619474	0.0481955	0.0008793
tag_39888_ATP6V1A,0A50	59.9615	0.261305	0.078618	3.32373	0.000888218	0.905243	chr3	113465581	113465586	ATP6V1A,0A50	0	upstream	NoCpg	KAP1//TBP//eGFP-JunD//GATA3_(SC-268)//TAF7_(SQ-8)//USF2//Max//USF-1//USF1_(SC-8983)//BHLHE40//SP1//NF-E2_(H-230)//p300//BCLAF1_(M33-P5B11)//E2F6_(H-50)//GTF2F1_(RAP-74)//YY1_(C-20)//GABP//RFX5_(N-494)//E2F6//BRCA1_(C-1863)//Pol2//c-Myc//ELF1_(SC-631)//PU.1//YY1//SIX5//TAF1	0.01931	5.49844	5.33018	0.0795504	-0.0512527	0.00112541	-0.378871	0.261305	0.0217741	0.356228	0.0834853	0.0763921	0.00681766	0.368339	0.078618	0.886833	14.9628	0.952868	-0.670917	0.165073	-1.02859	3.32373	0.375169	1.28462e-50	0.340657	0.502274	0.868887	0.303671	0.000888218
tag_16494_NR5A2	14.3292	0.629334	0.189353	3.32361	0.000888602	0.905243	chr1	200006438	200006443	NR5A2	0	intronic	NoCpg		0.0767395	2.46879	2.24824	-0.0349183	-0.0676672	-0.029668	-1.61493	0.629334	0.0523979	0.859491	0.200791	0.18311	0.0165894	0.835716	0.189353	1.46455	2.61578	-0.173903	-0.369544	-1.78837	-1.93239	3.32361	0.143043	0.00890237	0.861941	0.711722	0.0737163	0.0533119	0.000888602
tag_145930_SMAD3	12.6304	-0.700249	0.210724	-3.32306	0.000890364	0.905243	chr15	67358453	67358458	SMAD3	0	UTR5	cpg	ZBTB7A_(SC-34508)//CTCF_(C-20)	-0.0749108	4.93838	4.94702	0.369709	0.0824384	0.0403608	2.23786	-0.700249	0.0573615	0.937676	0.220917	0.200696	0.0180239	0.966427	0.210724	-1.30594	5.27583	1.67352	0.410763	2.23929	2.3156	-3.32306	0.191573	1.32154e-07	0.0942252	0.681247	0.0251371	0.02058	0.000890364
tag_89636_MROH1	9.08099	0.695516	0.209318	3.32278	0.000891261	0.905243	chr8	145287437	145287442	MROH1	0	intronic	NoCpg		0.111255	1.19868	1.08879	-0.0949328	0.170077	-0.0567223	-1.60268	0.695516	0.0583542	0.957754	0.223274	0.202828	0.0188264	0.952666	0.209318	1.90654	1.13682	-0.425185	0.838529	-3.01292	-1.68231	3.32278	0.0565804	0.255615	0.670702	0.401734	0.00258747	0.0925087	0.000891261
tag_75196_GRB10	11.3987	-0.77372	0.232905	-3.32204	0.000893615	0.905243	chr7	50721379	50721384	GRB10	0	intronic	NoCpg		0.0159712	3.43371	3.64635	0.286106	-0.287849	0.0404854	-0.0948302	-0.77372	0.0627762	1.02956	0.244005	0.221143	0.0198106	0.978412	0.232905	0.254415	3.54165	1.17254	-1.30164	2.04363	-0.0969226	-3.32204	0.799175	0.000397634	0.24098	0.19304	0.0409904	0.922788	0.000893615
tag_205446_0GA	9.77263	0.733869	0.221063	3.31972	0.000901069	0.905243	chr22	42466917	42466922	0GA	0GA	upstream	cpg	GATA-1//NF-YB//HA-E2F1//TBP//SP1//Sin3Ak-20//IRF1//TAF1//RFX5_(N-494)//Nrf1//E2F6//SRF//ELF1_(SC-631)//E2F6_(H-50)//Pol2-4H8//Pol2(phosphoS2)//HDAC2_(SC-6296)//c-Myc//Max//EBF1_(C-8)//Pol2	0.125784	1.11049	0.545486	-0.337693	-0.18666	0.00539731	1.8469	0.733869	0.0614408	1.00986	0.238295	0.214407	0.0189129	1.07614	0.221063	2.04723	0.540157	-1.41712	-0.870583	0.285377	1.71623	3.31972	0.040635	0.589089	0.156448	0.383982	0.775356	0.0861195	0.000901069
tag_18613_TMEM63A	19.2404	0.469057	0.14136	3.31816	0.000906111	0.905243	chr1	226053595	226053600	TMEM63A	0	exonic	NoCpg		0.0436189	3.47984	3.18395	-0.350195	0.0121354	-0.00234626	-1.94728	0.469057	0.0391904	0.642486	0.154185	0.137004	0.0122301	0.63146	0.14136	1.113	4.95567	-2.27126	0.0885768	-0.191843	-3.08378	3.31816	0.265709	7.208e-07	0.0231312	0.929418	0.847865	0.0020439	0.000906111
tag_192061_NRSN2	24.7871	-0.472746	0.14251	-3.31729	0.000908957	0.905243	chr20	335123	335128	NRSN2	0	UTR3	NoCpg	CTCF//ZNF263	-0.0507185	5.55432	5.63656	0.192071	0.14052	-0.00386308	0.143569	-0.472746	0.0389501	0.637231	0.151157	0.137027	0.0125166	0.637119	0.14251	-1.30214	8.8454	1.27067	1.02549	-0.308637	0.22534	-3.31729	0.192868	9.1202e-19	0.203845	0.305133	0.757598	0.821714	0.000908957
tag_24991_CTN02	19.799	-0.468649	0.141313	-3.3164	0.000911852	0.905243	chr2	79953053	79953058	CTN02	0	intronic	NoCpg		-0.0290881	4.77486	4.81465	0.131314	0.142498	0.0239862	-2.43791	-0.468649	0.0384193	0.627765	0.150767	0.134699	0.0121811	0.596042	0.141313	-0.757124	7.66951	0.870973	1.0579	1.96913	-4.09016	-3.3164	0.448976	1.72652e-14	0.383769	0.290102	0.0489387	4.31081e-05	0.000911852
tag_60569_DRD1	30.575	-0.490115	0.147792	-3.31625	0.000912346	0.905243	chr5	174867297	174867302	DRD1	0	downstream	NoCpg		-0.0431735	5.68906	5.83344	0.17205	0.0327023	0.0152273	-0.817356	-0.490115	0.0402645	0.6596	0.155718	0.140882	0.0127308	0.624055	0.147792	-1.07225	8.84391	1.10488	0.232126	1.1961	-1.30975	-3.31625	0.283609	9.24297e-19	0.269211	0.81644	0.231658	0.19028	0.000912346
tag_34016_CHL1	5.07036	-1.18521	0.357515	-3.31514	0.000915972	0.905243	chr3	440361	440366	CHL1	0	intronic	NoCpg		-0.00890562	2.68106	3.02608	0.0194475	0.264191	0.0342123	0.763185	-1.18521	0.0959595	1.57375	0.379102	0.334704	0.030499	1.51589	0.357515	-0.092806	1.92285	0.0512988	0.789327	1.12175	0.503457	-3.31514	0.926058	0.0544984	0.959087	0.429921	0.261967	0.614643	0.000915972
tag_16675_TNNI1	5.70408	0.897776	0.270867	3.31445	0.000918226	0.905243	chr1	201389320	201389325	TNNI1	0	intronic	NoCpg		-0.0162314	2.46525	2.26374	-0.322828	0.28906	-0.0377964	1.44291	0.897776	0.076201	1.24674	0.29053	0.264276	0.0237124	1.37541	0.270867	-0.213008	1.81572	-1.11117	1.09378	-1.59395	1.04907	3.31445	0.831321	0.0694131	0.266497	0.274051	0.110947	0.294144	0.000918226
tag_42556_IQCJ-SCHIP1,SCHIP1	12.4129	-0.572033	0.172614	-3.31394	0.000919903	0.905243	chr3	159557491	159557496	IQCJ-SCHIP1,SCHIP1	0	intronic	NoCpg		-0.0209641	4.06119	4.07846	0.330997	-0.117199	0.0373564	0.0638758	-0.572033	0.0467379	0.763542	0.181774	0.165557	0.0147657	0.782965	0.172614	-0.448547	5.3415	1.82093	-0.707906	2.52994	0.0815819	-3.31394	0.653759	9.21796e-08	0.0686175	0.479004	0.0114082	0.934979	0.000919903
tag_5245_IL22RA1	5.35189	-0.966938	0.292005	-3.31138	0.000928377	0.905243	chr1	24454096	24454101	IL22RA1	0	intronic	NoCpg		-0.050197	3.40236	3.56629	0.150216	0.234267	0.0367114	-0.522977	-0.966938	0.078526	1.28429	0.310181	0.275231	0.025003	1.24979	0.292005	-0.63924	2.77685	0.484284	0.851166	1.46828	-0.41845	-3.31138	0.522667	0.0054889	0.628184	0.394677	0.142028	0.675618	0.000928377
tag_157800_MBTPS1	11.1587	-0.732365	0.221203	-3.31083	0.000930194	0.905243	chr16	84102966	84102971	MBTPS1	0	intronic	NoCpg		-0.00831594	3.73449	3.49654	0.623583	0.200193	0.0282944	-1.27481	-0.732365	0.0596429	0.974859	0.230235	0.208844	0.0191984	0.914518	0.221203	-0.139429	3.58672	2.70846	0.958576	1.47379	-1.39397	-3.31083	0.889111	0.00033487	0.00675954	0.337772	0.140538	0.163326	0.000930194
tag_178895_EEF2	12.2721	-0.607975	0.183645	-3.3106	0.000930952	0.905243	chr19	3985243	3985248	EEF2	0	intronic	cpg	HA-E2F1//YY1//YY1_(C-20)//Pol2//GATA-1//NFKB//TAF1//Pol2(b)//c-Myc//Pol2-4H8//eGFP-JunB	-0.128908	5.78192	5.94274	-0.0308171	0.290283	0.0089912	1.00704	-0.607975	0.0504043	0.822925	0.198164	0.177346	0.0160393	0.874405	0.183645	-2.55748	7.22149	-0.155514	1.63682	0.560572	1.15169	-3.3106	0.0105433	5.14227e-13	0.876416	0.101668	0.575089	0.24945	0.000930952
tag_191124_SYT5	22.4764	-0.443875	0.134081	-3.3105	0.000931285	0.905243	chr19	55684465	55684470	SYT5	0	splicing	NoCpg		0.00217019	4.56961	4.82556	0.32114	-0.265086	0.000681915	0.654382	-0.443875	0.0364739	0.597123	0.141193	0.130132	0.0117188	0.624138	0.134081	0.0594997	8.08136	2.27447	-2.03706	0.0581901	1.04846	-3.3105	0.952554	6.40488e-16	0.0229378	0.0416445	0.953597	0.294428	0.000931285
tag_68361_LACE1	15.8345	0.53911	0.162884	3.30978	0.000933696	0.905243	chr6	108614929	108614934	LACE1	0	upstream	NoCpg		0.0937572	2.40505	2.30285	-0.125107	-0.15954	-0.0238575	-1.02454	0.53911	0.0451427	0.740972	0.173959	0.158189	0.0142281	0.741039	0.162884	2.07691	3.10787	-0.719172	-1.00854	-1.67679	-1.38258	3.30978	0.0378101	0.00188438	0.472035	0.313197	0.0935829	0.166794	0.000933696
tag_23756_OTX1	8.37793	0.735056	0.222122	3.30924	0.000935485	0.905243	chr2	63278605	63278610	OTX1	0	intronic	cpg	SUZ12	0.158339	0.412488	0.115204	-0.251735	-0.153236	-0.0147666	0.489465	0.735056	0.06181	1.01656	0.237861	0.214909	0.0191549	1.05547	0.222122	2.56171	0.113327	-1.05833	-0.713025	-0.770905	0.463744	3.30924	0.0104157	0.909771	0.289905	0.47583	0.440763	0.642831	0.000935485
tag_97492_DDX31	36.2903	-0.373405	0.112864	-3.30846	0.000938095	0.905243	chr9	135544937	135544942	DDX31	0	intronic	NoCpg	HA-E2F1//ZNF263//ELK4//GABP//TAF1//TBP	-0.0619143	6.26349	6.43425	-0.262736	0.134945	0.00658913	0.452738	-0.373405	0.0310042	0.507713	0.12254	0.108863	0.00977935	0.522489	0.112864	-1.99697	12.673	-2.14408	1.23959	0.67378	0.866502	-3.30846	0.0458285	8.34497e-37	0.0320268	0.215126	0.500451	0.386215	0.000938095
tag_46944_PROM1	31.1809	0.392426	0.118633	3.30791	0.000939961	0.905243	chr4	16036208	16036213	PROM1	0	intronic	NoCpg	USF2//GATA3_(SC-268)//p300_(N-15)//STAT3//CEBPB//MafF_(M8194)//MafK_(ab50322)//MafK_(SC-477)	0.0633181	3.80219	3.85756	-0.375862	0.0890164	-0.0105326	1.0891	0.392426	0.0330084	0.541678	0.128002	0.11449	0.0102005	0.571258	0.118633	1.91824	7.12151	-2.93639	0.777504	-1.03256	1.90649	3.30791	0.0550803	1.06755e-12	0.00332061	0.436862	0.301811	0.0565869	0.000939961
tag_190335_ZNF615	35.5361	-0.40077	0.121332	-3.30308	0.000956287	0.905243	chr19	52510919	52510924	ZNF615	0	intronic	NoCpg	Pol2	-0.067848	6.33765	6.3449	0.057544	0.0433687	0.0141729	1.29035	-0.40077	0.0332687	0.544347	0.129263	0.116913	0.0105098	0.559145	0.121332	-2.03939	11.656	0.445169	0.370948	1.34854	2.30772	-3.30308	0.0414108	2.13872e-31	0.656198	0.710676	0.177484	0.0210148	0.000956287
tag_113632_LRP4	30.9336	0.344808	0.104416	3.30227	0.000959066	0.905243	chr11	46922890	46922895	LRP4	0	intronic	NoCpg	STAT3//CEBPB	0.0998606	3.26171	3.28438	-0.00423818	-0.102241	-0.0203193	0.151476	0.344808	0.0290081	0.475897	0.111204	0.101549	0.00914553	0.506465	0.104416	3.4425	6.90146	-0.0381118	-1.00681	-2.22177	0.299085	3.30227	0.000576359	5.14696e-12	0.969599	0.314024	0.0262987	0.764875	0.000959066
tag_204526_CSNK1E	18.6953	-0.559684	0.169571	-3.30059	0.000964827	0.905243	chr22	38686528	38686533	CSNK1E	0	downstream	NoCpg	Pol2	0.0136263	4.15107	4.47952	0.0686066	0.10218	-0.0151761	-0.679415	-0.559684	0.0461177	0.756212	0.180383	0.16201	0.0148942	0.733125	0.169571	0.295467	5.92363	0.380338	0.630701	-1.01893	-0.926738	-3.30059	0.767637	3.1491e-09	0.703694	0.528236	0.308237	0.354062	0.000964827
tag_123253_MLF2	17.2072	0.488948	0.148148	3.30041	0.000965444	0.905243	chr12	6862033	6862038	MLF2	0	intronic	cpg	Ini1	0.0658208	2.94706	3.1301	-0.378749	-0.133489	-0.0283877	0.364796	0.488948	0.0412849	0.677811	0.160673	0.1448	0.0129028	0.728344	0.148148	1.59431	4.61796	-2.35726	-0.921883	-2.20012	0.500856	3.30041	0.110867	3.87532e-06	0.0184104	0.35659	0.0277981	0.616472	0.000965444
tag_167687_ANKRD40	15.0883	-0.648377	0.196462	-3.30027	0.000965905	0.905243	chr17	48785063	48785068	ANKRD40	0	UTR5	cpg	Pol2//ETS1//HA-E2F1//GABP	-0.0154882	4.25397	4.57542	-0.112262	-0.0861492	0.0428712	0.424708	-0.648377	0.053337	0.874856	0.209053	0.186623	0.0165996	0.852879	0.196462	-0.290384	5.22992	-0.537003	-0.461621	2.58267	0.49797	-3.30027	0.771523	1.69588e-07	0.591265	0.644353	0.00980393	0.618505	0.000965905
tag_165890_TMEM106A	22.607	-0.400627	0.121408	-3.29983	0.000967446	0.905243	chr17	41364133	41364138	TMEM106A	0	intronic	cpg	Pol2//TBP//CTCF//FOSL2//EBF1_(C-8)//CTCF_(C-20)//YY1_(C-20)//ZEB1_(SC-25388)	-0.0255144	5.04364	5.12853	-0.197897	0.0857153	0.0132881	1.24418	-0.400627	0.0333163	0.545048	0.132991	0.117632	0.0105323	0.600075	0.121408	-0.765824	9.40932	-1.48804	0.728674	1.26166	2.07337	-3.29983	0.443781	4.99361e-21	0.13674	0.466201	0.207072	0.0381375	0.000967446
tag_10693_LRRC8D	12.6992	-0.590842	0.179184	-3.2974	0.000975832	0.905243	chr1	90309962	90309967	LRRC8D	0	intronic	NoCpg		-0.0605669	4.77276	4.77065	0.00926605	0.158148	0.020829	0.871657	-0.590842	0.048892	0.799111	0.192966	0.17227	0.0155503	0.838644	0.179184	-1.23879	5.96994	0.0480191	0.918023	1.33946	1.03936	-3.2974	0.215424	2.37338e-09	0.961701	0.358607	0.180421	0.298635	0.000975832
tag_172587_0RF	21.4964	-0.441351	0.133904	-3.29603	0.000980623	0.905243	chr17	80417298	80417303	0RF	0RF	intronic	NoCpg	HA-E2F1//c-Myc	-0.099899	6.0669	6.16504	-0.065528	0.356435	0.00394461	0.878184	-0.441351	0.0368992	0.602353	0.144854	0.129398	0.0117237	0.645335	0.133904	-2.70735	10.2349	-0.452372	2.75457	0.336465	1.36082	-3.29603	0.00678235	1.3831e-24	0.651001	0.00587701	0.73652	0.173571	0.000980623
tag_47587_NSUN7	5.65336	0.873198	0.264971	3.29545	0.000982639	0.905243	chr4	40751868	40751873	NSUN7	0	upstream	cpg	HA-E2F1//CHD2_(N-1250)//ZEB1_(SC-25388)//Pol2-4H8//Pol2//TCF12//EBF1_(C-8)//TBP//ZBTB33//0NOG_(SC-33759)//c-Myc//TAF1//SP1//JunD	0.0067373	2.0778	1.93841	-0.620533	0.296343	-0.0333898	1.32091	0.873198	0.0746502	1.22329	0.290037	0.25843	0.0230442	1.368	0.264971	0.0902516	1.58459	-2.1395	1.1467	-1.44894	0.965581	3.29545	0.928087	0.11306	0.0323955	0.251504	0.147354	0.334254	0.000982639
tag_132963_ATP8A2	9.92007	0.756481	0.229578	3.29509	0.000983891	0.905243	chr13	25948308	25948313	ATP8A2	0	intronic	NoCpg		0.0928457	1.58834	1.42382	0.139352	-0.115669	-0.0268775	0.555987	0.756481	0.0637828	1.04618	0.240092	0.222037	0.0199225	1.05935	0.229578	1.45565	1.36097	0.58041	-0.520946	-1.3491	0.524838	3.29509	0.145488	0.173523	0.561638	0.602404	0.177305	0.599696	0.000983891
tag_202456_GSTT2	7.79132	0.709829	0.215557	3.293	0.000991233	0.905243	chr22	24303393	24303398	GSTT2	0	splicing	cpg		0.099722	1.18296	0.85451	-0.259058	-0.337865	0.0189536	-0.395739	0.709829	0.0599199	0.984024	0.231573	0.209673	0.0181385	1.02064	0.215557	1.66426	0.868383	-1.11869	-1.61139	1.04494	-0.387737	3.293	0.0960615	0.385185	0.263274	0.107095	0.296051	0.698211	0.000991233
tag_183061_GLT25D1	32.2889	0.386787	0.117491	3.29206	0.00099457	0.905243	chr19	17673924	17673929	GLT25D1	0	intronic	NoCpg		0.0436952	4.3121	4.2174	-0.333802	-0.00297534	-0.0273499	0.594467	0.386787	0.0326138	0.535067	0.127288	0.114421	0.0103254	0.561912	0.117491	1.33978	7.882	-2.62243	-0.0260035	-2.64878	1.05794	3.29206	0.180318	3.22185e-15	0.00873063	0.979255	0.00807822	0.290084	0.00099457
tag_56297_TRIM36	28.2711	0.473221	0.143761	3.29172	0.000995783	0.905243	chr5	114506526	114506531	TRIM36	0	intronic	cpg		0.0367678	4.10458	4.06235	-0.235657	0.0450249	-0.018439	0.213811	0.473221	0.0398193	0.653129	0.153079	0.138554	0.0124334	0.649689	0.143761	0.923367	6.21983	-1.53944	0.324962	-1.48302	0.329097	3.29172	0.355816	4.97696e-10	0.123696	0.74521	0.13807	0.742082	0.000995783
tag_171866_promoter-hsa-mir-1250,promoter-hsa-mir-338,promoter-hsa-mir-657	12.0381	-0.614772	0.186835	-3.29046	0.00100023	0.905243	chr17	79139544	79139549	promoter-hsa-mir-1250,promoter-hsa-mir-338,promoter-hsa-mir-657	0	upstream	cpg	HDAC2_(SC-6296)//GABP	-0.050077	4.44439	4.63045	0.271084	0.324723	0.00233549	0.363363	-0.614772	0.0509518	0.832419	0.197454	0.178454	0.0163587	0.850768	0.186835	-0.98283	5.56264	1.3729	1.81965	0.142768	0.4271	-3.29046	0.325691	2.65724e-08	0.169784	0.0688126	0.886474	0.669307	0.00100023
tag_155187_MT1X	9.76641	-0.657885	0.199973	-3.28988	0.00100232	0.905243	chr16	56716093	56716098	MT1X	0	upstream	cpg	BAF170//Pol2//Ini1//STAT3//HA-E2F1//NFKB//GR//NRSF//TAF1//c-Myc	-0.106536	5.14162	4.81946	0.45623	0.0172891	0.0486456	-1.30995	-0.657885	0.0540619	0.880124	0.21071	0.191773	0.0172538	0.861171	0.199973	-1.97063	5.47589	2.1652	0.0901539	2.81942	-1.52113	-3.28988	0.0487659	4.35329e-08	0.030372	0.928165	0.00481112	0.128226	0.00100232
tag_137691_LRR1	5.43606	-0.891294	0.271039	-3.28844	0.00100745	0.905243	chr14	50065861	50065866	LRR1	0	exonic	cpg	Pol2-4H8//Pol2//NFKB//HA-E2F1//E2F1//TBP//E2F6//TCF4//E2F4//Pol2(b)//HEY1//CHD2_(N-1250)//E2F6_(H-50)//ZBTB33//BRCA1_(C-1863)	-0.137795	4.69259	4.54015	0.528001	0.450485	0.0384877	1.51542	-0.891294	0.0735182	1.19488	0.284111	0.257688	0.0235054	1.26014	0.271039	-1.87429	3.79966	1.85844	1.74818	1.6374	1.20258	-3.28844	0.0608898	0.000144895	0.0631073	0.0804327	0.101547	0.229139	0.00100745
tag_211936_ATP7A	5.00499	0.914549	0.278175	3.28767	0.00101019	0.905243	chrX	77243213	77243218	ATP7A	0	intronic	NoCpg		-0.11719	3.88389	3.7319	-0.863427	0.283489	-0.0329956	2.81659	0.914549	0.0789933	1.29061	0.311197	0.275801	0.0242617	1.5223	0.278175	-1.48354	2.89157	-2.77454	1.02788	-1.35999	1.85022	3.28767	0.13793	0.00383323	0.00552805	0.304008	0.173834	0.064282	0.00101019
tag_134465_PCDH17	8.11316	-0.834197	0.25399	-3.28436	0.00102213	0.905243	chr13	58204436	58204441	PCDH17	0	upstream	NoCpg		0.0490709	2.47162	2.52411	0.377974	0.00503169	0.0182509	0.37584	-0.834197	0.0683607	1.12032	0.266595	0.240442	0.0220295	1.09121	0.25399	0.717823	2.25302	1.41779	0.0209268	0.828477	0.344426	-3.28436	0.472866	0.024258	0.156253	0.983304	0.407401	0.730526	0.00102213
tag_106558_SH3PXD2A	7.60798	-0.927941	0.282536	-3.28433	0.00102227	0.905243	chr10	105462982	105462987	SH3PXD2A	0	intronic	NoCpg		-0.0251561	3.56041	3.45236	0.307296	-0.13478	0.0553932	-1.11294	-0.927941	0.0758509	1.2421	0.297576	0.267284	0.0241059	1.16288	0.282536	-0.331652	2.77945	1.03266	-0.504255	2.29791	-0.957057	-3.28433	0.740152	0.00544516	0.301761	0.614082	0.0215666	0.338538	0.00102227
tag_126843_NDUFA4L2	17.7679	0.513982	0.156496	3.28432	0.00102228	0.905243	chr12	57632871	57632876	NDUFA4L2	0	intronic	cpg	CTCF//ZNF263//CtBP2//Ini1//TAF1//E2F6//TBP//RXRA//E2F6_(H-50)	-0.0130222	4.0529	4.07586	0.113994	0.0200879	-0.0101508	-0.705651	0.513982	0.0435724	0.712478	0.164282	0.151729	0.0134938	0.721079	0.156496	-0.298863	5.72068	0.69389	0.132393	-0.752256	-0.978604	3.28432	0.765045	1.06097e-08	0.487751	0.894674	0.451897	0.327776	0.00102228
tag_171557_CCDC40	21.2055	0.487114	0.148365	3.28322	0.0010263	0.905243	chr17	78010771	78010776	CCDC40	0	intronic	cpg	Pol2//HA-E2F1	0.0109641	4.15798	3.96642	-0.133218	-0.070088	-0.0255012	-0.863797	0.487114	0.0411203	0.673659	0.158914	0.144645	0.0130484	0.678405	0.148365	0.266634	5.88788	-0.838304	-0.484551	-1.95435	-1.27328	3.28322	0.789751	3.91192e-09	0.40186	0.627995	0.0506594	0.20292	0.0010263
tag_202758_SEZ6L	20.3526	0.516432	0.157484	3.27926	0.00104079	0.912885	chr22	26566727	26566732	SEZ6L	0	intronic	NoCpg		0.0438561	3.48777	3.60445	-0.455228	0.168035	-0.0445984	0.437139	0.516432	0.0438419	0.719534	0.170326	0.152654	0.0138439	0.745995	0.157484	1.00032	5.00942	-2.67269	1.10076	-3.22152	0.585981	3.27926	0.317154	5.45956e-07	0.00752462	0.271002	0.00127513	0.557888	0.00104079
tag_13207_S100A11	17.8156	-0.469347	0.143157	-3.27855	0.00104341	0.912885	chr1	152009694	152009699	S100A11	0	upstream	NoCpg	CCNT2//HMGN3//STAT3	-0.0275757	4.66363	4.80909	0.103816	0.0222199	0.0126903	-0.0622154	-0.469347	0.0390512	0.638445	0.153113	0.13806	0.0124327	0.663865	0.143157	-0.706142	7.53251	0.678035	0.160944	1.02072	-0.0937169	-3.27855	0.4801	4.97743e-14	0.49775	0.872137	0.307389	0.925334	0.00104341
tag_208424_MAP3K15	8.01879	0.736715	0.224844	3.27656	0.00105078	0.915629	chrX	19516337	19516342	MAP3K15	0	intronic	NoCpg		-0.0337005	3.34709	2.9376	0.10576	-0.116092	-0.0112529	1.34835	0.736715	0.0628281	1.02617	0.23732	0.221093	0.0195828	1.12344	0.224844	-0.536393	2.86268	0.445642	-0.525081	-0.574631	1.2002	3.27656	0.591687	0.00420075	0.655856	0.599527	0.565541	0.230063	0.00105078
tag_49693_LEF1	10.163	0.738946	0.225636	3.27495	0.0010568	0.917172	chr4	109050170	109050175	LEF1	0	intronic	NoCpg		0.0828998	1.81346	1.92899	-0.427404	-0.136984	-0.03709	-0.5687	0.738946	0.0626991	1.02994	0.242367	0.21886	0.0195853	1.03511	0.225636	1.32219	1.87292	-1.76346	-0.625898	-1.89377	-0.549412	3.27495	0.186106	0.0610797	0.0778237	0.531382	0.0582554	0.582723	0.0010568
tag_213869_TMEM255A	23.8379	0.464651	0.141933	3.27374	0.00106134	0.917431	chrX	119443840	119443845	TMEM255A	0	intronic	NoCpg		-0.00623201	4.56899	4.38024	-0.190716	-0.0758429	-0.00474984	0.0234195	0.464651	0.0393767	0.644937	0.151906	0.137988	0.0122617	0.659267	0.141933	-0.158266	6.79174	-1.25549	-0.549635	-0.387371	0.0355235	3.27374	0.874247	1.1079e-11	0.209301	0.58257	0.698481	0.971662	0.00106134
tag_141688_DLK1	11.1255	-0.786039	0.240208	-3.27233	0.00106665	0.918048	chr14	101194309	101194314	DLK1	0	intronic	NoCpg		0.000212187	3.56483	3.52028	0.774958	-0.246039	0.0497059	0.686691	-0.786039	0.0646664	1.05847	0.247523	0.227555	0.0204646	1.01585	0.240208	0.00328126	3.32582	3.13086	-1.08123	2.42887	0.675975	-3.27233	0.997382	0.000881585	0.00174296	0.279595	0.0151461	0.499057	0.00106665
tag_214714_FHL1	7.77642	0.861359	0.263369	3.27053	0.00107345	0.918048	chrX	135238154	135238159	FHL1	0	intronic	NoCpg		0.109375	0.918371	0.704909	-0.0800041	-0.189979	-0.0244139	-2.6116	0.861359	0.0729022	1.19682	0.278448	0.254038	0.0227934	1.14337	0.263369	1.5003	0.588986	-0.287321	-0.747835	-1.0711	-2.28412	3.27053	0.133538	0.55587	0.773866	0.45456	0.284126	0.0223643	0.00107345
tag_164626_SRCIN1	6.90522	-0.880954	0.269407	-3.26997	0.00107557	0.918048	chr17	36718481	36718486	SRCIN1	0	exonic	cpg	SUZ12	-0.0549077	3.8261	4.05053	0.584455	-0.274101	0.0293474	0.715514	-0.880954	0.0724096	1.1843	0.280044	0.258084	0.0231985	1.18894	0.269407	-0.758293	3.42018	2.08701	-1.06206	1.26505	0.601807	-3.26997	0.448275	0.000625788	0.0368875	0.288207	0.205852	0.547303	0.00107557
tag_179556_VMAC	5.79409	0.92204	0.28205	3.26906	0.00107905	0.918048	chr19	5904960	5904965	VMAC	0	exonic	cpg	ELF1_(SC-631)//GABP//TBP//CCNT2//Pol2//Pol2-4H8//Sin3Ak-20//TAF1//YY1_(C-20)//YY1//c-Myc//HEY1//TAF7_(SQ-8)//PAX5-C20//ZEB1_(SC-25388)	0.0948714	0.839801	0.8796	-0.187943	-0.00561132	-0.0936974	-0.725142	0.92204	0.0786583	1.29164	0.301045	0.276505	0.0259368	1.33048	0.28205	1.20612	0.680995	-0.624304	-0.0202937	-3.61253	-0.545024	3.26906	0.227771	0.495875	0.532428	0.983809	0.000303219	0.585737	0.00107905
tag_148134_AEN	11.7744	-0.683206	0.209102	-3.26733	0.00108569	0.918963	chr15	89173554	89173559	AEN	0	UTR3	NoCpg	ELK4//Pol2	-0.0569236	4.67586	4.58305	0.491692	-0.231177	0.0338211	0.0986267	-0.683206	0.0565538	0.924677	0.219024	0.20083	0.0180583	0.908693	0.209102	-1.00654	4.95638	2.24492	-1.15111	1.87288	0.108537	-3.26733	0.314156	7.1819e-07	0.0247733	0.249688	0.0610852	0.91357	0.00108569
tag_146848_MPI	39.7846	-0.316577	0.0969274	-3.26613	0.00109029	0.918963	chr15	75183002	75183007	MPI	0	intronic	NoCpg	AP-2alpha//AP-2gamma//GATA-1	-0.0787728	6.63857	6.64506	0.158299	-0.0281888	0.013954	0.438364	-0.316577	0.0266108	0.434358	0.103342	0.0943638	0.00843478	0.460842	0.0969274	-2.96019	15.2986	1.5318	-0.298725	1.65434	0.951225	-3.26613	0.00307454	7.81463e-53	0.125572	0.76515	0.0980582	0.34149	0.00109029
tag_97615_CEL	21.5135	-0.496518	0.152084	-3.26477	0.00109554	0.918963	chr9	135938535	135938540	CEL	0	intronic	NoCpg		0.0474621	3.79677	3.94569	0.0819401	-0.100524	0.0224825	0.203757	-0.496518	0.0413164	0.67762	0.161191	0.144944	0.0130258	0.66667	0.152084	1.14875	5.82287	0.50834	-0.693539	1.72599	0.305633	-3.26477	0.25066	5.78452e-09	0.611215	0.487971	0.0843484	0.759884	0.00109554
tag_215691_ARHGAP4	16.6948	-0.602151	0.184462	-3.26436	0.00109713	0.918963	chrX	153193577	153193582	ARHGAP4	0	upstream	cpg	CTCF//Pol2//YY1_(C-20)//CTCFL_(SC-98982)//Pol2-4H8//AP-2gamma//HEY1//YY1//TAF1//ETS1//THAP1_(SC-98174)//ELF1_(SC-631)//HA-E2F1//AP-2alpha	0.0815705	2.85052	2.99091	0.570272	-0.321965	0.0299973	-1.13111	-0.602151	0.0496659	0.814423	0.190919	0.174808	0.0157561	0.760795	0.184462	1.64238	3.67242	2.98698	-1.84182	1.90385	-1.48675	-3.26436	0.100511	0.00024026	0.00281746	0.0655008	0.0569294	0.137082	0.00109713
tag_19758_FMN2	5.99429	0.870504	0.266922	3.26127	0.00110914	0.920503	chr1	240470740	240470745	FMN2	0	intronic	NoCpg		-0.0846966	3.81831	3.29798	-0.446404	-0.160928	-0.033386	3.69326	0.870504	0.0749734	1.2253	0.292369	0.267226	0.0237083	1.42736	0.266922	-1.12969	2.69157	-1.52685	-0.602218	-1.4082	2.58748	3.26127	0.258608	0.00711159	0.126798	0.547029	0.159072	0.00966801	0.00110914
tag_57711_CXXC5	6.12603	0.904834	0.277469	3.26103	0.00111008	0.920503	chr5	139028057	139028062	CXXC5	0	upstream	cpg	Pol2//CCNT2//TCF4//NFKB//E2F6//ZNF263//Pol2-4H8//TAF1//HEY1//HA-E2F1//PAX5-C20//AP-2gamma	-0.0295966	2.97806	2.55928	-0.73551	-0.0120231	-0.0305825	1.07872	0.904834	0.0775173	1.27065	0.306034	0.272889	0.0242577	1.39729	0.277469	-0.381806	2.01415	-2.40336	-0.0440585	-1.26073	0.772012	3.26103	0.702605	0.0439942	0.0162453	0.964858	0.207405	0.440107	0.00111008
tag_42611_SMC4	4.99336	0.961151	0.294777	3.2606	0.00111175	0.920503	chr3	160118864	160118869	SMC4	0	intronic	cpg	CCNT2//TAF1//Pol2//HMGN3//HA-E2F1//E2F1//HEY1//Pol2-4H8	-0.0608758	2.77979	2.48548	0.152245	-0.333722	0.0256814	0.716862	0.961151	0.0825506	1.34661	0.30668	0.289045	0.0246902	1.44041	0.294777	-0.737436	1.84574	0.496428	-1.15457	1.04014	0.497678	3.2606	0.460857	0.0649303	0.619592	0.248267	0.298273	0.618711	0.00111175
tag_41178_NEK11	10.5352	0.880183	0.270143	3.25821	0.00112115	0.922284	chr3	130934103	130934108	NEK11	0	intronic	NoCpg		0.078557	1.96422	1.92147	-0.168592	-0.474633	-0.0392939	3.68834	0.880183	0.0749496	1.23063	0.285484	0.262983	0.023422	1.33001	0.270143	1.04813	1.56137	-0.590547	-1.8048	-1.67765	2.77317	3.25821	0.294578	0.118436	0.554824	0.0711056	0.0934161	0.00555123	0.00112115
tag_97016_PRDM12	42.1126	0.346536	0.106368	3.25789	0.00112244	0.922284	chr9	133558580	133558585	PRDM12	0	downstream	NoCpg		-0.0120101	5.45853	5.51865	-0.265554	-0.0119052	-0.00950307	-0.365877	0.346536	0.0295032	0.483375	0.114203	0.103166	0.00918466	0.489853	0.106368	-0.407077	11.4169	-2.32528	-0.115398	-1.03467	-0.746913	3.25789	0.683951	3.44206e-30	0.0200568	0.90813	0.300824	0.455116	0.00112244
tag_158565_ZFPM1	5.46986	-0.911234	0.280077	-3.25352	0.00113985	0.93072	chr16	88564715	88564720	ZFPM1	0	intronic	NoCpg	ZBTB7A_(SC-34508)	-0.151383	4.83901	5.23119	-0.129057	0.482672	0.0492047	1.20999	-0.911234	0.0763556	1.2462	0.301375	0.26477	0.0235648	1.29871	0.280077	-1.9826	4.1977	-0.428228	1.82298	2.08806	0.931686	-3.25352	0.0474117	2.69636e-05	0.668485	0.0683062	0.0367927	0.351499	0.00113985
tag_116404_RBM4B	41.5941	-0.355016	0.109184	-3.25153	0.00114786	0.93072	chr11	66445697	66445702	RBM4B	0	upstream	NoCpg	TAF1//Pol2//TBP//Pol2-4H8//HEY1//TCF12//POU2F2//Oct-2//TAF7_(SQ-8)//AP-2gamma	-0.0205568	5.81312	5.94957	-0.052606	0.0119546	0.00902295	1.64855	-0.355016	0.0299442	0.490583	0.116746	0.105091	0.00943587	0.510695	0.109184	-0.686503	12.1276	-0.450602	0.113754	0.956238	3.22805	-3.25153	0.492396	7.54713e-34	0.652276	0.909433	0.338952	0.00124638	0.00114786
tag_132887_SPATA13	41.7645	-0.351654	0.108171	-3.25092	0.00115032	0.93072	chr13	24846285	24846290	SPATA13	0	intronic	NoCpg	Pol2//ZNF263//TAF1	-0.0539177	6.27766	6.46646	0.0171178	0.145648	0.00609639	0.9283	-0.351654	0.0297049	0.486118	0.115173	0.103954	0.0093585	0.498412	0.108171	-1.81511	13.3022	0.148627	1.40108	0.651428	1.86252	-3.25092	0.0695065	2.24616e-40	0.881848	0.16119	0.514771	0.0625303	0.00115032
tag_146444_promoter-hsa-mir-630,ARIH1	26.6411	0.439342	0.135218	3.24915	0.0011575	0.93072	chr15	72766273	72766278	promoter-hsa-mir-630,ARIH1	0	upstream	cpg	Pol2//HA-E2F1//TBP//Pol2-4H8//NFKB//Pol2(b)//Pol2(phosphoS2)//HEY1//E2F1//TCF12//E2F4//KAP1//STAT1//GABP//ELF1_(SC-631)//EBF1_(C-8)//c-Myc//AP-2alpha//ELK4//AP-2gamma	-0.0109611	4.70334	4.82264	-0.211102	-0.0693612	-0.00135603	-0.846405	0.439342	0.0375111	0.614485	0.144067	0.130826	0.0115589	0.611154	0.135218	-0.292209	7.84827	-1.4653	-0.530177	-0.117315	-1.38493	3.24915	0.770127	4.21826e-15	0.142838	0.595989	0.906611	0.166074	0.0011575
tag_132142_GPR133	14.9538	-0.557209	0.171496	-3.2491	0.00115771	0.93072	chr12	131533018	131533023	GPR133	0	intronic	NoCpg		-0.0503832	4.91338	5.23652	-0.120582	-0.330869	0.020679	0.663284	-0.557209	0.0466546	0.764687	0.18497	0.166622	0.0147292	0.795183	0.171496	-1.07992	6.84792	-0.651899	-1.98574	1.40394	0.834128	-3.2491	0.280178	7.4931e-12	0.514466	0.0470618	0.160335	0.404209	0.00115771
tag_143354_ARHGAP11A	37.3619	0.357521	0.11011	3.24695	0.00116649	0.93072	chr15	32908407	32908412	ARHGAP11A	0	UTR5	NoCpg		0.0272511	4.71215	4.5435	-0.110973	0.00280253	-0.0110917	-0.454769	0.357521	0.0304926	0.499618	0.117716	0.106694	0.00958324	0.504057	0.11011	0.893698	9.09393	-0.942718	0.026267	-1.1574	-0.902218	3.24695	0.371484	9.55204e-20	0.345825	0.979044	0.247108	0.366941	0.00116649
tag_8554_PRDX1	24.0932	0.428741	0.13205	3.24681	0.00116705	0.93072	chr1	45986250	45986255	PRDX1	0	intronic	NoCpg		0.032048	3.98358	3.86265	0.0584964	-0.375931	0.00113051	0.663884	0.428741	0.0365744	0.599175	0.139747	0.129336	0.0113736	0.631466	0.13205	0.876241	6.44661	0.418587	-2.90662	0.0993977	1.05134	3.24681	0.380899	1.1438e-10	0.675518	0.00365361	0.920823	0.293103	0.00116705
tag_179452_SAFB	36.5537	0.385036	0.118704	3.24367	0.00118002	0.93072	chr19	5632770	5632775	SAFB	0	intronic	NoCpg		0.0339552	4.56352	4.3957	-0.0192414	-0.122178	-0.00860405	-0.126287	0.385036	0.032815	0.537852	0.12593	0.114971	0.0102909	0.537745	0.118704	1.03475	8.17271	-0.152794	-1.06268	-0.836087	-0.234846	3.24367	0.300787	3.0154e-16	0.87856	0.287927	0.403106	0.814328	0.00118002
tag_99880_KLF6	8.81375	0.798686	0.246268	3.24316	0.00118213	0.93072	chr10	3823809	3823814	KLF6	0	intronic	cpg	PU.1//CTCF//Rad21//EBF1_(C-8)//Znf143_(16618-1-AP)//CTCF_(SC-5916)//SMC3_(ab9263)//PAX5-C20//POU2F2//Oct-2//CTCF_(C-20)//Pol2	0.0702282	1.97776	2.05011	-0.812084	-0.297763	-0.0492347	-0.436649	0.798686	0.0683373	1.12388	0.270898	0.240984	0.0215678	1.14812	0.246268	1.02767	1.82413	-2.99774	-1.23562	-2.28279	-0.380318	3.24316	0.304105	0.0681325	0.00271986	0.216601	0.0224429	0.70371	0.00118213
tag_166457_MAP3K14	29.487	-0.366974	0.113167	-3.24277	0.00118372	0.93072	chr17	43361625	43361630	MAP3K14	0	intronic	NoCpg	CTCF//Rad21//SMC3_(ab9263)//CTCF_(SC-5916)//CTCF_(C-20)//CTCFL_(SC-98982)	0.0153369	4.80119	4.772	0.287695	-0.155386	0.00331111	0.317385	-0.366974	0.0308349	0.504549	0.119907	0.109759	0.00995901	0.525001	0.113167	0.497388	9.45795	2.39932	-1.41569	0.332474	0.604542	-3.24277	0.618915	3.14053e-21	0.0164254	0.156865	0.739531	0.545483	0.00118372
tag_186652_BCKDHA,EXOSC5	22.4182	-0.393096	0.121237	-3.24237	0.00118541	0.93072	chr19	41903471	41903476	BCKDHA,EXOSC5	0	upstream	NoCpg	HA-E2F1//Max//CEBPB//FOXA1_(SC-101058)//FOXA1_(C-20)//SP1//0NOG_(SC-33759)//STAT3//AP-2gamma//KAP1//AP-2alpha//EBF1_(C-8)//GATA-1//SIX5	0.0571587	3.6294	3.80511	0.234649	-0.221806	0.0206412	-0.422108	-0.393096	0.0329229	0.539134	0.128104	0.116587	0.0103986	0.552963	0.121237	1.73614	7.05781	1.83171	-1.9025	1.98499	-0.763358	-3.24237	0.0825394	1.69145e-12	0.0669943	0.0571063	0.0471451	0.44525	0.00118541
tag_46199_SORCS2	17.1783	-0.566076	0.17459	-3.24231	0.00118566	0.93072	chr4	7474277	7474282	SORCS2	0	intronic	NoCpg	CTCF	0.0327951	3.67979	3.92486	0.403867	-0.313697	0.0274987	1.60249	-0.566076	0.0473197	0.775611	0.182013	0.166935	0.0149029	0.787657	0.17459	0.693053	5.06034	2.21889	-1.87916	1.84519	2.03451	-3.24231	0.488276	4.18512e-07	0.0264939	0.0602232	0.0650106	0.0419005	0.00118566
tag_117963_UCP2	26.4814	0.409186	0.12623	3.24158	0.00118869	0.93072	chr11	73685471	73685476	UCP2	0	downstream	NoCpg		0.0650714	3.63313	3.58294	-0.266482	-0.12	-0.0200756	0.752437	0.409186	0.0350476	0.575161	0.136188	0.123046	0.0110128	0.610301	0.12623	1.85666	6.22946	-1.95672	-0.975247	-1.82294	1.23289	3.24158	0.0633595	4.68056e-10	0.0503809	0.329438	0.0683129	0.217615	0.00118869
tag_116278_BRMS1	7.80154	0.801962	0.247524	3.23994	0.00119554	0.932704	chr11	66112520	66112525	BRMS1	0	UTR5	cpg	Pol2(b)//CTCF//HA-E2F1//Pol2//Pol2-4H8//TAF1//NRSF//POU2F2//Oct-2//Pol2(phosphoS2)//HEY1//ELF1_(SC-631)//TBP//CHD2_(N-1250)//NFKB//TCF12//NF-YA//CCNT2//ELK4//RFX5_(N-494)//FOSL2//eGFP-JunD//TCF4//Nrf1//JunD//IRF1//Sin3Ak-20//ATF3//Mxi1_(bHLH)//Max//YY1_(C-20)//GRp20//SP1//NF-YB//BRCA1_(C-1863)//PAX5-C20//E2F4//GABP//SRF//SIX5//Znf143_(16618-1-AP)//ETS1	0.136537	0.484132	0.0544339	0.131883	0.0239112	-0.0259479	1.94555	0.801962	0.0690248	1.13289	0.259504	0.239104	0.0216008	1.20147	0.247524	1.97809	0.0480485	0.508212	0.100003	-1.20125	1.61931	3.23994	0.0479183	0.961678	0.611305	0.920342	0.229655	0.10538	0.00119554
tag_7008_SFPQ	9.69249	-0.698632	0.215765	-3.23793	0.00120401	0.934609	chr1	35658303	35658308	SFPQ	0	exonic	cpg	Pol2//CCNT2//HMGN3//Pol2-4H8	-0.0457216	4.14557	4.07282	0.477163	0.00783066	0.0373185	1.12162	-0.698632	0.0584299	0.95438	0.225658	0.205864	0.0185521	0.973634	0.215765	-0.782504	4.26751	2.11454	0.038038	2.01155	1.15199	-3.23793	0.433918	1.97671e-05	0.0344693	0.969657	0.0442673	0.249323	0.00120401
tag_128350_APAF1,IKBIP	6.063	-0.879939	0.271854	-3.2368	0.00120876	0.934609	chr12	99039024	99039029	APAF1,IKBIP	0	upstream	cpg	Pol2//E2F4//HA-E2F1//IRF1//HMGN3//E2F1//Mxi1_(bHLH)//Nrf1//CCNT2//E2F6_(H-50)//c-Myc//PAX5-C20//EBF//AP-2gamma//EBF1_(C-8)//TAF1//TBP//FOXA1_(C-20)//ETS1//POU2F2//Oct-2//FOXA1_(SC-101058)//FOXA2_(SC-6554)//Pol2(phosphoS2)//Sin3Ak-20//NRSF//Pol2-4H8//HEY1//GABP	-0.0723645	3.82103	3.69743	0.097547	0.541269	0.0404593	3.64922	-0.879939	0.0740025	1.20754	0.291238	0.257138	0.0233913	1.30344	0.271854	-0.977865	3.06196	0.334939	2.10498	1.72967	2.79969	-3.2368	0.328141	0.00219891	0.737671	0.0352933	0.0836886	0.00511519	0.00120876
tag_102671_ZNF365	10.2636	-0.715184	0.220989	-3.23629	0.00121096	0.934609	chr10	64143907	64143912	ZNF365	0	intronic	NoCpg	ELK4//GATA-2//RFX5_(N-494)//PRDM1_(Val90)//eGFP-FOS//GATA3_(SC-268)//CEBPB//Rad21//c-Fos	-0.0437137	4.33429	4.13455	0.27097	-0.128181	0.0248631	0.560347	-0.715184	0.0598336	0.978852	0.234939	0.212744	0.0192896	0.98323	0.220989	-0.730588	4.22388	1.15336	-0.602511	1.28894	0.569904	-3.23629	0.465031	2.40135e-05	0.248762	0.546834	0.197419	0.568743	0.00121096
tag_35744_TRIM71	6.83	0.785001	0.242792	3.23322	0.00122402	0.938632	chr3	32857905	32857910	TRIM71	0	upstream	NoCpg	Pol2//HEY1//HNF4A_(H-171)//HNF4G_(SC-6558)	0.078821	1.37961	1.20118	-0.40389	-0.366672	-0.018662	1.43705	0.785001	0.0677087	1.11211	0.263219	0.239224	0.0209958	1.23237	0.242792	1.16412	1.08009	-1.53443	-1.53276	-0.888845	1.16609	3.23322	0.244376	0.280101	0.124925	0.125336	0.374086	0.243579	0.00122402
tag_205039_GRAP2	14.2547	0.56631	0.175198	3.2324	0.00122755	0.938632	chr22	40328080	40328085	GRAP2	0	intronic	NoCpg		0.0179183	3.39515	3.14652	-0.283184	-0.166348	0.00913071	0.638697	0.56631	0.048711	0.798236	0.188345	0.170638	0.0149483	0.84049	0.175198	0.367849	3.94185	-1.50354	-0.97486	0.610821	0.75991	3.2324	0.712986	8.08559e-05	0.1327	0.32963	0.541318	0.447309	0.00122755
tag_85002_SFRP1	6.76972	-0.85281	0.263885	-3.23175	0.00123034	0.938632	chr8	41143584	41143589	SFRP1	0	intronic	NoCpg		-0.108066	4.53408	5.51743	-0.172677	-0.158036	0.0272417	0.83786	-0.85281	0.0714731	1.17216	0.2819	0.25246	0.0221738	1.2076	0.263885	-1.51199	4.70706	-0.612548	-0.625984	1.22855	0.693821	-3.23175	0.130537	2.51318e-06	0.540175	0.531325	0.21924	0.487795	0.00123034
tag_176617_TPGS1	18.3487	0.517558	0.160185	3.23101	0.00123355	0.938632	chr19	508070	508075	TPGS1	0	intronic	cpg	BAF170//Znf143_(16618-1-AP)//YY1_(C-20)//GABP	0.0231033	3.79547	3.59601	-0.103745	-0.336282	-0.00869856	0.914638	0.517558	0.0443981	0.727755	0.170836	0.15687	0.0138802	0.764042	0.160185	0.520367	4.94124	-0.60728	-2.14369	-0.626687	1.1971	3.23101	0.602808	7.76256e-07	0.543665	0.0320575	0.530865	0.231266	0.00123355
tag_64905_MNF1	25.5253	-0.417414	0.129324	-3.22766	0.00124808	0.944268	chr6	33679084	33679089	MNF1	0	intronic	NoCpg	Pol2//E2F6_(H-50)//USF2//E2F6//EBF//SIRT6//ATF3//Max//Mxi1_(bHLH)//ZBTB7A_(SC-34508)	0.0199149	4.49808	4.7395	0.142656	-0.29356	0.0103005	0.0126005	-0.417414	0.0351663	0.576398	0.1372	0.124961	0.011177	0.583359	0.129324	0.566305	8.22261	1.03976	-2.34921	0.921577	0.0215999	-3.22766	0.571186	1.99116e-16	0.298449	0.0188134	0.356749	0.982767	0.00124808
tag_36781_CSPG5	8.73529	-0.795675	0.246699	-3.22529	0.00125847	0.944268	chr3	47619592	47619597	CSPG5	0	intronic	cpg	ZBTB7A_(SC-34508)	-0.100915	4.81833	5.1379	0.657493	-0.273218	0.0250005	3.02386	-0.795675	0.0668802	1.09301	0.255831	0.237697	0.0212496	1.16863	0.246699	-1.5089	4.70069	2.57003	-1.14944	1.17652	2.58753	-3.22529	0.131325	2.59289e-06	0.010169	0.250374	0.239388	0.00966662	0.00125847
tag_120744_UBASH3B	28.0033	0.431852	0.133929	3.22448	0.00126203	0.944268	chr11	122594401	122594406	UBASH3B	0	intronic	NoCpg		0.0802968	3.41932	3.24339	0.0610373	-0.16537	-0.00557573	-0.708673	0.431852	0.0369804	0.60657	0.141301	0.129215	0.0115627	0.593939	0.133929	2.17133	5.34711	0.431968	-1.27981	-0.482218	-1.19318	3.22448	0.0299061	8.93719e-08	0.665764	0.200614	0.629651	0.232801	0.00126203
tag_79139_promoter-hsa-mir-593	10.0748	0.663631	0.205883	3.22333	0.00126707	0.944268	chr7	127292518	127292523	promoter-hsa-mir-593	0	upstream	cpg	Ini1//YY1//YY1_(C-20)//Pol2	0.0361005	2.53925	2.35627	0.0351092	-0.316916	0.00667946	-0.808662	0.663631	0.0571311	0.935792	0.216872	0.200434	0.0175441	0.941472	0.205883	0.631888	2.51794	0.161889	-1.58115	0.380724	-0.858934	3.22333	0.52746	0.0118043	0.871393	0.113844	0.703408	0.390377	0.00126707
tag_104968_CYP26A1	9.47372	-0.64652	0.200586	-3.22316	0.00126785	0.944268	chr10	94834017	94834022	CYP26A1	0	intronic	cpg	CTCF//CTCF_(SC-5916)//Rad21//ZNF263//SUZ12	-0.115695	5.14954	5.28039	0.39759	0.425923	-0.0235724	1.18163	-0.64652	0.0549895	0.895848	0.212743	0.194671	0.0182725	0.975416	0.200586	-2.10395	5.89429	1.86887	2.18791	-1.29005	1.21142	-3.22316	0.0353826	3.76296e-09	0.0616406	0.0286761	0.197034	0.225736	0.00126785
tag_49488_BANK1	32.6726	0.395521	0.122733	3.22261	0.00127028	0.944268	chr4	102952737	102952742	BANK1	0	intronic	NoCpg		0.00258774	4.90154	4.82269	-0.0847165	-0.113841	-0.0132278	-0.972123	0.395521	0.033951	0.556178	0.130743	0.119172	0.0106669	0.551656	0.122733	0.0762197	8.67113	-0.647959	-0.955266	-1.24008	-1.76219	3.22261	0.939244	4.27844e-18	0.517011	0.339443	0.214945	0.0780371	0.00127028
tag_145168_GTF2A2	5.75791	0.890689	0.276412	3.22233	0.00127154	0.944268	chr15	59949654	59949659	GTF2A2	0	UTR5	cpg	Pol2(b)//CCNT2//Pol2//TR4//ELF1_(SC-631)//TBP//HEY1//Sin3Ak-20//Pol2-4H8//BCLAF1_(M33-P5B11)//AP-2gamma//HMGN3//Max//TAF1//POU2F2//Oct-2//TCF12//AP-2alpha//Egr-1//TAF7_(SQ-8)//GABP//YY1//E2F6_(H-50)//PU.1//IRF1//SIX5//PAX5-N19//Pol2(phosphoS2)	0.114703	0.591686	0.377122	-0.725913	-0.242177	-0.0315148	2.47788	0.890689	0.0772326	1.27083	0.304636	0.271228	0.0239963	1.42511	0.276412	1.48516	0.296753	-2.38288	-0.892891	-1.31332	1.73873	3.22233	0.137501	0.766655	0.0171776	0.371915	0.189076	0.0820823	0.00127154
tag_110667_KCNQ1	6.4061	-0.860216	0.267048	-3.2212	0.00127656	0.944749	chr11	2468209	2468214	KCNQ1	0	intronic	NoCpg		-0.200098	6.07992	5.81291	0.133495	0.343246	0.0407446	0.831071	-0.860216	0.0728977	1.18676	0.286893	0.256732	0.0232063	1.22668	0.267048	-2.74492	4.89814	0.465312	1.33698	1.75575	0.677494	-3.2212	0.00605264	9.6747e-07	0.641708	0.181228	0.0791307	0.498093	0.00127656
tag_197453_CDH4	9.67262	-0.729103	0.226439	-3.21987	0.00128249	0.945901	chr20	59828960	59828965	CDH4	0	intronic	cpg	SUZ12	-0.109275	5.1508	5.15261	0.234934	0.241089	0.0293036	-0.530399	-0.729103	0.0615553	1.00525	0.239737	0.215827	0.0195531	0.979957	0.226439	-1.77523	5.12572	0.979963	1.11705	1.49867	-0.541247	-3.21987	0.0758605	2.96404e-07	0.327105	0.263975	0.13396	0.588337	0.00128249
tag_209531_BCOR	8.10261	-0.788576	0.245086	-3.21754	0.00129295	0.948215	chrX	39955941	39955946	BCOR	0	intronic	cpg	Ini1//CCNT2//HEY1//PAX5-C20//Pol2	-0.0958312	4.70965	4.9356	0.0614756	0.0290141	0.0372688	0.973795	-0.788576	0.0665588	1.08882	0.260945	0.234201	0.0209197	1.10775	0.245086	-1.4398	4.53298	0.235589	0.123885	1.78152	0.879077	-3.21754	0.149925	5.8158e-06	0.813752	0.901406	0.0748275	0.379359	0.00129295
tag_145782_MEGF11	17.7017	0.520444	0.161768	3.21722	0.0012944	0.948215	chr15	66352471	66352476	MEGF11	0	intronic	NoCpg		0.0212962	3.62671	3.21534	-0.0260736	0.174087	-0.000588622	0.253528	0.520444	0.0449511	0.735786	0.171586	0.156025	0.013969	0.750317	0.161768	0.473764	4.36994	-0.151957	1.11576	-0.0421378	0.337895	3.21722	0.635668	1.24279e-05	0.879221	0.264524	0.966389	0.735442	0.0012944
tag_80943_SMARCD3	28.0408	-0.352132	0.109499	-3.21585	0.0013006	0.948962	chr7	150939710	150939715	SMARCD3	0	intronic	NoCpg		0.0103109	4.6755	4.89764	-0.0341791	0.204299	0.00354243	-0.443798	-0.352132	0.0300275	0.491394	0.117902	0.104939	0.00950666	0.506431	0.109499	0.343382	9.96684	-0.289895	1.94684	0.372626	-0.876324	-3.21585	0.731311	2.12904e-23	0.771897	0.0515543	0.709427	0.380854	0.0013006
tag_13482_IL6R	9.08097	0.701159	0.218094	3.21494	0.0013047	0.948962	chr1	154377893	154377898	IL6R	0	UTR5	cpg	Pol2//CEBPB//Ini1//HMGN3//CCNT2//SUZ12//c-Fos//SMC3_(ab9263)//USF-1//PU.1//eGFP-JunD//c-Myc//STAT3//Max//c-Jun//eGFP-FOS//TAF1//FOSL1_(SC-183)//NRSF//JunD//E2F6_(H-50)	0.163877	0.391117	0.0167931	-0.314265	0.215719	-0.0266374	-1.42746	0.701159	0.0606282	0.997005	0.234891	0.20881	0.0190393	0.972991	0.218094	2.70299	0.0168436	-1.33792	1.03309	-1.39908	-1.46708	3.21494	0.00687192	0.986561	0.180924	0.301564	0.161789	0.142353	0.0013047
tag_112466_BDNF	8.15933	0.771114	0.239944	3.21372	0.00131025	0.948962	chr11	27722500	27722505	BDNF	0	intronic	cpg	CtBP2	0.0253108	2.42486	2.31343	-0.408365	0.166224	-0.0491255	-0.254104	0.771114	0.0669735	1.09816	0.259103	0.233637	0.0212179	1.13862	0.239944	0.377923	2.10664	-1.57607	0.711462	-2.31528	-0.223169	3.21372	0.705488	0.0351487	0.115009	0.476798	0.0205974	0.823404	0.00131025
tag_99280_EXD3	25.9079	-0.416389	0.129623	-3.2123	0.00131677	0.948962	chr9	140200892	140200897	EXD3	0	downstream	NoCpg	Egr-1	0.0502355	4.02633	4.20522	0.145099	-0.242398	0.0187995	-0.221463	-0.416389	0.0352114	0.577373	0.137213	0.124329	0.0111241	0.572722	0.129623	1.42668	7.28337	1.05747	-1.94966	1.68998	-0.386685	-3.2123	0.153671	3.25594e-13	0.290298	0.0512171	0.0910325	0.698989	0.00131677
tag_152106_MKL2	11.6543	0.689213	0.214563	3.21217	0.00131738	0.948962	chr16	14296319	14296324	MKL2	0	intronic	NoCpg		0.104256	1.70981	1.59118	0.025766	-0.357544	-0.0226611	0.902813	0.689213	0.0594779	0.976419	0.225921	0.208667	0.0185892	1.00028	0.214563	1.75285	1.6296	0.114049	-1.71347	-1.21905	0.902562	3.21217	0.0796279	0.103185	0.909199	0.0866269	0.222826	0.366758	0.00131738
tag_118087_ARRB1	28.0859	-0.414352	0.1291	-3.20955	0.00132941	0.950086	chr11	74983907	74983912	ARRB1	0	intronic	NoCpg		-0.00795498	4.9767	5.28331	0.178078	0.0831866	-0.010486	-0.0768567	-0.414352	0.0352713	0.577581	0.136568	0.123946	0.0113064	0.578837	0.1291	-0.225537	9.14731	1.30395	0.671153	-0.927442	-0.132778	-3.20955	0.821562	5.8367e-20	0.19225	0.502123	0.353697	0.894369	0.00132941
tag_17710_CD46	15.0533	-0.535503	0.166917	-3.20819	0.00133574	0.950086	chr1	207925392	207925397	CD46	0	UTR5	cpg	Pol2//AP-2gamma//TAF1//GTF2B//GTF2F1_(RAP-74)//ELF1_(SC-631)//Pol2-4H8//TCF4//HMGN3//NF-YB//GATA-1//ELK4//SP1//SREBP2//SREBP1//USF2//CCNT2//FOSL2//GABP//TBP//USF1_(SC-8983)//RFX5_(N-494)//USF-1//PAX5-C20//E2F4//NF-YA//ATF3//Pol2(b)//c-Fos//PU.1//IRF1//c-Myc//NFKB//Max//HEY1//NRSF	-0.082741	5.34503	5.32075	0.237866	-0.0457663	0.0346246	0.641956	-0.535503	0.0455029	0.742977	0.176828	0.16088	0.0143396	0.767569	0.166917	-1.81837	7.1614	1.34519	-0.284474	2.41462	0.83635	-3.20819	0.0690079	7.98562e-13	0.178565	0.776047	0.0157516	0.402958	0.00133574
tag_115248_D0JC4	15.0239	-0.544267	0.169711	-3.20702	0.00134117	0.950086	chr11	63998123	63998128	D0JC4	0	UTR5	cpg	Pol2//Pol2-4H8//TAF1//HEY1//ZBTB7A_(SC-34508)	-0.0483305	4.81543	4.97409	-0.0431867	-0.0782833	0.0285814	-0.275965	-0.544267	0.0461844	0.755984	0.182264	0.163163	0.0145381	0.759426	0.169711	-1.04647	6.57962	-0.236945	-0.479787	1.96597	-0.363387	-3.20702	0.295345	4.71655e-11	0.812699	0.631379	0.0493026	0.716316	0.00134117
tag_67288_SLC17A5	21.9248	-0.555341	0.173198	-3.2064	0.00134409	0.950086	chr6	74363911	74363916	SLC17A5	0	upstream	cpg	Pol2//AP-2gamma//HMGN3//CCNT2//SP1//TBP//YY1_(C-20)//YY1//IRF1//E2F4//TAF1//CHD2_(N-1250)//THAP1_(SC-98174)//ELF1_(SC-631)//SIX5//HA-E2F1//ZBTB33//Znf143_(16618-1-AP)//E2F6_(H-50)//KAP1//Pol2(b)//Pol2(phosphoS2)//E2F6//HEY1//Pol2-4H8	0.00356216	4.50045	4.71702	0.146663	-0.0471256	0.0236664	0.096491	-0.555341	0.0470804	0.772008	0.182179	0.164571	0.0148129	0.736179	0.173198	0.0756613	6.11007	0.805046	-0.286355	1.59769	0.13107	-3.2064	0.939689	9.95876e-10	0.420793	0.774607	0.110112	0.89572	0.00134409
tag_181968_promoter-hsa-mir-181c,promoter-hsa-mir-181d	6.7468	0.876926	0.273495	3.20636	0.00134425	0.950086	chr19	13975626	13975631	promoter-hsa-mir-181c,promoter-hsa-mir-181d	0	upstream	NoCpg		0.151767	0.175755	-0.0302261	0.174931	-0.444594	-0.0631457	-1.10755	0.876926	0.0757115	1.24397	0.287188	0.268006	0.0245984	1.23557	0.273495	2.00455	-0.0242981	0.609117	-1.65889	-2.56706	-0.896391	3.20636	0.0450115	0.980615	0.542447	0.097137	0.0102565	0.370044	0.00134425
tag_92807_C9orf170	4.79758	0.945603	0.294963	3.20583	0.00134672	0.950086	chr9	89763471	89763476	C9orf170	0	upstream	cpg	TBP//YY1_(C-20)//CHD2_(N-1250)//YY1//TAF7_(SQ-8)//JunD//TAF1//E2F6_(H-50)//ZBTB33//GABP//CTCF	0.0143796	1.6969	1.44655	-0.536724	0.0244246	-0.00658198	-1.2126	0.945603	0.0824772	1.35173	0.320098	0.286426	0.0251112	1.37875	0.294963	0.174347	1.07015	-1.67675	0.0852735	-0.262114	-0.879487	3.20583	0.861593	0.284552	0.0935914	0.932044	0.793234	0.379137	0.00134672
tag_95013_MEGF9	21.0582	-0.501887	0.156658	-3.20371	0.00135668	0.950086	chr9	123477448	123477453	MEGF9	0	upstream	NoCpg	BAF155//Pol2(b)	-0.0284504	4.99352	5.0578	0.19731	-0.0456809	0.0169386	0.925349	-0.501887	0.0427125	0.699306	0.165641	0.150314	0.01354	0.704771	0.156658	-0.666091	7.23259	1.19119	-0.303903	1.25101	1.31298	-3.20371	0.505353	4.7387e-13	0.23358	0.761202	0.21093	0.189191	0.00135668
tag_108917_INPP5A,NKX6-2	10.0884	0.672146	0.20982	3.20344	0.00135797	0.950086	chr10	134597508	134597513	INPP5A,NKX6-2	0	downstream	cpg		-0.0239366	3.44433	3.19747	-0.254591	0.238549	-0.0175195	-2.50856	0.672146	0.0584429	0.955888	0.225492	0.202992	0.0182415	0.930145	0.20982	-0.409572	3.34503	-1.12905	1.17516	-0.960419	-2.69695	3.20344	0.68212	0.000822734	0.258878	0.23993	0.336845	0.00699768	0.00135797
tag_151617_CARHSP1	7.60535	-0.749459	0.234029	-3.20241	0.00136282	0.950086	chr16	8960901	8960906	CARHSP1	0	intronic	NoCpg	ELF1_(SC-631)	-0.0841775	4.51135	4.39713	0.0446398	0.310005	0.00972161	1.2147	-0.749459	0.0637555	1.04128	0.253085	0.225249	0.0206967	1.10261	0.234029	-1.32032	4.22283	0.176382	1.37628	0.469718	1.10166	-3.20241	0.186729	2.41259e-05	0.859994	0.168735	0.638557	0.270611	0.00136282
tag_129618_SH2B3	13.6304	-0.629107	0.196542	-3.20088	0.00137006	0.950086	chr12	111887771	111887776	SH2B3	0	UTR3	NoCpg		-0.12558	5.86948	6.02192	0.155251	0.341885	0.00377788	-1.36201	-0.629107	0.0536685	0.87689	0.208882	0.188001	0.0171846	0.844546	0.196542	-2.33991	6.86736	0.743248	1.81853	0.219841	-1.61271	-3.20088	0.0192882	6.54004e-12	0.457332	0.0689837	0.825995	0.106807	0.00137006
tag_193225_PCSK2	26.2654	-0.425611	0.132987	-3.2004	0.00137239	0.950086	chr20	17208787	17208792	PCSK2	0	intronic	NoCpg		-0.0558827	5.66994	5.72508	0.253294	0.0611267	0.00948727	-0.997556	-0.425611	0.036292	0.593244	0.140599	0.127781	0.0115801	0.580829	0.132987	-1.53981	9.65047	1.80153	0.478369	0.819274	-1.71747	-3.2004	0.123607	4.89296e-22	0.0716192	0.632387	0.41263	0.0858936	0.00137239
tag_43885_BCL6	41.6776	-0.306475	0.0958045	-3.19896	0.00137926	0.950086	chr3	187462511	187462516	BCL6	0	intronic	NoCpg	Pol2//STAT1//Pol2(b)//Pol2-4H8	-0.0342271	5.93708	6.15492	0.214386	0.0127326	0.00206051	-0.164105	-0.306475	0.026263	0.429296	0.101321	0.0925955	0.00834047	0.442087	0.0958045	-1.30324	14.3373	2.11592	0.137507	0.24705	-0.371206	-3.19896	0.192491	1.28018e-46	0.0343518	0.89063	0.80487	0.710484	0.00137926
tag_167910_SCPEP1	5.48665	-0.932759	0.291604	-3.19872	0.00138038	0.950086	chr17	55059897	55059902	SCPEP1	0	intronic	NoCpg	GABP	0.043463	1.78642	1.6835	0.789385	-0.115212	0.0793587	-1.11605	-0.932759	0.0773293	1.26415	0.297608	0.270669	0.0243439	1.17619	0.291604	0.562051	1.33173	2.65243	-0.425656	3.2599	-0.948866	-3.19872	0.574081	0.18295	0.00799149	0.670359	0.0011145	0.342689	0.00138038
tag_65420_STK38	43.2186	0.32432	0.101398	3.19849	0.00138151	0.950086	chr6	36514611	36514616	STK38	0	intronic	NoCpg	ZBTB7A_(SC-34508)//CTCF	0.0640586	4.31998	4.2755	-0.0493606	-0.00706857	-0.0194058	0.199224	0.32432	0.0280902	0.460617	0.107926	0.0981499	0.00885481	0.472318	0.101398	2.28046	9.28213	-0.457358	-0.0720181	-2.19155	0.4218	3.19849	0.0225806	1.6613e-20	0.647414	0.942588	0.028412	0.673171	0.00138151
tag_112150_E2F8	20.399	0.443425	0.138743	3.19603	0.00139333	0.950086	chr11	19263537	19263542	E2F8	0	upstream	cpg	ZBTB7A_(SC-34508)	0.009141	4.06077	3.99415	-0.0487357	-0.0878793	-0.00680799	0.0332819	0.443425	0.0385835	0.63157	0.147601	0.135218	0.0119916	0.661629	0.138743	0.236915	6.32416	-0.330185	-0.649909	-0.56773	0.050303	3.19603	0.812723	2.54621e-10	0.741261	0.515751	0.570218	0.959881	0.00139333
tag_56150_NREP	15.5115	-0.507952	0.158943	-3.19582	0.00139434	0.950086	chr5	111093861	111093866	NREP	0	UTR5	cpg	Pol2//HA-E2F1//NFKB//YY1_(C-20)//TCF4//TBP//HNF4A_(H-171)//CTCF//NRSF//EBF1_(C-8)//Pol2-4H8//EBF//PAX5-C20//USF-1//ELF1_(SC-631)//TAF1//USF2//c-Myc//BHLHE40//USF1_(SC-8983)//Max	0.022529	3.67074	3.97912	0.300114	-0.22115	0.0204539	-1.00033	-0.507952	0.0430206	0.704438	0.166829	0.152245	0.0136129	0.69251	0.158943	0.523679	5.64865	1.79894	-1.4526	1.50253	-1.44449	-3.19582	0.600502	1.61713e-08	0.0720289	0.146336	0.132959	0.1486	0.00139434
tag_23431_EML6	20.416	-0.504819	0.15797	-3.19565	0.00139514	0.950086	chr2	54952612	54952617	EML6	0	intronic	NoCpg		-0.0580623	5.28331	5.63643	0.163126	0.105186	0.00852191	-0.301222	-0.504819	0.043114	0.705577	0.166704	0.151025	0.0136219	0.694121	0.15797	-1.34672	7.9884	0.978536	0.696481	0.625603	-0.433962	-3.19565	0.178072	1.36703e-15	0.327809	0.486128	0.531575	0.664316	0.00139514
tag_168005_MSI2	17.8141	0.502659	0.157324	3.19505	0.00139808	0.950086	chr17	55531627	55531632	MSI2	0	intronic	NoCpg		0.0989143	2.47	2.25826	0.199855	-0.144981	-0.0279622	0.472618	0.502659	0.0436116	0.715245	0.165347	0.152921	0.0138624	0.738245	0.157324	2.26807	3.15732	1.2087	-0.948074	-2.01713	0.640192	3.19505	0.0233247	0.00159227	0.226778	0.343092	0.0436815	0.522048	0.00139808
tag_189963_SHANK1	9.04545	-0.692972	0.216953	-3.19411	0.00140261	0.950177	chr19	51172230	51172235	SHANK1	0	exonic	NoCpg		-0.0211086	3.73	3.98823	-0.141907	0.127441	0.00013314	1.59564	-0.692972	0.0590843	0.968161	0.235587	0.208597	0.0190097	1.03197	0.216953	-0.357262	4.11939	-0.602355	0.610945	0.00700379	1.5462	-3.19411	0.720895	3.79876e-05	0.546938	0.541236	0.994412	0.122056	0.00140261
tag_92349_NMRK1	35.8245	0.372966	0.116822	3.19261	0.00140994	0.952159	chr9	77702720	77702725	NMRK1	0	intronic	NoCpg	ERalpha_a//Pol2//CTCF//TAF7_(SQ-8)//TAF1	0.0381616	4.43549	4.56798	-0.0724891	-0.0836637	-0.028272	0.455483	0.372966	0.0323839	0.531002	0.124054	0.113415	0.010201	0.545931	0.116822	1.17841	8.60256	-0.584334	-0.737675	-2.77148	0.834323	3.19261	0.238632	7.79556e-18	0.558996	0.460712	0.00558013	0.404099	0.00140994
tag_200721_ICOSLG	15.4314	-0.534284	0.167482	-3.1901	0.00142223	0.957469	chr21	45658119	45658124	ICOSLG	0	intronic	NoCpg		0.001141	4.0685	4.27347	0.239348	-0.0703676	0.00983478	0.805169	-0.534284	0.0455488	0.745791	0.17687	0.160787	0.0145219	0.765652	0.167482	0.0250502	5.73012	1.35324	-0.437644	0.677237	1.05161	-3.1901	0.980015	1.00358e-08	0.17598	0.661645	0.498255	0.292977	0.00142223
tag_79859_ATP6V0A4	7.2957	0.88824	0.278582	3.18843	0.00143049	0.960036	chr7	138437037	138437042	ATP6V0A4	0	intronic	NoCpg		0.0035285	2.664	2.33753	-0.92112	0.075053	-0.023074	0.702395	0.88824	0.0775742	1.27349	0.307045	0.270732	0.0240383	1.33214	0.278582	0.0454855	1.83553	-2.99995	0.277223	-0.959886	0.527267	3.18843	0.96372	0.0664276	0.00270021	0.781609	0.337113	0.598009	0.00143049
tag_24553_EMX1	9.37039	0.748383	0.234795	3.18739	0.00143565	0.960517	chr2	73145374	73145379	EMX1	0	exonic	cpg	SUZ12//E2F6_(H-50)	0.13129	0.941532	0.736668	-0.0264856	-0.366663	-0.0102641	0.421593	0.748383	0.0650868	1.06919	0.247396	0.227582	0.0201503	1.07857	0.234795	2.01715	0.688998	-0.107058	-1.61112	-0.509379	0.390883	3.18739	0.0436798	0.490825	0.914743	0.107153	0.610487	0.695884	0.00143565
tag_180976_DNM2	4.69004	-0.905774	0.284444	-3.18436	0.00145073	0.965484	chr19	10861077	10861082	DNM2	0	intronic	NoCpg		-0.046911	3.11238	3.76125	0.238314	-0.0666334	0.00568038	-1.46132	-0.905774	0.0762853	1.24847	0.301003	0.271927	0.024679	1.22504	0.284444	-0.614941	3.01269	0.791734	-0.245041	0.23017	-1.19287	-3.18436	0.538594	0.00258944	0.428516	0.806425	0.817959	0.23292	0.00145073
tag_118504_TENM4	19.0342	-0.581423	0.18263	-3.18361	0.0014545	0.965484	chr11	78759454	78759459	TENM4	0	intronic	NoCpg	USF-1	-0.109701	6.07211	6.15571	0.23451	0.156181	0.0200526	0.25363	-0.581423	0.0498848	0.815901	0.192382	0.174495	0.0157557	0.792455	0.18263	-2.19908	7.54467	1.21898	0.895044	1.27272	0.320056	-3.18361	0.0278723	4.53418e-14	0.222851	0.370764	0.203116	0.748926	0.0014545
tag_108551_promoter-hsa-mir-4297,EBF3	32.1498	-0.409562	0.128663	-3.18322	0.00145648	0.965484	chr10	131763818	131763823	promoter-hsa-mir-4297,EBF3	0	upstream	cpg	SUZ12	0.0144049	4.87841	5.01851	-0.230848	0.000106989	0.0238758	0.363431	-0.409562	0.0351365	0.576414	0.138374	0.122894	0.010993	0.570598	0.128663	0.409968	8.70643	-1.66829	0.000870574	2.17191	0.636929	-3.18322	0.681829	3.13589e-18	0.0952576	0.999305	0.0298623	0.524171	0.00145648
tag_186474_NUMBL	14.9126	-0.54881	0.172481	-3.18185	0.00146337	0.965632	chr19	41196192	41196197	NUMBL	0	intronic	NoCpg	ZBTB7A_(SC-34508)	0.0110117	3.75532	3.95445	0.194276	0.108878	0.0237645	-0.984943	-0.54881	0.0468034	0.766181	0.18192	0.163441	0.0147604	0.740731	0.172481	0.235275	5.16124	1.06792	0.666164	1.61001	-1.32969	-3.18185	0.813995	2.45313e-07	0.285557	0.505306	0.107395	0.18362	0.00146337
tag_39169_PDZRN3	8.78275	0.717178	0.225437	3.18129	0.00146622	0.965632	chr3	73551021	73551026	PDZRN3	0	intronic	NoCpg		0.0673038	1.86585	1.96625	-0.346514	-0.252059	-0.0347254	-1.68705	0.717178	0.0626158	1.028	0.242723	0.220083	0.0196503	1.02248	0.225437	1.07487	1.91269	-1.42761	-1.14529	-1.76717	-1.64996	3.18129	0.282433	0.0557882	0.153405	0.252088	0.0771999	0.0989507	0.00146622
tag_109663_IFITM1	13.981	-0.571225	0.179601	-3.18052	0.00147011	0.965632	chr11	312461	312466	IFITM1	0	upstream	NoCpg	E2F6_(H-50)	-0.00941075	4.09054	4.41102	-0.0749991	-0.136113	0.028448	-0.491107	-0.571225	0.0487419	0.79902	0.192292	0.171772	0.0152903	0.788034	0.179601	-0.193073	5.52054	-0.390028	-0.792403	1.86053	-0.623206	-3.18052	0.846902	3.37955e-08	0.696516	0.428126	0.0628108	0.533149	0.00147011
tag_12848_RPRD2	12.9031	-0.637663	0.200579	-3.1791	0.00147732	0.966242	chr1	150432448	150432453	RPRD2	0	intronic	NoCpg		0.020257	3.47718	3.40713	0.182905	-0.00906886	0.0503783	-1.78952	-0.637663	0.0541177	0.886397	0.211843	0.189234	0.0170253	0.828174	0.200579	0.374315	3.84379	0.8634	-0.047924	2.95903	-2.1608	-3.1791	0.70817	0.000121147	0.387918	0.961777	0.00308608	0.0307108	0.00147732
tag_89729_TMEM249	5.35568	-0.960049	0.302077	-3.17816	0.00148215	0.966242	chr8	145578063	145578068	TMEM249	0	intronic	cpg	IRF1	0.0366591	1.779	2.11511	0.565406	0.328232	0.0276151	-2.2627	-0.960049	0.0806275	1.31894	0.311884	0.279768	0.0257975	1.21429	0.302077	0.454672	1.60364	1.81287	1.17323	1.07046	-1.86339	-3.17816	0.649345	0.108793	0.0698514	0.240704	0.284414	0.0624074	0.00148215
tag_126552_SMARCC2	48.5856	-0.29498	0.0928278	-3.17771	0.00148445	0.966242	chr12	56582189	56582194	SMARCC2	0	intronic	NoCpg		0.0010239	5.64936	5.68578	0.144838	-0.0167586	0.0130037	0.43441	-0.29498	0.0254096	0.415859	0.0984822	0.0893337	0.00802644	0.426287	0.0928278	0.0402956	13.6724	1.47071	-0.187596	1.62011	1.01906	-3.17771	0.967857	1.48448e-42	0.141371	0.851194	0.105208	0.308176	0.00148445
tag_102626_C10orf107	16.3214	0.546878	0.172147	3.17681	0.00148906	0.966332	chr10	63422565	63422570	C10orf107	0	upstream	cpg	Pol2//CTCF//Rad21//Pol2-4H8	0.0740156	2.82915	2.77276	-0.310955	-0.249135	-0.0337224	1.22333	0.546878	0.047778	0.784616	0.18539	0.168362	0.0151013	0.832179	0.172147	1.54916	3.5339	-1.6773	-1.47976	-2.23308	1.47004	3.17681	0.121344	0.000409473	0.0934842	0.138938	0.0255437	0.141552	0.00148906
tag_34251_GRM7	11.1653	0.707439	0.22284	3.17466	0.00150014	0.96874	chr3	7616567	7616572	GRM7	0	intronic	NoCpg		0.111842	1.53959	1.43057	-0.117907	-0.32021	-0.0313511	-1.66359	0.707439	0.0615779	1.01139	0.236566	0.216059	0.0194244	0.98031	0.22284	1.81627	1.41446	-0.498413	-1.48205	-1.614	-1.69701	3.17466	0.0693283	0.157226	0.618193	0.138328	0.106526	0.0896953	0.00150014
tag_114500_DAGLA	8.93472	-0.690373	0.217485	-3.17435	0.00150173	0.96874	chr11	61448069	61448074	DAGLA	0	intronic	cpg	HDAC2_(SC-6296)	-0.0976973	4.7553	4.91151	0.29752	0.0595718	0.0440406	0.338909	-0.690373	0.059073	0.964055	0.228705	0.207624	0.0184787	0.979716	0.217485	-1.65384	5.09464	1.30089	0.286922	2.38332	0.345926	-3.17435	0.0981599	3.49413e-07	0.193296	0.774172	0.0171573	0.729399	0.00150173
tag_209281_DMD	9.90381	0.704436	0.221976	3.17348	0.00150623	0.968747	chrX	33333725	33333730	DMD	0	intronic	NoCpg		-0.0423336	3.70644	3.57108	-0.0821847	0.223268	-0.030738	0.0779761	0.704436	0.0620179	1.01411	0.235206	0.215667	0.0193962	1.04642	0.221976	-0.682602	3.52139	-0.349416	1.03524	-1.58474	0.0745171	3.17348	0.494858	0.000429293	0.726777	0.300555	0.113024	0.940599	0.00150623
tag_187216_ZNF225	20.6656	-0.537433	0.169469	-3.17128	0.00151769	0.970374	chr19	44617847	44617852	ZNF225	0	intronic	NoCpg	Pol2//CHD2_(N-1250)	0.0349357	3.91207	3.91074	0.235335	-0.00529748	0.0302482	0.507934	-0.537433	0.0460338	0.754545	0.178066	0.160799	0.0145019	0.730016	0.169469	0.758915	5.18291	1.32161	-0.0329448	2.08581	0.695784	-3.17128	0.447903	2.18447e-07	0.186297	0.973719	0.0369955	0.486564	0.00151769
tag_118594_PRCP	9.59269	-0.7392	0.233146	-3.17055	0.0015215	0.970374	chr11	82611375	82611380	PRCP	0	exonic	NoCpg	ELF1_(SC-631)//Pol2//Ini1//Pol2-4H8//TAF1//Brg1//TAF7_(SQ-8)//HEY1//TBP//GTF2F1_(RAP-74)//YY1//KAP1	-0.147521	5.80347	5.98762	0.140893	0.10652	0.013073	0.988061	-0.7392	0.063668	1.04068	0.248144	0.224556	0.0202917	1.06261	0.233146	-2.31704	5.75355	0.56779	0.474357	0.644254	0.929846	-3.17055	0.0205017	8.7386e-09	0.570178	0.635245	0.519411	0.352451	0.0015215
tag_167916_RNF126P1	25.3017	0.42412	0.133774	3.17041	0.00152223	0.970374	chr17	55122823	55122828	RNF126P1	0	upstream	cpg		-0.0555565	5.40817	5.40882	-0.375764	0.178911	-0.0168238	-0.92388	0.42412	0.0372502	0.609607	0.144779	0.129936	0.0116212	0.616998	0.133774	-1.49144	8.87263	-2.59544	1.37692	-1.44769	-1.49738	3.17041	0.135846	7.14383e-19	0.00944709	0.168538	0.147704	0.134295	0.00152223
tag_29146_SP5	24.175	0.510427	0.161175	3.1669	0.00154072	0.975458	chr2	171574499	171574504	SP5	0	downstream	NoCpg		-0.00743887	4.5383	4.41931	-0.0572595	-0.114848	-0.00618979	-1.16205	0.510427	0.0445335	0.72964	0.170393	0.155565	0.0138809	0.703942	0.161175	-0.16704	6.05684	-0.336044	-0.738265	-0.445922	-1.65078	3.1669	0.867339	1.38821e-09	0.736837	0.460354	0.655654	0.098784	0.00154072
tag_25149_TGOLN2	13.2132	0.618256	0.195229	3.16682	0.00154113	0.975458	chr2	85552893	85552898	TGOLN2	0	intronic	NoCpg		0.0842058	2.18445	2.00824	-0.0768435	0.0649643	-0.0261228	-0.402604	0.618256	0.054186	0.888927	0.20681	0.188218	0.0170011	0.884268	0.195229	1.55401	2.25918	-0.371566	0.345154	-1.53654	-0.455296	3.16682	0.120181	0.0238723	0.710216	0.729979	0.124407	0.648896	0.00154113
tag_2176_CAMTA1	7.47216	-0.832704	0.262987	-3.16633	0.00154375	0.975458	chr1	7584850	7584855	CAMTA1	0	intronic	NoCpg		-0.222493	6.56057	6.9317	-0.398283	0.478555	0.0209459	-0.436069	-0.832704	0.0721999	1.18028	0.287954	0.252015	0.0226523	1.17265	0.262987	-3.08163	5.87293	-1.38315	1.89891	0.92467	-0.371866	-3.16633	0.0020587	4.28163e-09	0.166619	0.0575763	0.355138	0.709993	0.00154375
tag_82540_LINC00599	26.5638	-0.404707	0.127973	-3.16243	0.0015646	0.978876	chr8	9755796	9755801	LINC00599	0	downstream	NoCpg		0.00662401	4.7477	4.61473	0.354953	0.0464332	0.00312667	-0.86787	-0.404707	0.0348291	0.569643	0.135085	0.122893	0.0112768	0.559478	0.127973	0.190186	8.10109	2.62763	0.377835	0.277264	-1.55121	-3.16243	0.849163	5.44686e-16	0.00859829	0.705553	0.781577	0.120851	0.0015646
tag_101361_ACBD5	36.2385	0.381452	0.120645	3.16178	0.00156807	0.978876	chr10	27531294	27531299	ACBD5	0	upstream	cpg	Pol2//ELF1_(SC-631)//TAF1//TCF4//ZNF263//HMGN3//Pol2(b)//TBP//GTF2F1_(RAP-74)//NFKB//Sin3Ak-20//Pol2-4H8//POU2F2//Oct-2//c-Myc//CTCF//GATA-1//HEY1//BCL3//Pol2(phosphoS2)//NRSF//BCLAF1_(M33-P5B11)//0NOG_(SC-33759)//TAF7_(SQ-8)//CTCF_(C-20)	0.0582186	4.21549	4.12523	-0.185299	-0.0508427	-0.0274916	-0.485177	0.381452	0.0333455	0.547138	0.129107	0.116801	0.0105743	0.543253	0.120645	1.74592	7.53964	-1.43524	-0.435292	-2.59984	-0.893096	3.16178	0.0808245	4.71255e-14	0.151218	0.663351	0.00932672	0.371806	0.00156807
tag_175154_RPL17,RPL17-C18orf32	12.9351	-0.587211	0.185909	-3.15859	0.00158536	0.978876	chr18	47015359	47015364	RPL17,RPL17-C18orf32	0	intronic	NoCpg		-0.0624284	4.84414	4.83814	0.17742	0.374372	-0.00420095	0.751511	-0.587211	0.0508314	0.830594	0.198196	0.178422	0.0164573	0.854084	0.185909	-1.22815	5.82491	0.895174	2.09823	-0.255264	0.879904	-3.15859	0.219392	5.71433e-09	0.370694	0.0358844	0.798519	0.378912	0.00158536
tag_96504_SET	15.4391	-0.554706	0.175654	-3.15795	0.00158883	0.978876	chr9	131448229	131448234	SET	0	intronic	NoCpg	PAX5-N19//PAX5-C20	-0.0668736	5.1349	5.16357	0.207401	0.152176	0.0136984	1.25251	-0.554706	0.0479982	0.784599	0.186223	0.168633	0.0152757	0.809643	0.175654	-1.39325	6.58116	1.11372	0.90241	0.896743	1.54699	-3.15795	0.163544	4.66803e-11	0.265398	0.366839	0.369856	0.121865	0.00158883
tag_118882_FAT3	7.21402	-0.878406	0.278159	-3.15793	0.00158895	0.978876	chr11	92529162	92529167	FAT3	0	intronic	NoCpg		-0.0655061	3.93742	4.39221	0.252754	0.115199	0.0432397	-0.238463	-0.878406	0.0750897	1.22916	0.290747	0.261908	0.0234836	1.17577	0.278159	-0.872371	3.57335	0.869329	0.439848	1.84127	-0.202815	-3.15793	0.383006	0.000352443	0.384667	0.660047	0.0655815	0.83928	0.00158895
tag_38871_KBTBD8	4.73814	0.922537	0.292158	3.15767	0.00159035	0.978876	chr3	67048454	67048459	KBTBD8	0	upstream	cpg	SIX5//Znf143_(16618-1-AP)//GABP//CHD2_(N-1250)//ETS1//USF-1//TCF4//NF-YB//NF-YA//ZBTB7A_(SC-34508)//USF2//c-Fos//IRF1//Max	0.0874176	0.562755	0.399298	-0.245199	-0.244403	-0.0121262	-2.79305	0.922537	0.0812246	1.33306	0.31186	0.283378	0.0249769	1.28261	0.292158	1.07625	0.299535	-0.786248	-0.862461	-0.485495	-2.17763	3.15767	0.281817	0.764532	0.431722	0.388434	0.627325	0.0294336	0.00159035
tag_138317_TOMM20L	24.9646	0.466509	0.147741	3.15761	0.00159067	0.978876	chr14	58862597	58862602	TOMM20L	0	upstream	cpg	KAP1//Ini1//CTCF//Pol2//AP-2gamma//E2F6//Nrf1//Max//CtBP2//c-Myc//E2F6_(H-50)//YY1//ZNF263//NFKB//YY1_(C-20)//CCNT2//SMC3_(ab9263)//Znf143_(16618-1-AP)//CTCF_(SC-5916)//HEY1//TAF1//CTCFL_(SC-98982)//CTCF_(C-20)//PAX5-C20//Rad21	-0.0105425	4.57742	4.62931	-0.271348	0.173487	-0.00984988	-0.283627	0.466509	0.0410327	0.672241	0.157475	0.142223	0.0126897	0.668368	0.147741	-0.256929	6.88639	-1.72311	1.21983	-0.776212	-0.424357	3.15761	0.797234	5.72267e-12	0.0848678	0.222531	0.437624	0.671305	0.00159067
tag_1512_CEP104	4.61902	1.01495	0.321566	3.15626	0.00159804	0.978876	chr1	3773711	3773716	CEP104	0	UTR5	cpg	Pol2//TAF1//Pol2(phosphoS2)//CCNT2//HEY1//Pol2-4H8//Mxi1_(bHLH)//IRF1//Nrf1	0.191511	-1.09706	-1.63932	-0.216373	-0.439377	-0.00176227	2.96982	1.01495	0.0896107	1.47525	0.342218	0.312778	0.0273754	1.59372	0.321566	2.13715	-1.11122	-0.632266	-1.40475	-0.0643742	1.86345	3.15626	0.0325859	0.266476	0.527213	0.160095	0.948672	0.0623994	0.00159804
tag_189801_SPIB	12.4254	0.611928	0.19388	3.15622	0.00159828	0.978876	chr19	50922929	50922934	SPIB	0	intronic	NoCpg	Pol2//NFKB//SP1//POU2F2//Oct-2//CHD2_(N-1250)//BCL11A//ELF1_(SC-631)//p300	0.0109136	3.26155	2.80656	-0.113289	0.128265	0.00110712	0.148672	0.611928	0.0539214	0.882607	0.20643	0.187426	0.0167008	0.902924	0.19388	0.202397	3.17985	-0.548803	0.684354	0.0662914	0.164656	3.15622	0.839606	0.0014735	0.583141	0.493752	0.947146	0.869215	0.00159828
tag_207451_KAL1	6.78995	0.833337	0.26408	3.15563	0.00160153	0.978876	chrX	8665206	8665211	KAL1	0	intronic	NoCpg		0.0567644	1.50276	1.69873	0.0413829	-0.258054	-0.0270734	0.596212	0.833337	0.0736667	1.20768	0.275959	0.257021	0.0226923	1.25642	0.26408	0.770557	1.4066	0.14996	-1.00402	-1.19307	0.474534	3.15563	0.44097	0.159546	0.880796	0.31537	0.232844	0.635119	0.00160153
tag_18250_SPATA17	5.24483	-0.951703	0.301948	-3.15188	0.00162221	0.978876	chr1	217986584	217986589	SPATA17	0	intronic	NoCpg		0.0212543	2.25155	2.60695	0.172992	0.000331565	0.0227523	2.61923	-0.951703	0.0813083	1.33284	0.319724	0.28603	0.02593	1.40366	0.301948	0.261404	1.95593	0.541067	0.0011592	0.87745	1.86601	-3.15188	0.793781	0.050473	0.588461	0.999075	0.380242	0.0620404	0.00162221
tag_44421_SLC51A	6.25299	-0.946749	0.300429	-3.15133	0.0016253	0.978876	chr3	195943548	195943553	SLC51A	0	UTR5	NoCpg		-0.107511	4.52521	4.57116	0.537422	-0.247231	0.047944	-2.31225	-0.946749	0.0805263	1.3158	0.314039	0.286349	0.0257594	1.23435	0.300429	-1.3351	3.47404	1.71132	-0.86339	1.86123	-1.87325	-3.15133	0.181842	0.000512689	0.0870214	0.387923	0.0627119	0.0610337	0.0016253
tag_191610_SMIM17	19.5427	0.4796	0.15221	3.15091	0.00162765	0.978876	chr19	57154159	57154164	SMIM17	0	upstream	NoCpg		0.0164726	3.87335	3.72225	-0.277667	-0.00171429	-0.00450522	-0.344634	0.4796	0.0422718	0.692703	0.163686	0.147572	0.0131134	0.705767	0.15221	0.389684	5.37351	-1.69634	-0.0116166	-0.343557	-0.488312	3.15091	0.69677	7.72165e-08	0.0898209	0.990732	0.731179	0.625329	0.00162765
tag_144250_TUBGCP4,ZSCAN29	21.9644	-0.389226	0.123568	-3.1499	0.00163328	0.978876	chr15	43662921	43662926	TUBGCP4,ZSCAN29	0	upstream	cpg	Pol2//ZEB1_(SC-25388)//NFKB//Sin3Ak-20	-0.0448802	5.29308	5.29085	0.136573	0.122836	0.00499329	-0.997785	-0.389226	0.0337907	0.551691	0.132535	0.119538	0.0108835	0.56078	0.123568	-1.32818	9.59024	1.03047	1.02759	0.458793	-1.77928	-3.1499	0.184117	8.78802e-22	0.30279	0.304145	0.646383	0.0751938	0.00163328
tag_196702_NFATC2	5.94602	1.02603	0.325797	3.14929	0.0016367	0.978876	chr20	50009432	50009437	NFATC2	0	intronic	NoCpg	NFKB	-0.0441327	3.06498	2.88583	-0.51647	-0.334984	-0.045989	-2.23559	1.02603	0.0902349	1.47897	0.35164	0.319167	0.0285403	1.46182	0.325797	-0.489087	1.95125	-1.46874	-1.04956	-1.61137	-1.52932	3.14929	0.62478	0.0510274	0.141902	0.293921	0.107099	0.126184	0.0016367
tag_188193_FKRP	7.05847	-0.889441	0.282513	-3.14833	0.00164208	0.978876	chr19	47260162	47260167	FKRP	0	exonic	cpg		-0.00347221	2.9013	3.1436	0.786189	-0.0331254	0.0400575	-0.181244	-0.889441	0.0757476	1.23913	0.289359	0.265387	0.0240134	1.1751	0.282513	-0.0458391	2.53693	2.71701	-0.124819	1.66813	-0.154236	-3.14833	0.963438	0.0111829	0.00658755	0.900667	0.0952899	0.877423	0.00164208
tag_100950_SKIDA1	14.3909	-0.638434	0.202833	-3.14759	0.00164623	0.978876	chr10	21815681	21815686	SKIDA1	0	upstream	cpg	Pol2//TAF1//Pol2-4H8//EBF//HEY1//TAF7_(SQ-8)	-0.0386405	4.57522	4.96741	-0.139065	0.136933	0.00315265	1.67721	-0.638434	0.0553812	0.908175	0.217129	0.193815	0.0175344	0.92702	0.202833	-0.697719	5.46966	-0.640471	0.706514	0.179798	1.80925	-3.14759	0.485353	4.50896e-08	0.521867	0.479869	0.857311	0.0704128	0.00164623
tag_98909_MAMDC4	20.2525	-0.49568	0.157484	-3.14749	0.00164678	0.978876	chr9	139750518	139750523	MAMDC4	0	exonic	NoCpg		0.0478134	3.67484	3.79558	0.24858	0.0214342	0.0105281	-0.0339317	-0.49568	0.0427898	0.701303	0.165725	0.149834	0.0136169	0.684628	0.157484	1.1174	5.41218	1.49996	0.143053	0.773166	-0.0495622	-3.14749	0.263822	6.22635e-08	0.133626	0.886248	0.439424	0.960471	0.00164678
tag_137322_INSM2	14.1139	0.550273	0.174834	3.1474	0.00164731	0.978876	chr14	36002477	36002482	INSM2	0	upstream	NoCpg	HA-E2F1	-0.0565277	4.56109	4.47136	-0.45463	0.346715	-0.0388527	2.59341	0.550273	0.049141	0.803882	0.190594	0.171264	0.0154624	0.906057	0.174834	-1.15031	5.5622	-2.38533	2.02445	-2.51272	2.8623	3.1474	0.250014	2.66393e-08	0.0170636	0.042924	0.0119805	0.00420572	0.00164731
tag_153906_SEPT1	19.1203	-0.526288	0.16735	-3.14483	0.00166183	0.978876	chr16	30389737	30389742	37135	0	UTR3	cpg	Pol2//IRF1//CCNT2//SP1//EBF//ZBTB7A_(SC-34508)//HMGN3//EBF1_(C-8)//KAP1//TBP//Pol2-4H8//Sin3Ak-20//Pol2(phosphoS2)//TAF1//c-Myc//HEY1//NRSF//HA-E2F1//SRF//CTCF//TCF12	-0.0305867	4.87952	5.16832	0.0995713	-0.0270271	-0.000772822	0.267313	-0.526288	0.0456151	0.747457	0.17759	0.160682	0.01456	0.74274	0.16735	-0.670539	6.91454	0.560681	-0.168202	-0.0530786	0.359901	-3.14483	0.502514	4.6938e-12	0.575015	0.866424	0.957669	0.718922	0.00166183
tag_140949_UNC79	28.651	0.385261	0.122545	3.14385	0.00166742	0.978876	chr14	93836490	93836495	UNC79	0	intronic	NoCpg		-0.00186509	4.69113	4.67157	-0.173501	0.0315002	-0.00339066	-0.663734	0.385261	0.0340364	0.557273	0.131095	0.118702	0.0105476	0.564897	0.122545	-0.054797	8.38291	-1.32347	0.265371	-0.321462	-1.17496	3.14385	0.9563	5.16357e-17	0.18568	0.790723	0.74786	0.240009	0.00166742
tag_37160_RHOA	12.2888	-0.541131	0.172223	-3.14204	0.00167777	0.978876	chr3	49438401	49438406	RHOA	0	intronic	NoCpg		-0.0684861	4.76515	4.75609	0.489503	0.304204	0.00116251	-1.24444	-0.541131	0.0469183	0.764499	0.180829	0.165247	0.0152933	0.759176	0.172223	-1.45969	6.22118	2.70699	1.84091	0.0760145	-1.6392	-3.14204	0.144375	4.93429e-10	0.00678962	0.0656351	0.939408	0.101172	0.00167777
tag_165567_KCNH4	6.80933	-0.801889	0.255329	-3.14061	0.00168594	0.978876	chr17	40332090	40332095	KCNH4	0	intronic	NoCpg	Mxi1_(bHLH)	-0.165853	5.53365	5.56515	0.344046	0.108898	0.0448005	0.912616	-0.801889	0.0694809	1.13219	0.269191	0.244934	0.0218797	1.167	0.255329	-2.38703	4.91537	1.27808	0.444601	2.04758	0.782019	-3.14061	0.0169849	8.86155e-07	0.201223	0.656608	0.0406008	0.434204	0.00168594
tag_145628_PARP16	28.5366	0.362404	0.115393	3.14061	0.00168597	0.978876	chr15	65579471	65579476	PARP16	0	upstream	cpg	Pol2//HA-E2F1//CTCF//HMGN3//HEY1//Egr-1	0.062942	3.71937	3.56085	0.115774	-0.0142759	-0.0119289	-0.125045	0.362404	0.0320054	0.52426	0.12195	0.111819	0.0100695	0.541369	0.115393	1.96661	6.79214	0.949352	-0.12767	-1.18465	-0.23098	3.14061	0.0492287	1.10484e-11	0.342441	0.89841	0.236155	0.817331	0.00168597
tag_212661_TCEAL1	9.08307	0.641054	0.204177	3.13969	0.00169124	0.978876	chrX	102884513	102884518	TCEAL1	0	intronic	cpg	ZNF263//HEY1//Pol2//c-Myc//E2F6//TAF1//E2F6_(H-50)//YY1_(C-20)	-0.0406697	3.73037	3.42562	-0.352393	0.0529292	-0.0344925	4.48603	0.641054	0.057489	0.939978	0.22319	0.202787	0.0181936	1.08296	0.204177	-0.707434	3.64436	-1.57889	0.261009	-1.89586	4.14236	3.13969	0.479297	0.000268055	0.11436	0.794086	0.0579791	3.4375e-05	0.00169124
tag_127257_promoter-hsa-mir-548c,RASSF3	62.3608	0.295512	0.0941464	3.13886	0.00169606	0.978876	chr12	65003100	65003105	promoter-hsa-mir-548c,RASSF3	0	upstream	NoCpg	CTCF//Pol2//Pol2-4H8//ZNF263//NFKB//TFIIIC-110	0.0115385	5.66334	5.62174	-0.310362	0.0520965	0.00181791	-0.0809845	0.295512	0.0260385	0.426931	0.100902	0.0906194	0.0080759	0.42363	0.0941464	0.443132	13.1678	-3.07589	0.574894	0.225103	-0.191168	3.13886	0.65767	1.34458e-39	0.00209876	0.565363	0.821899	0.848394	0.00169606
tag_26974_IL37	25.2269	0.413296	0.131673	3.13881	0.00169638	0.978876	chr2	113676246	113676251	IL37	0	exonic	NoCpg		0.0876538	3.13379	3.06679	0.0669859	-0.175914	-0.00893206	0.256888	0.413296	0.0364627	0.598083	0.138885	0.127467	0.011376	0.611064	0.131673	2.40393	5.1277	0.482311	-1.38007	-0.785168	0.420395	3.13881	0.0162199	2.93306e-07	0.629585	0.167564	0.432355	0.674197	0.00169638
tag_51269_TLL1	5.62186	-1.07146	0.341443	-3.13805	0.00170077	0.978876	chr4	166906306	166906311	TLL1	0	intronic	NoCpg		0.100949	1.29918	1.51036	0.0429176	-0.389961	0.0201807	-1.11118	-1.07146	0.0912443	1.49994	0.36435	0.323826	0.0295365	1.40426	0.341443	1.10636	1.00695	0.117792	-1.20423	0.683244	-0.791296	-3.13805	0.268573	0.313959	0.906232	0.228501	0.494452	0.428771	0.00170077
tag_128_ISG15	12.1107	0.647993	0.206499	3.138	0.00170103	0.978876	chr1	947016	947021	ISG15	0	upstream	NoCpg		0.103744	1.85203	1.94469	0.0365032	-0.25705	-0.0678523	-0.109003	0.647993	0.0572273	0.939655	0.218108	0.201805	0.0185404	0.953459	0.206499	1.81285	2.06958	0.167363	-1.27375	-3.6597	-0.114323	3.138	0.0698552	0.0384914	0.867084	0.20275	0.00025251	0.908981	0.00170103
tag_128223_SNRPF	37.9236	0.32141	0.102426	3.13796	0.00170126	0.978876	chr12	96251780	96251785	SNRPF	0	upstream	NoCpg		-0.00946898	5.29387	5.39542	-0.267355	0.0769978	-0.0200932	-0.334838	0.32141	0.0284977	0.466707	0.110623	0.099719	0.00893661	0.48583	0.102426	-0.332272	11.5606	-2.41682	0.772148	-2.24842	-0.689207	3.13796	0.739684	6.52431e-31	0.0156566	0.440027	0.0245496	0.490693	0.00170126
tag_65750_KCNK5	12.2628	-0.605687	0.193086	-3.13688	0.00170754	0.978876	chr6	39175617	39175622	KCNK5	0	intronic	NoCpg		0.00379543	3.74568	3.89358	0.01428	0.02654	0.00646827	0.717354	-0.605687	0.0525005	0.860333	0.206988	0.185178	0.0168304	0.879369	0.193086	0.0722932	4.52566	0.0689898	0.143322	0.38432	0.81576	-3.13688	0.942369	6.02076e-06	0.944998	0.886036	0.700741	0.414638	0.00170754
tag_189188_TRPM4	10.9447	-0.648466	0.206725	-3.13686	0.00170769	0.978876	chr19	49669324	49669329	TRPM4	0	exonic	cpg	CTCF//Rad21	-0.0403343	4.14888	4.4086	0.295828	0.0728399	0.01978	0.163011	-0.648466	0.0561214	0.917949	0.217179	0.197024	0.0177821	0.915581	0.206725	-0.718697	4.80266	1.36214	0.369701	1.11235	0.178041	-3.13686	0.472328	1.56574e-06	0.173154	0.711606	0.265986	0.858691	0.00170769
tag_60032_DOCK2	37.297	0.377949	0.120487	3.13685	0.00170776	0.978876	chr5	169230065	169230070	DOCK2	0	exonic	NoCpg	ELF1_(SC-631)//STAT3//p300_(N-15)//CEBPB//c-Fos	0.0181574	4.9362	4.66534	-0.167907	0.137628	-0.0359596	-0.580268	0.377949	0.0333297	0.54628	0.129223	0.116763	0.01069	0.542478	0.120487	0.544783	8.5402	-1.29936	1.17869	-3.36387	-1.06966	3.13685	0.585903	1.33985e-17	0.19382	0.23852	0.000768574	0.284772	0.00170776
tag_123326_TPI1	22.044	-0.468065	0.149317	-3.1347	0.00172031	0.978876	chr12	6976433	6976438	TPI1	0	upstream	cpg	Ini1//EBF1_(C-8)	-0.0424492	5.2394	5.34388	0.162663	-0.0240915	0.0201229	-0.420815	-0.468065	0.0406942	0.665964	0.158073	0.143132	0.0128633	0.653485	0.149317	-1.04313	8.02428	1.02904	-0.168317	1.56437	-0.643955	-3.1347	0.29689	1.02127e-15	0.303462	0.866334	0.117731	0.519605	0.00172031
tag_123202_CHD4	5.58867	-0.911722	0.290893	-3.13422	0.00172314	0.978876	chr12	6716703	6716708	CHD4	0	upstream	cpg	TBP//NFKB//ELF1_(SC-631)//HA-E2F1//SREBP1//SP1//Egr-1//IRF1//Mxi1_(bHLH)//E2F4//Nrf1	-0.00304124	2.81614	2.75125	-0.0463674	0.0741474	0.0287722	-1.20777	-0.911722	0.0781121	1.27973	0.315212	0.276168	0.0252664	1.231	0.290893	-0.0389343	2.14987	-0.147099	0.268487	1.13876	-0.981126	-3.13422	0.968943	0.0315658	0.883054	0.788325	0.254804	0.326531	0.00172314
tag_185678_PSMD8	28.0249	-0.37798	0.120604	-3.13407	0.00172402	0.978876	chr19	38865677	38865682	PSMD8	0	intronic	cpg	Pol2//Egr-1	0.012009	4.73337	4.83082	0.0502812	-0.166375	0.0245832	-0.198804	-0.37798	0.0328574	0.538219	0.128648	0.116012	0.0103322	0.542158	0.120604	0.365488	8.97557	0.390844	-1.43412	2.37928	-0.366689	-3.13407	0.714747	2.81893e-19	0.695913	0.151538	0.0173466	0.713851	0.00172402
tag_54965_MRPS27	9.53303	0.796276	0.254186	3.13265	0.00173237	0.978876	chr5	71594387	71594392	MRPS27	0	intronic	NoCpg		0.0132953	2.95806	2.71808	-0.23934	-0.0336118	-0.0669993	-0.143586	0.796276	0.0705056	1.15618	0.271699	0.248097	0.0227705	1.16897	0.254186	0.188571	2.35091	-0.8809	-0.135478	-2.94238	-0.122832	3.13265	0.850429	0.0187273	0.378372	0.892234	0.00325701	0.90224	0.00173237
tag_214764_LOC100128420	30.3545	0.38255	0.122119	3.13259	0.00173272	0.978876	chrX	135725733	135725738	LOC100128420	0	downstream	NoCpg		-0.0208737	5.151	5.16246	-0.18605	0.0214815	-0.0223809	-0.0180445	0.38255	0.0339388	0.555714	0.130937	0.118991	0.0106756	0.575337	0.122119	-0.61504	9.28979	-1.42092	0.18053	-2.09645	-0.0313634	3.13259	0.538528	1.54591e-20	0.15534	0.856736	0.0360419	0.97498	0.00173272
tag_108069_FAM53B	23.5331	-0.412528	0.131728	-3.13167	0.00173817	0.978876	chr10	126315865	126315870	FAM53B	0	intronic	NoCpg	CTCF//ERalpha_a//EBF1_(C-8)//Rad21//c-Myc//AP-2gamma//AP-2alpha	-0.0392121	5.25486	5.46139	-0.0597363	-0.107299	0.0301891	-0.362627	-0.412528	0.0359577	0.58855	0.141265	0.126794	0.0112141	0.594081	0.131728	-1.09051	9.2794	-0.422867	-0.846243	2.69205	-0.6104	-3.13167	0.27549	1.70442e-20	0.672392	0.397417	0.00710136	0.541597	0.00173817
tag_82089_ARHGEF10	8.12083	-0.797358	0.254644	-3.13127	0.00174052	0.978876	chr8	1780070	1780075	ARHGEF10	0	intronic	NoCpg	c-Myc	-0.110667	4.92517	5.53618	-0.0508442	0.113613	-0.00379797	1.64035	-0.797358	0.0694415	1.13771	0.272477	0.244567	0.022137	1.18678	0.254644	-1.59367	4.86609	-0.1866	0.464546	-0.171567	1.38219	-3.13127	0.11101	1.13829e-06	0.851975	0.642256	0.863778	0.166914	0.00174052
tag_31119_promoter-hsa-mir-548f-2	6.09215	0.814778	0.260259	3.13065	0.00174421	0.978876	chr2	213403244	213403249	promoter-hsa-mir-548f-2	0	upstream	cpg	HA-E2F1	0.0889981	1.03554	0.716083	-0.653155	-0.262505	0.0010781	0.778503	0.814778	0.0725342	1.19251	0.286236	0.254309	0.0221315	1.28592	0.260259	1.22698	0.600482	-2.28187	-1.03223	0.0487132	0.605406	3.13065	0.21983	0.548185	0.0224968	0.301966	0.961148	0.544909	0.00174421
tag_176383_NFATC1	28.9006	0.382356	0.122141	3.13043	0.00174548	0.978876	chr18	77262894	77262899	NFATC1	0	intronic	NoCpg	GATA-1//Pol2//MafK_(ab50322)	0.116836	2.89746	2.84585	0.0684435	-0.304532	-0.00339247	0.267734	0.382356	0.0337601	0.554235	0.128813	0.118272	0.0105066	0.564432	0.122141	3.46077	5.13473	0.531341	-2.57484	-0.322889	0.474343	3.13043	0.000538628	2.82544e-07	0.595183	0.0100286	0.746779	0.635255	0.00174548
tag_144819_FAM214A	20.8509	-0.431145	0.137748	-3.12995	0.00174838	0.978876	chr15	52970482	52970487	FAM214A	0	intronic	NoCpg	Pol2//CTCF//Rad21//CTCF_(C-20)//SMC3_(ab9263)//c-Myc//Sin3Ak-20	-0.0199862	4.72155	4.69255	0.445654	3.28419e-05	0.0293457	0.34329	-0.431145	0.0375212	0.612749	0.143836	0.131889	0.0118309	0.625271	0.137748	-0.532666	7.6582	3.09833	0.000249012	2.48044	0.549026	-3.12995	0.594265	1.88564e-14	0.00194611	0.999801	0.013122	0.582988	0.00174838
tag_89420_PUF60	6.59698	-0.779773	0.249156	-3.12966	0.00175008	0.978876	chr8	144909396	144909401	PUF60	0	intronic	NoCpg		-0.0490346	3.81205	3.88931	-0.326378	-0.16937	0.0390288	-2.05593	-0.779773	0.0670807	1.09918	0.276058	0.239533	0.0213705	1.05371	0.249156	-0.730978	3.53837	-1.18228	-0.707082	1.8263	-1.95113	-3.12966	0.464792	0.000402607	0.237095	0.479515	0.0678057	0.0510413	0.00175008
tag_7241_GRIK3	6.55219	0.908866	0.290519	3.12842	0.0017575	0.978876	chr1	37275917	37275922	GRIK3	0	intronic	NoCpg		0.0966355	0.784203	1.10542	-0.3895	-0.0110651	-0.0623819	-2.3296	0.908866	0.0808158	1.32753	0.310118	0.280563	0.0254509	1.28746	0.290519	1.19575	0.832693	-1.25597	-0.0394389	-2.45106	-1.80945	3.12842	0.231794	0.405018	0.209125	0.96854	0.0142434	0.0703805	0.0017575
tag_123650_KLRC4-KLRK1	58.7903	0.322133	0.103042	3.12623	0.0017706	0.978876	chr12	10545055	10545060	KLRC4-KLRK1	0	intronic	NoCpg	Pol2(phosphoS2)//Pol2//AP-2gamma//TAF1//PAX5-N19//EBF1_(C-8)//GTF2F1_(RAP-74)//c-Myc//Rad21//SMC3_(ab9263)//Pol2-4H8//RFX5_(N-494)	0.0157721	5.52093	5.46042	-0.121419	0.0437403	-0.00982531	0.696967	0.322133	0.0284878	0.467032	0.109268	0.0991874	0.00889875	0.464883	0.103042	0.553646	11.6918	-1.1112	0.440987	-1.10412	1.49923	3.12623	0.579821	1.40461e-31	0.26648	0.659223	0.26954	0.133814	0.0017706
tag_209828_NDP	9.29618	0.780878	0.249813	3.12585	0.00177292	0.978876	chrX	43814080	43814085	NDP	0	intronic	NoCpg		0.137206	0.848184	0.544366	-0.249295	-0.013636	-0.0306905	0.047597	0.780878	0.0692772	1.13844	0.265866	0.240584	0.0217155	1.12744	0.249813	1.98053	0.478169	-0.937671	-0.0566789	-1.4133	0.042217	3.12585	0.047644	0.63253	0.348413	0.954801	0.157568	0.966326	0.00177292
tag_2661_PGD	26.5461	0.37977	0.121559	3.12417	0.00178306	0.978876	chr1	10459816	10459821	PGD	0	intronic	cpg	HA-E2F1//Egr-1//Sin3Ak-20	0.0228768	4.32983	4.251	-0.236405	-0.293847	-0.00209559	0.318182	0.37977	0.0337028	0.55248	0.131274	0.119293	0.0104954	0.587782	0.121559	0.678781	7.69439	-1.80086	-2.46324	-0.199667	0.541326	3.12417	0.497277	1.42169e-14	0.0717247	0.0137688	0.841741	0.588283	0.00178306
tag_94524_INIP	8.37218	0.634151	0.20316	3.12143	0.00179973	0.978876	chr9	115480588	115480593	INIP	0	upstream	NoCpg	NFKB//CHD2_(N-1250)//Pbx3//SP1//NF-YB//IRF1//TBP//CTCF	0.00414889	2.82767	2.57187	-0.334284	0.0776368	-0.00903376	-0.772084	0.634151	0.0568027	0.929723	0.220702	0.198277	0.017581	0.976812	0.20316	0.0730404	2.76628	-1.51464	0.391558	-0.513836	-0.790412	3.12143	0.941774	0.00567007	0.129864	0.695385	0.607367	0.429287	0.00179973
tag_180318_HNRNPM	25.2151	0.433318	0.138884	3.12	0.00180848	0.978876	chr19	8510967	8510972	HNRNPM	0	intronic	NoCpg		0.0205844	4.19951	4.10765	0.00161299	-0.0817739	-0.0110823	-1.02248	0.433318	0.0384303	0.629548	0.147065	0.134442	0.012034	0.620721	0.138884	0.53563	6.52476	0.0109679	-0.608245	-0.920916	-1.64724	3.12	0.592214	6.81121e-11	0.991249	0.543025	0.357094	0.0995084	0.00180848
tag_15249_ADCY10	7.45117	0.761952	0.244262	3.11941	0.00181215	0.978876	chr1	167879381	167879386	ADCY10	0	intronic	NoCpg	KAP1//SETDB1//USF-1	0.0268205	2.13299	1.83957	0.11027	0.157505	-0.017265	-0.878438	0.761952	0.0681143	1.11448	0.256191	0.2359	0.0211746	1.11674	0.244262	0.393757	1.6506	0.430419	0.667678	-0.815366	-0.786612	3.11941	0.693761	0.0988198	0.666891	0.504339	0.414863	0.431509	0.00181215
tag_27825_GPR148	11.5517	0.594863	0.190715	3.11912	0.00181393	0.978876	chr2	131485224	131485229	GPR148	0	upstream	cpg	Pol2//SP1//YY1_(C-20)//CCNT2//TAF1//HEY1//Nrf1//IRF1//ELF1_(SC-631)//Pol2-4H8//Pbx3//c-Myc	-0.0100232	3.40506	3.57662	-0.0787146	0.0833312	-0.031522	-0.445682	0.594863	0.0532882	0.872081	0.202061	0.185575	0.0166203	0.902217	0.190715	-0.188095	4.10125	-0.389559	0.449042	-1.89659	-0.493986	3.11912	0.850802	4.10927e-05	0.696863	0.653401	0.0578819	0.621316	0.00181393
tag_31392_ARPC2	8.52473	0.689345	0.22103	3.11878	0.001816	0.978876	chr2	219082153	219082158	ARPC2	0	UTR5	NoCpg	YY1_(C-20)//YY1	0.100048	1.40737	1.10694	-0.105766	-0.358234	-0.0242554	2.02811	0.689345	0.0615024	1.00974	0.236278	0.217507	0.0193749	1.11375	0.22103	1.62673	1.09626	-0.447635	-1.647	-1.2519	1.82098	3.11878	0.103794	0.272965	0.654417	0.0995583	0.210607	0.0686106	0.001816
tag_71656_GET4	8.91017	-0.69766	0.223719	-3.11847	0.00181792	0.978876	chr7	917782	917787	GET4	0	intronic	cpg	Pol2(b)//c-Myc	-0.077362	4.46075	4.42877	-0.0574193	0.155689	0.0647837	2.09531	-0.69766	0.0609261	0.995583	0.239955	0.212608	0.0188136	1.04659	0.223719	-1.26977	4.44842	-0.239292	0.732283	3.44344	2.00204	-3.11847	0.204167	8.65051e-06	0.810879	0.463996	0.000574365	0.0452808	0.00181792
tag_102849_D02	26.0901	0.404861	0.129948	3.11557	0.0018359	0.978876	chr10	70231401	70231406	D02	0	intronic	cpg	HMGN3//HA-E2F1//Pol2//Sin3Ak-20//HEY1//TAF1//E2F6_(H-50)//BCLAF1_(M33-P5B11)//GTF2B//E2F4//Pol2-4H8	0.0592696	3.56853	3.4401	0.00575948	-0.0640959	0.00831058	1.2803	0.404861	0.0360731	0.591163	0.137284	0.125389	0.0110889	0.619093	0.129948	1.64304	5.81922	0.0419529	-0.511175	0.749448	2.06803	3.11557	0.100374	5.91234e-09	0.966536	0.609228	0.453587	0.0386371	0.0018359
tag_201424_CECR2	14.8499	0.520699	0.167211	3.11402	0.00184557	0.978876	chr22	17968258	17968263	CECR2	0	intronic	NoCpg		0.155272	1.28433	0.912875	0.267134	-0.195914	-0.0101936	-0.483926	0.520699	0.0462508	0.759428	0.174971	0.161373	0.0145572	0.756433	0.167211	3.35717	1.20206	1.52673	-1.21404	-0.700244	-0.639747	3.11402	0.00078745	0.229341	0.126828	0.224731	0.483775	0.522337	0.00184557
tag_27448_CNT0P5	30.1993	0.34639	0.11125	3.11362	0.00184805	0.978876	chr2	124782125	124782130	CNT0P5	0	upstream	NoCpg		0.0199836	4.44128	4.21338	0.00331546	0.0716643	0.00362105	-0.922995	0.34639	0.0308718	0.505037	0.118439	0.10758	0.00960247	0.51191	0.11125	0.647308	8.34271	0.027993	0.666147	0.377096	-1.80304	3.11362	0.517432	7.26096e-17	0.977668	0.505317	0.706102	0.0713818	0.00184805
tag_108634_TCERG1L	6.29515	0.944894	0.303532	3.11299	0.00185201	0.978876	chr10	133106527	133106532	TCERG1L	0	exonic	NoCpg		-0.016748	2.64485	2.80257	-0.597724	-0.178326	-0.0442288	1.9134	0.944894	0.0848033	1.39105	0.327118	0.297152	0.0263141	1.51008	0.303532	-0.197493	2.01471	-1.82724	-0.600115	-1.68081	1.26708	3.11299	0.843442	0.0439348	0.0676631	0.54843	0.0928005	0.205126	0.00185201
tag_194584_TRPC4AP	18.2596	0.529367	0.170122	3.11168	0.00186023	0.978876	chr20	33673918	33673923	TRPC4AP	0	intronic	NoCpg		0.025172	3.62952	3.3782	-0.180103	-0.0963316	0.000963888	0.457687	0.529367	0.0471659	0.773097	0.181317	0.164749	0.0146097	0.785934	0.170122	0.533689	4.36969	-0.993303	-0.584719	0.0659761	0.582347	3.11168	0.593556	1.24421e-05	0.320562	0.558737	0.947397	0.560333	0.00186023
tag_202912_TTC28	12.0698	0.65169	0.209455	3.11137	0.00186223	0.978876	chr22	28740789	28740794	TTC28	0	intronic	NoCpg		0.088143	2.02541	1.59833	0.321378	-0.519972	0.00351019	0.407533	0.65169	0.0578529	0.948682	0.218597	0.204132	0.018026	0.953586	0.209455	1.52357	1.68479	1.47019	-2.54723	0.194729	0.427369	3.11137	0.127616	0.0920282	0.141511	0.0108582	0.845605	0.669111	0.00186223
tag_188876_DBP	5.80143	0.861644	0.27694	3.11131	0.00186261	0.978876	chr19	49137335	49137340	DBP	0	intronic	NoCpg		-0.000470169	2.36127	2.47422	-0.541338	-0.121981	-0.0587768	0.882917	0.861644	0.0775194	1.27153	0.301203	0.27338	0.0245479	1.40587	0.27694	-0.00606518	1.94586	-1.79725	-0.446197	-2.39437	0.628021	3.11131	0.995161	0.0516716	0.0722957	0.655455	0.016649	0.52999	0.00186261
tag_52151_DUX2,DUX4L2,DUX4L3,DUX4L6	8.09031	-0.526341	0.16921	-3.11058	0.00186722	0.978876	chr4	191001595	191001600	DUX2,DUX4L2,DUX4L3,DUX4L6	0	downstream	cpg		-0.0543151	3.86283	3.94176	0.286219	0.235959	0.0251947	0.77026	-0.526341	0.0463704	0.753309	0.180239	0.163283	0.0146564	0.863551	0.16921	-1.17133	5.23259	1.58799	1.44509	1.71903	0.891968	-3.11058	0.241466	1.67152e-07	0.112288	0.148432	0.0856094	0.37241	0.00186722
tag_152908_HS3ST2	15.1766	0.503035	0.161779	3.1094	0.00187465	0.978876	chr16	22825463	22825468	HS3ST2	0	upstream	cpg	Pol2//TBP//CTCF//NRSF//0NOG_(SC-33759)//JunD//Rad21//TAF1	0.0836931	2.64638	2.4571	-0.581672	-0.276689	-0.018812	-1.31265	0.503035	0.044769	0.735932	0.179451	0.158574	0.0141429	0.740601	0.161779	1.86944	3.33876	-3.2414	-1.74486	-1.33014	-1.77241	3.1094	0.0615613	0.000841522	0.00118944	0.0810089	0.183472	0.0763264	0.00187465
tag_75743_CALN1	5.60146	0.907049	0.29185	3.10793	0.00188403	0.978876	chr7	71309965	71309970	CALN1	0	intronic	NoCpg		0.106377	0.749723	0.696737	-1.15048	-0.0918504	-0.0726344	2.3525	0.907049	0.081628	1.34487	0.331182	0.287883	0.026113	1.54178	0.29185	1.3032	0.518071	-3.47388	-0.319055	-2.78154	1.52583	3.10793	0.192507	0.604409	0.000512999	0.749685	0.0054101	0.127052	0.00188403
tag_148919_IGF1R	41.568	-0.382056	0.122936	-3.10777	0.00188505	0.978876	chr15	99275014	99275019	IGF1R	0	intronic	NoCpg		-0.0334135	6.02297	6.15474	0.0710079	0.0341758	-0.000876369	0.267441	-0.382056	0.033627	0.551049	0.130276	0.117886	0.0106816	0.537629	0.122936	-0.99365	11.1691	0.545057	0.289906	-0.0820446	0.497445	-3.10777	0.320393	5.77467e-29	0.585715	0.771888	0.934611	0.618875	0.00188505
tag_182840_OCEL1	14.2465	-0.565815	0.182125	-3.10673	0.00189166	0.978876	chr19	17335180	17335185	OCEL1	0	upstream	NoCpg		-0.135784	6.05469	6.26627	0.276669	0.0337125	0.0235697	1.17944	-0.565815	0.04986	0.814048	0.191926	0.175571	0.0156764	0.843984	0.182125	-2.7233	7.69768	1.44154	0.192017	1.50352	1.39747	-3.10673	0.00646339	1.38563e-14	0.149432	0.847729	0.132706	0.162273	0.00189166
tag_170783_SEPT9	23.932	-0.426596	0.137333	-3.1063	0.00189448	0.978876	chr17	75473645	75473650	40057	0	intronic	NoCpg	CTCF//p300//c-Myc//Rad21//NRSF//USF1_(SC-8983)	-0.0398659	5.21989	5.63427	0.0143402	0.0419459	0.00537639	-2.49399	-0.426596	0.0374322	0.612822	0.146502	0.13143	0.0118532	0.583419	0.137333	-1.06502	9.19398	0.0978834	0.319149	0.45358	-4.27478	-3.1063	0.286869	3.78575e-20	0.922025	0.749613	0.650131	1.91329e-05	0.00189448
tag_133003_ATP8A2	4.79678	-0.956377	0.307919	-3.10594	0.00189677	0.978876	chr13	26377225	26377230	ATP8A2	0	intronic	NoCpg		0.0554471	1.44857	1.96691	0.180684	-0.169758	0.0520004	-0.94019	-0.956377	0.082039	1.3457	0.322887	0.287843	0.0256651	1.28057	0.307919	0.675862	1.46163	0.559589	-0.589758	2.02611	-0.734196	-3.10594	0.499128	0.143842	0.57576	0.555353	0.0427533	0.462829	0.00189677
tag_43602_C3orf70	9.62235	0.709231	0.228421	3.10493	0.00190322	0.978876	chr3	184870961	184870966	C3orf70	0	upstream	cpg	TAF1	0.0217615	2.71566	2.85911	-0.227012	-0.107627	-0.046543	0.661584	0.709231	0.0636483	1.04369	0.243371	0.223097	0.020039	1.09624	0.228421	0.341902	2.73942	-0.93278	-0.48242	-2.32262	0.603503	3.10493	0.732424	0.00615472	0.350933	0.629508	0.0201996	0.546174	0.00190322
tag_139529_COQ6	6.22502	-0.88819	0.286091	-3.10457	0.00190554	0.978876	chr14	74417117	74417122	COQ6	0	exonic	cpg	CTCF//Pol2//ELK4//TBP//TCF4//ZNF263//CCNT2//Pol2(phosphoS2)//YY1//Nrf1//E2F6//Pol2-4H8//ETS1//TAF1//HEY1//Pol2(b)//YY1_(C-20)//Sin3Ak-20//NFKB//POU2F2//Oct-2//Rad21//CTCF_(C-20)//CTCFL_(SC-98982)//c-Myc//EBF1_(C-8)	-0.0398216	3.28875	3.6775	0.294499	0.385401	0.00667182	0.157206	-0.88819	0.0773524	1.26535	0.300687	0.270019	0.0248217	1.24826	0.286091	-0.514808	2.90632	0.979421	1.42731	0.26879	0.12594	-3.10457	0.606687	0.00365708	0.327372	0.15349	0.788091	0.899779	0.00190554
tag_143276_KLF13	7.77992	-0.758296	0.244289	-3.1041	0.00190861	0.978876	chr15	31652488	31652493	KLF13	0	intronic	NoCpg	Pol2-4H8	-0.0693296	4.12902	4.17466	0.524839	0.1106	0.0450933	0.956456	-0.758296	0.0661318	1.0795	0.253961	0.23163	0.0208162	1.08815	0.244289	-1.04836	3.86723	2.06661	0.477486	2.16626	0.878974	-3.1041	0.294475	0.00011008	0.0387708	0.633016	0.0302912	0.379416	0.00190861
tag_208960_IL1RAPL1	6.58356	0.760213	0.244961	3.10341	0.00191305	0.978876	chrX	29290218	29290223	IL1RAPL1	0	intronic	NoCpg		0.102435	0.997547	1.11921	-0.465839	-0.407268	-0.0483582	-0.0839697	0.760213	0.0682074	1.12163	0.266725	0.242019	0.0216233	1.19972	0.244961	1.50182	0.99784	-1.74652	-1.6828	-2.23639	-0.0699911	3.10341	0.133145	0.318357	0.0807214	0.0924145	0.0253263	0.944201	0.00191305
tag_8296_DMAP1	14.4754	-0.535012	0.172465	-3.10215	0.00192121	0.978876	chr1	44679397	44679402	DMAP1	0	UTR5	cpg	TR4	0.0622663	2.96787	2.9911	0.0455663	0.100729	0.01565	2.18076	-0.535012	0.046983	0.770125	0.184496	0.164407	0.0149268	0.814963	0.172465	1.3253	3.88391	0.246977	0.612677	1.04845	2.6759	-3.10215	0.185073	0.000102791	0.804926	0.54009	0.294432	0.00745286	0.00192121
tag_86557_ZFAND1	25.15	0.445502	0.143645	3.10142	0.00192596	0.978876	chr8	82633429	82633434	ZFAND1	0	intronic	cpg	HA-E2F1//Pol2//TBP//TAF1//CCNT2//HEY1//Pol2-4H8//Pol2(phosphoS2)//TAF7_(SQ-8)//YY1_(C-20)//YY1//c-Myc	-0.0203644	4.93795	4.56888	-0.042961	-0.0748625	-0.0102551	0.701819	0.445502	0.039814	0.651717	0.15301	0.139922	0.0125323	0.671419	0.143645	-0.51149	7.01053	-0.280773	-0.535031	-0.81829	1.04528	3.10142	0.609008	2.37419e-12	0.778884	0.592629	0.413192	0.295895	0.00192596
tag_176374_NFATC1	8.40498	0.820922	0.264731	3.10096	0.00192892	0.978876	chr18	77225619	77225624	NFATC1	0	intronic	NoCpg		-0.0104597	2.82091	2.55865	-0.138216	0.200971	0.00190097	1.52078	0.820922	0.073875	1.2091	0.279013	0.254767	0.0225331	1.25274	0.264731	-0.141587	2.11616	-0.495373	0.788845	0.0843637	1.21396	3.10096	0.887406	0.0343309	0.620337	0.430203	0.932767	0.224764	0.00192892
tag_6691_RBBP4	13.1673	-0.624684	0.201478	-3.10051	0.00193187	0.978876	chr1	33116889	33116894	RBBP4	0	UTR5	cpg	HA-E2F1//E2F6//E2F6_(H-50)//RFX5_(N-494)//IRF1//Nrf1//Pol2//SETDB1//Pol2(phosphoS2)//TBP//HEY1//Pol2-4H8//Sin3Ak-20//ZBTB7A_(SC-34508)//TAF1//POU2F2//Oct-2//YY1_(C-20)//YY1//c-Myc	0.0599616	2.99162	3.34956	0.0512155	-0.278849	-0.00165775	2.72903	-0.624684	0.0547346	0.898828	0.214551	0.193779	0.0175202	0.949519	0.201478	1.0955	3.72658	0.23871	-1.439	-0.0946194	2.87412	-3.10051	0.273298	0.000194093	0.811331	0.15015	0.924617	0.00405152	0.00193187
tag_28996_CERS6	19.9208	0.544696	0.175683	3.10045	0.00193226	0.978876	chr2	169317854	169317859	CERS6	0	intronic	NoCpg		0.0553724	3.29926	3.05828	-0.077002	-0.124331	-0.00725687	-0.599643	0.544696	0.0485224	0.795904	0.185913	0.169297	0.0151432	0.771125	0.175683	1.14117	3.84253	-0.414184	-0.734395	-0.479218	-0.777621	3.10045	0.253798	0.000121775	0.678739	0.462708	0.631784	0.436792	0.00193226
tag_3915_ARHGEF10L	15.7175	-0.549486	0.177235	-3.10032	0.0019331	0.978876	chr1	17930006	17930011	ARHGEF10L	0	exonic	NoCpg	GATA-2	0.00907733	3.85314	3.83882	0.402856	0.0966035	0.0312217	-1.25199	-0.549486	0.0480021	0.78529	0.18521	0.167658	0.0151893	0.74464	0.177235	0.189103	4.8884	2.17513	0.576193	2.0555	-1.68134	-3.10032	0.850012	1.01656e-06	0.0296207	0.564485	0.0398307	0.0926977	0.0019331
tag_36836_MAP4	10.412	-0.636706	0.205403	-3.09979	0.00193661	0.978876	chr3	48130706	48130711	MAP4	0	UTR5	cpg	ZNF263//Pol2-4H8//IRF1//HA-E2F1//RFX5_(N-494)//TAF1//Pol2//AP-2gamma//HEY1//YY1//Ini1//CCNT2//c-Myc//TBP//YY1_(C-20)//Pol2(phosphoS2)//TAF7_(SQ-8)//Sin3Ak-20//GTF2F1_(RAP-74)//Pol2(b)//Mxi1_(bHLH)//CEBPB//HMGN3//E2F6_(H-50)//eGFP-JunD	-0.055784	4.45681	4.45383	0.124432	0.0358506	0.0299985	-0.709644	-0.636706	0.0557278	0.911222	0.219085	0.196529	0.0177077	0.895949	0.205403	-1.00101	4.88776	0.567964	0.182419	1.69409	-0.792059	-3.09979	0.316823	1.0199e-06	0.57006	0.855254	0.090248	0.428327	0.00193661
tag_193308_RRBP1	5.65118	0.85565	0.276037	3.09976	0.00193676	0.978876	chr20	17661350	17661355	RRBP1	0	intronic	NoCpg	TR4//p300//HNF4G_(SC-6558)//HDAC2_(SC-6296)//Egr-1//Pol2//TAF1//HEY1	0.0158507	2.14852	1.65774	-0.183448	-0.0355711	-0.0451493	-0.0258344	0.85565	0.0769089	1.2597	0.296554	0.271502	0.024708	1.33605	0.276037	0.206097	1.31598	-0.618599	-0.131016	-1.82731	-0.0193364	3.09976	0.836715	0.188182	0.536181	0.895763	0.0676527	0.984573	0.00193676
tag_145327_LACTB	28.0425	0.39587	0.127824	3.09699	0.00195496	0.978876	chr15	63414051	63414056	LACTB	0	UTR5	cpg	NFKB//GTF2F1_(RAP-74)//TR4//SP1//Pol2(phosphoS2)//TAF1//YY1_(C-20)//SRF//Sin3Ak-20//ETS1//Egr-1//c-Myc//YY1//HEY1//Pol2-4H8//Pol2//GR//ZBTB7A_(SC-34508)//ZEB1_(SC-25388)	0.0337115	4.23358	3.83148	-0.203399	-0.0659643	0.0114141	0.0490131	0.39587	0.0353675	0.579683	0.137333	0.123748	0.0109835	0.588594	0.127824	0.953178	6.6096	-1.48107	-0.533055	1.03921	0.0832716	3.09699	0.3405	3.85349e-11	0.138589	0.593995	0.298708	0.933636	0.00195496
tag_146063_SKOR1	31.8052	-0.347773	0.1123	-3.09681	0.00195616	0.978876	chr15	68124761	68124766	SKOR1	0	intronic	NoCpg		-0.0729959	6.26703	6.28704	0.0193735	-0.175177	0.0279931	-1.14021	-0.347773	0.0306764	0.5014	0.120548	0.108981	0.00965393	0.499308	0.1123	-2.37955	12.539	0.160712	-1.6074	2.89966	-2.28359	-3.09681	0.0173339	4.56916e-36	0.872321	0.107966	0.00373571	0.0223959	0.00195616
tag_152778_CRYM	8.36415	-0.682888	0.220546	-3.09635	0.00195918	0.978876	chr16	21295118	21295123	CRYM	0	intronic	cpg	ZNF263//Pol2	-0.115148	4.86146	5.06527	0.419237	0.346578	0.0130121	-0.546172	-0.682888	0.060104	0.97932	0.231411	0.210781	0.0192182	0.985562	0.220546	-1.9158	5.17224	1.81165	1.64426	0.677071	-0.554173	-3.09635	0.0553899	2.31308e-07	0.0700396	0.100123	0.498361	0.57946	0.00195918
tag_207941_EGFL6	18.5188	-0.518071	0.167322	-3.09624	0.00195991	0.978876	chrX	13587850	13587855	EGFL6	0	UTR5	cpg		-0.0138413	4.5634	4.69423	0.0803164	0.115411	-0.000290728	0.47184	-0.518071	0.0456473	0.747742	0.178125	0.160309	0.0146131	0.747958	0.167322	-0.303223	6.27788	0.4509	0.719926	-0.019895	0.630839	-3.09624	0.76172	3.43216e-10	0.652061	0.471571	0.984127	0.528146	0.00195991
tag_92181_LOC100507299,SMC5	29.6896	-0.379015	0.12242	-3.09602	0.00196136	0.978876	chr9	72873827	72873832	LOC100507299,SMC5	0	upstream	cpg	Pol2//HA-E2F1//TBP//Pol2-4H8//TAF1//E2F4//E2F6//E2F6_(H-50)//Nrf1//c-Myc//PAX5-C20//ELK4//E2F1//CHD2_(N-1250)//NFKB//YY1//YY1_(C-20)//POU2F2//Oct-2//BRCA1_(C-1863)//HEY1//ZBTB33//Sin3Ak-20//JunD	-0.0126945	5.16176	5.26067	0.209391	-0.0659483	0.0174515	-0.446177	-0.379015	0.0333839	0.54633	0.129308	0.117517	0.010551	0.541216	0.12242	-0.380258	9.6291	1.61932	-0.561183	1.65401	-0.824396	-3.09602	0.703754	6.0252e-22	0.105378	0.574673	0.0981249	0.409714	0.00196136
tag_205892_PARVB	16.3731	0.554417	0.179103	3.09551	0.00196474	0.978876	chr22	44494382	44494387	PARVB	0	intronic	NoCpg		0.0124376	3.62467	3.62117	-0.0772253	-0.0878973	-0.0166059	-1.42608	0.554417	0.0496163	0.812946	0.189706	0.17332	0.015485	0.794484	0.179103	0.250676	4.45438	-0.407078	-0.507137	-1.07238	-1.79497	3.09551	0.802065	8.41361e-06	0.683951	0.612058	0.283547	0.0726578	0.00196474
tag_95421_LHX2	6.43176	0.793487	0.256361	3.09519	0.00196686	0.978876	chr9	126775544	126775549	LHX2	0	intronic	cpg	ZNF263	-0.0988974	3.71227	3.74015	-0.121493	0.245303	-0.00321439	-1.26409	0.793487	0.07216	1.17668	0.270783	0.248822	0.0217929	1.20137	0.256361	-1.37053	3.17855	-0.448673	0.985858	-0.147497	-1.0522	3.09519	0.170522	0.00148015	0.653668	0.324203	0.88274	0.292706	0.00196686
tag_93843_GABBR2	39.5845	-0.328631	0.10622	-3.09386	0.00197569	0.978876	chr9	101172599	101172604	GABBR2	0	intronic	NoCpg	CEBPB//CTCF//eGFP-JunD//SMC3_(ab9263)//CTCF_(SC-5916)//USF-1//YY1_(C-20)//SIX5	-0.015002	5.59588	5.75911	0.195359	0.0474526	-0.000710233	-0.106491	-0.328631	0.0290682	0.475709	0.112313	0.102156	0.00925823	0.477906	0.10622	-0.516095	12.1064	1.73941	0.46451	-0.0767137	-0.222829	-3.09386	0.605788	9.7734e-34	0.0819622	0.642282	0.938851	0.823669	0.00197569
tag_91470_SPAG8	28.7162	-0.384937	0.124425	-3.09373	0.00197659	0.978876	chr9	35811740	35811745	SPAG8	0	exonic	NoCpg		-0.0724839	6.12198	6.32148	-0.0714134	-0.0443041	0.00525646	0.689404	-0.384937	0.0341303	0.558584	0.133825	0.120726	0.0108147	0.582735	0.124425	-2.12374	11.317	-0.533632	-0.36698	0.486047	1.18305	-3.09373	0.0336917	1.08139e-29	0.593596	0.713634	0.626934	0.23679	0.00197659
tag_77623_NYAP1	5.54626	-1.01665	0.328683	-3.09311	0.0019807	0.978876	chr7	100080968	100080973	NYAP1	0	upstream	cpg	Ini1//ZNF263//Egr-1//CTCF//ZEB1_(SC-25388)//CTCF_(C-20)//ETS1//ELF1_(SC-631)//HDAC2_(SC-6296)//YY1_(C-20)//Rad21//YY1//CTCF_(SC-5916)//CTCFL_(SC-98982)//Znf143_(16618-1-AP)//SMC3_(ab9263)//ZBTB7A_(SC-34508)//E2F6_(H-50)//PAX5-C20//Sin3Ak-20//THAP1_(SC-98174)	-0.107323	4.20175	3.99819	0.272764	0.5748	0.0574251	1.25487	-1.01665	0.0889151	1.45101	0.346409	0.308506	0.0280514	1.43759	0.328683	-1.20703	2.75545	0.787406	1.86317	2.04714	0.872899	-3.09311	0.22742	0.00586121	0.431044	0.0624385	0.0406448	0.382718	0.0019807
tag_199830_KCNJ6	10.4409	0.680293	0.219938	3.09311	0.0019807	0.978876	chr21	39004395	39004400	KCNJ6	0	intronic	NoCpg	TCF12//YY1_(C-20)//p300//SP1//0NOG_(SC-33759)	0.142384	1.00762	1.18743	-0.318489	-0.394528	-0.0398989	0.871288	0.680293	0.0610497	1.00409	0.235083	0.214304	0.0191294	1.04126	0.219938	2.33226	1.18259	-1.3548	-1.84098	-2.08574	0.83676	3.09311	0.019687	0.236973	0.175483	0.065625	0.0370026	0.402727	0.0019807
tag_100298_DHTKD1	5.19974	0.88392	0.285773	3.09308	0.0019809	0.978876	chr10	12111300	12111305	DHTKD1	0	intronic	cpg	CTCF//ZNF263//PAX5-C20//PAX5-N19	0.255832	-2.14666	-2.67965	0.401035	0.0855764	-0.01416	-1.05601	0.88392	0.0796579	1.3115	0.293561	0.27051	0.0246068	1.25771	0.285773	3.21163	-2.04319	1.36611	0.316352	-0.575451	-0.83963	3.09308	0.00131983	0.0410338	0.171906	0.751735	0.564986	0.401116	0.0019809
tag_104830_CPEB3	46.229	0.313916	0.101509	3.09249	0.00198484	0.978876	chr10	93901907	93901912	CPEB3	0	intronic	NoCpg	IRF4_(M-17)//BCL11A//MEF2A//SP1//SRF//c-Fos//PU.1//BATF//CEBPB	-0.00699324	5.53851	5.28591	-0.0492415	0.0522047	0.00523394	-0.234004	0.313916	0.0281017	0.459935	0.108034	0.0980769	0.00875305	0.461958	0.101509	-0.248855	11.4927	-0.455798	0.532283	0.597957	-0.506548	3.09249	0.803473	1.43497e-30	0.648535	0.59453	0.549869	0.612472	0.00198484
tag_158981_ANKRD11	13.5319	0.531926	0.172057	3.09156	0.00199106	0.978876	chr16	89380486	89380491	ANKRD11	0	intronic	NoCpg		0.0599486	2.6515	2.44436	-0.0026223	-0.223598	0.00333979	-0.637332	0.531926	0.0477036	0.78184	0.182306	0.167141	0.0147509	0.79266	0.172057	1.25669	3.12642	-0.014384	-1.33778	0.226412	-0.804042	3.09156	0.208866	0.00176951	0.988524	0.180969	0.820881	0.421373	0.00199106
tag_164659_SRCIN1	14.4471	-0.531925	0.172058	-3.09155	0.00199117	0.978876	chr17	36734940	36734945	SRCIN1	0	exonic	cpg		-0.0420552	4.65139	4.63158	0.121499	0.0211593	0.0291954	1.43876	-0.531925	0.0469361	0.767446	0.183364	0.165309	0.0148066	0.805224	0.172058	-0.89601	6.03506	0.662609	0.127999	1.97179	1.78679	-3.09155	0.370247	1.58906e-09	0.507581	0.89815	0.0486337	0.0739717	0.00199117
tag_170778_SEPT9	16.0478	-0.530072	0.171483	-3.09111	0.0019941	0.978876	chr17	75468684	75468689	40057	0	intronic	NoCpg	TBP//Pol2//TAF1	0.0274606	3.6593	3.89984	0.114457	-0.0184526	0.0219476	0.747228	-0.530072	0.04663	0.764268	0.181315	0.163247	0.0146617	0.767924	0.171483	0.588904	5.10271	0.631262	-0.113035	1.49693	0.97305	-3.09111	0.555926	3.34819e-07	0.527869	0.910003	0.13441	0.330529	0.0019941
tag_29852_ZNF385B	6.28244	0.796417	0.257815	3.0891	0.00200764	0.978876	chr2	180671215	180671220	ZNF385B	0	intronic	NoCpg		-0.0743845	3.5409	3.45697	-0.637109	-0.0348942	0.00450203	-1.62521	0.796417	0.0721398	1.18007	0.28223	0.25192	0.0218415	1.19718	0.257815	-1.03112	2.92946	-2.25741	-0.138513	0.206123	-1.35753	3.0891	0.302486	0.00339551	0.0239823	0.889835	0.836695	0.174614	0.00200764
tag_61286_COL23A1	11.5957	0.59988	0.194203	3.08894	0.00200872	0.978876	chr5	177756860	177756865	COL23A1	0	intronic	NoCpg		0.103337	1.73472	1.68868	-0.290915	-0.0217902	-0.0209996	-0.210276	0.59988	0.0539967	0.886796	0.20816	0.187593	0.0167917	0.901628	0.194203	1.91376	1.90424	-1.39755	-0.116157	-1.2506	-0.233218	3.08894	0.0556504	0.0568784	0.162247	0.907528	0.21108	0.815592	0.00200872
tag_71980_MAD1L1	16.1655	-0.652646	0.211308	-3.0886	0.002011	0.978876	chr7	1883303	1883308	MAD1L1	0	intronic	NoCpg	Max	-0.00179153	4.1063	4.34734	0.228657	0.0803662	0.0242673	-0.663901	-0.652646	0.0573045	0.939428	0.22132	0.19968	0.0180693	0.87497	0.211308	-0.0312633	4.62765	1.03315	0.402474	1.34302	-0.758769	-3.0886	0.97506	3.6984e-06	0.301533	0.687335	0.179267	0.447991	0.002011
tag_153763_DOC2A	6.26171	0.843563	0.27318	3.08794	0.00201548	0.978876	chr16	30022726	30022731	DOC2A	0	upstream	cpg	E2F6//ELF1_(SC-631)//E2F6_(H-50)	-0.0108418	2.60071	2.41668	-0.157584	0.337675	-0.0833224	-1.98594	0.843563	0.0762525	1.24808	0.29256	0.267203	0.0251523	1.2455	0.27318	-0.142183	1.93633	-0.538639	1.26374	-3.31271	-1.5945	3.08794	0.886936	0.0528277	0.590136	0.206324	0.000923965	0.110824	0.00201548
tag_38761_ADAMTS9	57.1448	0.27918	0.0904505	3.08656	0.0020249	0.978876	chr3	64602772	64602777	ADAMTS9	0	intronic	NoCpg	GATA-2//c-Fos//Pol2(b)//c-Jun	-0.00614073	5.85627	5.79684	-0.0770423	0.0866326	-0.0221821	-0.528295	0.27918	0.0250571	0.410275	0.096623	0.0877533	0.00794315	0.41394	0.0904505	-0.245069	14.1292	-0.79735	0.987229	-2.7926	-1.27626	3.08656	0.806403	2.51157e-45	0.425248	0.32353	0.00522855	0.201863	0.0020249
tag_196923_CYP24A1	15.8075	-0.497117	0.161085	-3.08605	0.00202837	0.978876	chr20	52789730	52789735	CYP24A1	0	intronic	cpg	Pol2	-0.0374417	4.63938	4.67783	0.10331	0.238013	0.0139767	-0.472889	-0.497117	0.0439645	0.718597	0.171999	0.154058	0.0139957	0.720728	0.161085	-0.851635	6.50967	0.600645	1.54496	0.998644	-0.656127	-3.08605	0.394416	7.53154e-11	0.548076	0.122357	0.317967	0.511742	0.00202837
tag_106563_SH3PXD2A	6.41791	0.858463	0.27825	3.08523	0.00203397	0.978876	chr10	105487242	105487247	SH3PXD2A	0	intronic	NoCpg		0.0965641	0.74716	0.475416	-0.458664	0.359632	-0.00564285	-1.75978	0.858463	0.0774908	1.27222	0.298278	0.264824	0.0236447	1.22494	0.27825	1.24614	0.373689	-1.53771	1.358	-0.238652	-1.43663	3.08523	0.212714	0.708636	0.12412	0.174463	0.811376	0.150824	0.00203397
tag_3652_FBXO42	18.2384	0.476426	0.15445	3.08466	0.00203786	0.978876	chr1	16645733	16645738	FBXO42	0	intronic	NoCpg		0.00209893	4.00384	3.7507	0.0529195	0.0227236	-0.00459654	0.194974	0.476426	0.0429214	0.702191	0.163355	0.149856	0.0133715	0.724121	0.15445	0.0489017	5.34142	0.323954	0.151636	-0.343757	0.269256	3.08466	0.960998	9.22189e-08	0.745973	0.879474	0.731029	0.787732	0.00203786
tag_86073_VCPIP1	24.5337	0.465129	0.150792	3.08458	0.00203841	0.978876	chr8	67570882	67570887	VCPIP1	0	intronic	NoCpg		0.032323	4.05102	3.87096	-0.190756	0.0315371	-0.0365874	1.553	0.465129	0.041847	0.686229	0.16128	0.146553	0.013296	0.718451	0.150792	0.772409	5.64091	-1.18277	0.215192	-2.75176	2.1616	3.08458	0.439872	1.69153e-08	0.236902	0.829617	0.00592756	0.030649	0.00203841
tag_91843_FOXD4L2,FOXD4L4	6.31086	-0.740331	0.240011	-3.08458	0.00203842	0.978876	chr9	42718941	42718946	FOXD4L2,FOXD4L4	0	exonic	cpg		-0.0185867	3.05608	3.30337	0.375517	-0.0856225	0.0217956	-0.247845	-0.740331	0.064634	1.05629	0.252282	0.229837	0.0207436	1.0801	0.240011	-0.287568	3.12733	1.48848	-0.372535	1.05071	-0.229465	-3.08458	0.773677	0.001764	0.136624	0.709494	0.29339	0.818508	0.00203842
tag_2671_APITD1-CORT,CORT	26.5941	0.430012	0.139458	3.08345	0.00204619	0.978876	chr1	10511594	10511599	APITD1-CORT,CORT	0	exonic	NoCpg		0.0367544	3.98862	3.65179	0.0440099	0.0242436	0.00395248	0.384867	0.430012	0.0386112	0.63249	0.147297	0.134384	0.0120053	0.635663	0.139458	0.951911	5.77367	0.298784	0.180405	0.329229	0.605458	3.08345	0.341142	7.75638e-09	0.765105	0.856834	0.741982	0.544875	0.00204619
tag_205267_TEF	9.16389	-0.640091	0.207622	-3.08297	0.00204949	0.978876	chr22	41777356	41777361	TEF	0	intronic	NoCpg	Pol2//Sin3Ak-20//HNF4A_(H-171)//BHLHE40//E2F6_(H-50)//CCNT2//Max//ELF1_(SC-631)//HMGN3//USF2//USF-1//USF1_(SC-8983)//NF-E2_(H-230)//TBP//ATF3	-0.0432134	3.90851	4.51724	0.141843	0.110972	-0.0233053	1.55447	-0.640091	0.0566656	0.927351	0.221279	0.200791	0.0184407	1.01313	0.207622	-0.762604	4.87113	0.641016	0.552676	-1.2638	1.53432	-3.08297	0.445699	1.10964e-06	0.521512	0.580486	0.206303	0.12495	0.00204949
tag_32633_NPPC	11.3153	-0.644572	0.209099	-3.08261	0.00205192	0.978876	chr2	232791895	232791900	NPPC	0	upstream	cpg		-0.0481345	4.47302	4.68521	0.0205174	-0.0652993	0.00837519	0.244882	-0.644572	0.0568473	0.931252	0.223858	0.201273	0.0181957	0.936438	0.209099	-0.846732	5.03108	0.0916537	-0.324431	0.460284	0.261504	-3.08261	0.397144	4.87713e-07	0.926973	0.745612	0.645313	0.793704	0.00205192
tag_150778_KREMEN2	7.50858	-0.67029	0.217474	-3.08217	0.002055	0.978876	chr16	3012948	3012953	KREMEN2	0	upstream	NoCpg		-0.097703	4.61273	4.07105	0.0919	0.760779	0.0139177	0.750834	-0.67029	0.0594083	0.966351	0.236812	0.208357	0.0194941	1.03594	0.217474	-1.6446	4.21281	0.388071	3.65133	0.713947	0.724789	-3.08217	0.100052	2.52211e-05	0.697964	0.000260888	0.47526	0.468581	0.002055
tag_182142_LPHN1	15.2336	-0.502713	0.163175	-3.08082	0.00206434	0.978876	chr19	14318319	14318324	LPHN1	0	upstream	cpg	JunD//SP1//TAF1//RFX5_(N-494)//c-Myc//TCF4	-0.0364018	4.53395	4.59206	0.359723	-0.010965	0.0323138	0.615217	-0.502713	0.0444227	0.7256	0.171101	0.156275	0.0139646	0.746276	0.163175	-0.81944	6.32864	2.1024	-0.070165	2.31398	0.824382	-3.08082	0.412535	2.47334e-10	0.0355182	0.944062	0.0206689	0.409722	0.00206434
tag_198258_CHR04	3.62292	1.14304	0.371037	3.08067	0.00206535	0.978876	chr20	61984661	61984666	CHR04	0	intronic	NoCpg		0.0186476	1.11106	0.938358	-0.679075	-0.276322	0.0116048	3.03188	1.14304	0.104048	1.70684	0.400556	0.362241	0.030975	1.80787	0.371037	0.179221	0.549763	-1.69533	-0.762813	0.374651	1.67705	3.08067	0.857764	0.582482	0.090013	0.445575	0.70792	0.0935337	0.00206535
tag_49900_AP1AR	7.69968	-0.77707	0.252247	-3.08059	0.00206594	0.978876	chr4	113153182	113153187	AP1AR	0	UTR5	cpg	Pol2//HMGN3//ZNF263//ETS1//TAF1//PU.1//Pol2-4H8//HEY1	-0.0324219	3.54304	4.01308	0.207678	0.262958	-0.00494482	-1.63452	-0.77707	0.0682289	1.11701	0.266658	0.239119	0.0220308	1.06626	0.252247	-0.475193	3.59271	0.778819	1.0997	-0.22445	-1.53295	-3.08059	0.634649	0.00032726	0.436087	0.271465	0.822407	0.125288	0.00206594
tag_179899_INSR	9.38075	-0.701039	0.227664	-3.07926	0.00207514	0.978876	chr19	7294259	7294264	INSR	0	upstream	cpg	FOXA1_(SC-101058)//Pol2	-0.0909008	4.70953	5.07119	0.289912	0.067755	0.0156937	1.03385	-0.701039	0.0619617	1.01292	0.239468	0.218087	0.0196355	1.04077	0.227664	-1.46705	5.0065	1.21065	0.310678	0.799251	0.993352	-3.07926	0.142363	5.54293e-07	0.22603	0.756045	0.424145	0.320538	0.00207514
tag_67109_BAI3	7.61924	0.854881	0.277714	3.07828	0.00208198	0.978876	chr6	69939745	69939750	BAI3	0	intronic	NoCpg		-0.0479323	3.41503	3.65454	-0.449409	-0.0136037	-0.0614795	0.974592	0.854881	0.0775829	1.27156	0.297716	0.271684	0.0244218	1.34719	0.277714	-0.61782	2.87406	-1.50952	-0.0500717	-2.51741	0.723424	3.07828	0.536694	0.00405235	0.131165	0.960065	0.0118223	0.469419	0.00208198
tag_183978_GATAD2A	21.4232	-0.504393	0.163859	-3.07821	0.0020825	0.978876	chr19	19571530	19571535	GATAD2A	0	intronic	NoCpg	ZNF263	-0.000159366	4.45876	4.59025	0.401078	-0.0376808	0.0198228	-0.155761	-0.504393	0.0445237	0.729101	0.170991	0.155983	0.0140817	0.701302	0.163859	-0.00357936	6.29576	2.3456	-0.24157	1.4077	-0.222103	-3.07821	0.997144	3.05893e-10	0.0189964	0.809113	0.15922	0.824233	0.0020825
tag_154723_HEATR3	8.72569	0.6925	0.224997	3.07782	0.00208524	0.978876	chr16	50100053	50100058	HEATR3	0	exonic	cpg	Pol2//Mxi1_(bHLH)//Pol2-4H8//TAF1//ETS1//HEY1//c-Myc//Sin3Ak-20	0.0158166	2.72116	2.5815	-0.388794	-0.131039	-0.0158933	-1.15743	0.6925	0.0625537	1.0255	0.24323	0.219434	0.0194521	1.03532	0.224997	0.252849	2.51731	-1.59846	-0.597168	-0.817046	-1.11794	3.07782	0.800385	0.0118253	0.10994	0.550395	0.413902	0.263591	0.00208524
tag_151380_0GPA	8.06366	0.796294	0.258721	3.07781	0.00208525	0.978876	chr16	5082991	5082996	0GPA	0GPA	intronic	NoCpg	JunD//HNF4A_(H-171)//SP1//FOXA2_(SC-6554)//FOXA1_(C-20)//FOXA1_(SC-101058)//TBP//HEY1//Pol2	-0.0402152	3.39436	2.80902	0.053659	0.0560816	-0.00401169	-2.21925	0.796294	0.0717406	1.17253	0.273325	0.250277	0.0223927	1.13346	0.258721	-0.560564	2.39569	0.19632	0.224078	-0.179152	-1.95793	3.07781	0.575095	0.0165893	0.84436	0.822697	0.857818	0.0502377	0.00208525
tag_140605_CCDC88C	6.01687	0.928886	0.301912	3.07668	0.00209323	0.978876	chr14	91839170	91839175	CCDC88C	0	intronic	NoCpg	GATA-1//CTCF//CTCF_(C-20)//Pol2//TCF12	-0.129591	4.2872	3.73741	-0.331926	0.195461	0.000886942	-1.19062	0.928886	0.0843249	1.37608	0.32347	0.293403	0.0259087	1.37992	0.301912	-1.5368	2.71598	-1.02614	0.666187	0.0342334	-0.862815	3.07668	0.124341	0.00660805	0.304825	0.505292	0.972691	0.388239	0.00209323
tag_216031_promoter-hsa-mir-1184-1	15.523	-0.528115	0.171684	-3.07609	0.00209733	0.978876	chrX	154255602	154255607	promoter-hsa-mir-1184-1	0	upstream	cpg	AP-2gamma//STAT1//Pol2-4H8//HDAC2_(SC-6296)//HEY1//TBP//POU2F2//Oct-2//GR//c-Myc//HA-E2F1//ELF1_(SC-631)//HMGN3//TAF1//Pol2	-0.00528425	4.04444	4.12083	0.320138	0.324087	0.0161841	-1.07649	-0.528115	0.0466902	0.763412	0.18017	0.162376	0.0148279	0.733365	0.171684	-0.113177	5.39791	1.77687	1.99591	1.09147	-1.46788	-3.07609	0.90989	6.74203e-08	0.07559	0.0459439	0.275068	0.142137	0.00209733
tag_140912_ITPK1	8.37825	-0.761094	0.247524	-3.07484	0.00210618	0.978876	chr14	93576885	93576890	ITPK1	0	intronic	NoCpg		0.0303769	2.71108	2.40662	0.555133	0.181082	0.042955	0.039529	-0.761094	0.0666306	1.08976	0.257759	0.232705	0.0212761	1.04615	0.247524	0.4559	2.20839	2.15369	0.778161	2.01893	0.0377853	-3.07484	0.648462	0.027217	0.0312645	0.436474	0.0434948	0.969859	0.00210618
tag_81135_MLL3	54.987	0.328673	0.106909	3.07432	0.00210981	0.978876	chr7	152109340	152109345	MLL3	0	intronic	NoCpg		0.00733392	5.64962	5.46553	-0.162528	-0.0789441	-0.0126922	0.603892	0.328673	0.0295305	0.484188	0.113942	0.103413	0.00928563	0.483075	0.106909	0.24835	11.288	-1.42641	-0.763388	-1.36686	1.2501	3.07432	0.803863	1.50366e-29	0.153751	0.445232	0.171668	0.211263	0.00210981
tag_8364_RNF220	30.2997	0.361299	0.117525	3.07422	0.00211051	0.978876	chr1	44951036	44951041	RNF220	0	intronic	NoCpg	c-Jun//STAT3//TBP//p300_(N-15)//CEBPB	0.00912012	4.72707	4.57197	-0.16979	0.0720273	-0.0229274	0.696953	0.361299	0.0326772	0.535175	0.126463	0.114605	0.0103472	0.569334	0.117525	0.279097	8.54294	-1.34261	0.628482	-2.21582	1.22416	3.07422	0.78017	1.30845e-17	0.179399	0.529688	0.0267041	0.220893	0.00211051
tag_68891_MAN1A1	54.5485	0.260947	0.0849107	3.07319	0.00211784	0.978876	chr6	119669199	119669204	MAN1A1	0	intronic	NoCpg	EBF1_(C-8)//Pol2//ZEB1_(SC-25388)//Pol2-4H8//TBP	0.0275839	5.21096	5.2911	-0.0857031	0.00403464	-0.00964738	-1.00909	0.260947	0.0235259	0.385374	0.0906785	0.0821865	0.00735656	0.387942	0.0849107	1.17249	13.7298	-0.945131	0.0490913	-1.3114	-2.60113	3.07319	0.240999	6.73565e-43	0.344592	0.960847	0.189723	0.00929164	0.00211784
tag_66756_RHAG	18.3022	-0.516273	0.168052	-3.07211	0.00212551	0.978876	chr6	49590844	49590849	RHAG	0	intronic	NoCpg	CTCF//CEBPB//CTCF_(SC-5916)//Rad21	0.051681	3.52534	3.69903	-0.183413	-0.0118999	0.0130431	0.153918	-0.516273	0.0457212	0.750539	0.180934	0.160302	0.0144768	0.740073	0.168052	1.13035	4.92851	-1.0137	-0.0742342	0.900966	0.207977	-3.07211	0.258328	8.28608e-07	0.310725	0.940824	0.367606	0.835247	0.00212551
tag_31553_CYP27A1	50.4821	0.32221	0.104908	3.07136	0.00213089	0.978876	chr2	219664288	219664293	CYP27A1	0	intronic	NoCpg	KAP1	0.00759692	5.47157	5.35701	-0.019426	0.0449653	-0.0270216	-0.369757	0.32221	0.0290015	0.475166	0.111427	0.101533	0.00921606	0.470932	0.104908	0.261949	11.274	-0.174338	0.442865	-2.93201	-0.78516	3.07136	0.793361	1.76408e-29	0.8616	0.657864	0.00336771	0.432359	0.00213089
tag_177970_PLEKHJ1	14.0536	-0.582878	0.189795	-3.07109	0.0021328	0.978876	chr19	2235684	2235689	PLEKHJ1	0	intronic	cpg	ERalpha_a//RXRA//TAF1//Pol2//HEY1	-0.0902592	5.41863	6.02444	-0.173043	-0.147244	-0.0144837	-1.21306	-0.582878	0.051701	0.847872	0.204966	0.18388	0.0166266	0.834894	0.189795	-1.74579	7.10536	-0.844255	-0.80076	-0.871115	-1.45295	-3.07109	0.080847	1.20009e-12	0.398527	0.423271	0.383691	0.146237	0.0021328
tag_39904_ZDHHC23	8.28473	-0.707807	0.230559	-3.06997	0.00214082	0.978876	chr3	113667330	113667335	ZDHHC23	0	intronic	cpg		0.0519635	2.37751	2.38442	0.618701	0.0108347	0.0138209	-0.567723	-0.707807	0.0620131	1.01482	0.239348	0.218414	0.0201226	0.982643	0.230559	0.837943	2.3496	2.58494	0.0496062	0.686838	-0.577751	-3.06997	0.402063	0.0187937	0.00973949	0.960436	0.492185	0.563432	0.00214082
tag_187981_PGLYRP1	12.7754	-0.618416	0.201613	-3.06734	0.00215974	0.978876	chr19	46525073	46525078	PGLYRP1	0	intronic	NoCpg	CTCF	-0.111003	5.58149	5.92889	0.129223	0.19174	-0.018905	0.987773	-0.618416	0.0552026	0.903145	0.21465	0.194681	0.0178532	0.930148	0.201613	-2.01082	6.56472	0.602017	0.984894	-1.05891	1.06195	-3.06734	0.044344	5.21315e-11	0.547163	0.324676	0.289639	0.288258	0.00215974
tag_135802_ARHGEF7	6.83417	0.820825	0.267603	3.06732	0.00215987	0.978876	chr13	111767207	111767212	ARHGEF7	0	upstream	NoCpg		0.0530789	1.56465	1.58956	-0.23879	-0.0140471	-0.0333833	1.46912	0.820825	0.0748401	1.22734	0.28453	0.260175	0.0231881	1.31747	0.267603	0.70923	1.29512	-0.839244	-0.0539911	-1.43967	1.11511	3.06732	0.478182	0.195278	0.401332	0.956942	0.14996	0.264804	0.00215987
tag_93701_TMOD1	13.7661	0.549196	0.179048	3.0673	0.00216001	0.978876	chr9	100321767	100321772	TMOD1	0	intronic	NoCpg		-0.0117003	3.81551	3.69237	-0.18381	-0.103596	-0.00951746	-0.0126038	0.549196	0.0498091	0.815492	0.191537	0.174753	0.0154775	0.847728	0.179048	-0.234902	4.52778	-0.959658	-0.592814	-0.614921	-0.0148677	3.0673	0.814285	5.96068e-06	0.337227	0.553305	0.538607	0.988138	0.00216001
tag_90798_FOCAD	41.3787	0.319559	0.104197	3.06689	0.00216302	0.978876	chr9	20683427	20683432	FOCAD	0	intronic	NoCpg	STAT3//c-Jun//USF2//USF-1//Mxi1_(bHLH)//E2F6_(H-50)	0.00651435	5.09767	5.03117	0.0775872	-0.044739	0.0024944	-1.89441	0.319559	0.0287913	0.471185	0.110077	0.100544	0.00896776	0.456748	0.104197	0.226261	10.6777	0.704842	-0.44497	0.278152	-4.1476	3.06689	0.820998	1.29432e-26	0.480909	0.656341	0.780895	3.35972e-05	0.00216302
tag_112986_PRR5L	33.7196	0.372542	0.121481	3.06666	0.00216467	0.978876	chr11	36382753	36382758	PRR5L	0	intronic	NoCpg	CEBPB	0.0334183	4.39975	4.23075	0.131004	-0.100955	-0.00202074	-0.0376663	0.372542	0.0335925	0.550245	0.127864	0.117434	0.0104883	0.550593	0.121481	0.994815	7.68885	1.02456	-0.859674	-0.192666	-0.0684105	3.06666	0.319826	1.48459e-14	0.305572	0.389969	0.84722	0.945459	0.00216467
tag_175982_CBLN2	27.7624	-0.368455	0.120353	-3.06145	0.00220264	0.978876	chr18	70209001	70209006	CBLN2	0	intronic	cpg		-0.0116191	5.03893	5.20017	0.207346	-0.121077	0.0118922	1.22226	-0.368455	0.0329085	0.538418	0.127353	0.116364	0.0104113	0.570113	0.120353	-0.353073	9.65824	1.62812	-1.0405	1.14224	2.1439	-3.06145	0.724034	4.53579e-22	0.103499	0.298106	0.253355	0.032041	0.00220264
tag_201602_DGCR2	16.9842	0.510569	0.166784	3.06125	0.00220412	0.978876	chr22	19110225	19110230	DGCR2	0	upstream	cpg	SP2_(SC-643)//Pol2//Pol2-4H8	0.0764425	2.73613	2.45616	-0.279913	0.0443874	-0.0033706	-0.858357	0.510569	0.0462022	0.758158	0.179163	0.160544	0.0143594	0.748927	0.166784	1.65452	3.23964	-1.56233	0.276482	-0.23473	-1.14612	3.06125	0.0980214	0.00119681	0.118209	0.782178	0.814418	0.251747	0.00220412
tag_29498_CHR01	20.6787	0.437937	0.143102	3.06032	0.00221101	0.978876	chr2	175629633	175629638	CHR01	0	upstream	NoCpg	NFKB//PU.1	0.0313817	3.76139	3.67388	-0.179359	0.14832	-0.0203044	-0.7564	0.437937	0.0397579	0.651447	0.153269	0.138358	0.0124812	0.656423	0.143102	0.789319	5.63958	-1.17022	1.072	-1.62679	-1.15231	3.06032	0.429925	1.7047e-08	0.241912	0.283721	0.103781	0.249195	0.00221101
tag_209603_BCOR	18.6525	-0.504528	0.164889	-3.0598	0.00221485	0.978876	chrX	40007182	40007187	BCOR	0	intronic	NoCpg		-0.0354935	4.84486	4.7924	0.220789	0.106508	0.0331317	-0.812865	-0.504528	0.0448578	0.733665	0.174006	0.1569	0.0141325	0.70596	0.164889	-0.791244	6.53214	1.26886	0.678829	2.34436	-1.15143	-3.0598	0.428802	6.48349e-11	0.20449	0.497246	0.0190596	0.249555	0.00221485
tag_120156_CD3D	14.8085	-0.537779	0.175768	-3.0596	0.00221631	0.978876	chr11	118213412	118213417	CD3D	0	UTR5	NoCpg	eGFP-JunB//eGFP-FOS//CCNT2//GABP//c-Jun//ELF1_(SC-631)//FOSL2//FOSL1_(SC-183)//PU.1//eGFP-JunD//YY1//Egr-1	-0.0481822	4.73795	5.34537	-0.0164379	-0.0418668	-0.00936913	-0.372267	-0.537779	0.047913	0.78524	0.187692	0.169334	0.0152927	0.789348	0.175768	-1.00562	6.80732	-0.0875793	-0.247244	-0.612656	-0.471613	-3.0596	0.314599	9.94358e-12	0.930211	0.804719	0.540104	0.637203	0.00221631
tag_154774_NKD1	42.963	0.327781	0.107132	3.05959	0.00221638	0.978876	chr16	50661102	50661107	NKD1	0	intronic	NoCpg		0.0430306	4.6854	4.67109	-0.151603	0.0215107	-0.0256339	0.137557	0.327781	0.0296634	0.486465	0.114465	0.103717	0.0093769	0.493377	0.107132	1.45063	9.60211	-1.32444	0.207398	-2.73372	0.278808	3.05959	0.146883	7.83261e-22	0.185356	0.835699	0.00626224	0.780393	0.00221638
tag_197767_HRH3	32.1427	-0.370053	0.120961	-3.05927	0.00221878	0.978876	chr20	60796505	60796510	HRH3	0	upstream	NoCpg	NRSF	-0.00536531	5.23681	5.34613	-0.0379187	-0.128121	0.0101548	-0.0185933	-0.370053	0.0330281	0.541291	0.129634	0.116662	0.0104746	0.543128	0.120961	-0.162447	9.87663	-0.292505	-1.09822	0.969469	-0.0342338	-3.05927	0.870954	5.25702e-23	0.769901	0.272108	0.332311	0.972691	0.00221878
tag_8271_B4GALT2	31.1095	-0.336254	0.109927	-3.05888	0.00222169	0.978876	chr1	44456776	44456781	B4GALT2	0	UTR3	NoCpg	CTCF//E2F6_(H-50)	0.0416226	4.31178	4.31336	0.108264	0.204487	0.0118191	0.290739	-0.336254	0.030084	0.492436	0.117037	0.104835	0.00951859	0.50627	0.109927	1.38355	8.75923	0.925038	1.95057	1.24169	0.574277	-3.05888	0.166497	1.96583e-18	0.354946	0.0511085	0.214352	0.565781	0.00222169
tag_142668_POTEB	10.611	0.615771	0.201331	3.0585	0.00222445	0.978876	chr15	21059319	21059324	POTEB	0	intronic	NoCpg		0.166603	0.537133	0.496024	-0.184847	-0.268022	-0.000591973	1.84615	0.615771	0.0560366	0.921549	0.213844	0.194299	0.0170838	0.976901	0.201331	2.9731	0.538251	-0.864401	-1.37943	-0.0346512	1.8898	3.0585	0.00294807	0.590404	0.387368	0.167762	0.972358	0.0587847	0.00222445
tag_103472_CHST3	14.3707	-0.561901	0.183728	-3.05833	0.00222572	0.978876	chr10	73723339	73723344	CHST3	0	upstream	NoCpg	HEY1//TAF1//CtBP2	-0.016731	4.30079	4.44076	0.235802	-0.069598	0.00188161	0.279726	-0.561901	0.04995	0.817977	0.194488	0.176723	0.0160764	0.819759	0.183728	-0.334955	5.42895	1.21242	-0.393826	0.117042	0.341229	-3.05833	0.737659	5.66879e-08	0.225351	0.69371	0.906827	0.732931	0.00222572
tag_90090_DMRT1	5.5906	-0.909658	0.297446	-3.05823	0.00222652	0.978876	chr9	841747	841752	DMRT1	0	UTR5	cpg		0.0208779	2.40511	2.0196	0.49817	0.0115063	0.0394596	0.673512	-0.909658	0.079687	1.30341	0.312709	0.281826	0.025868	1.29061	0.297446	0.261999	1.54947	1.59308	0.0408276	1.52542	0.521857	-3.05823	0.793322	0.121269	0.111143	0.967433	0.127155	0.60177	0.00222652
tag_152101_MKL2	4.87091	-1.03678	0.339117	-3.05728	0.00223354	0.978876	chr16	14215816	14215821	MKL2	0	intronic	NoCpg		-0.17442	5.05413	5.75823	0.0818748	-0.0305092	0.0584286	-2.15269	-1.03678	0.09132	1.49412	0.35764	0.320653	0.0283625	1.40118	0.339117	-1.90998	3.85393	0.228931	-0.095147	2.06006	-1.53634	-3.05728	0.0561355	0.000116237	0.818923	0.924198	0.0393925	0.124454	0.00223354
tag_23968_MEIS1	17.6305	-0.506761	0.165797	-3.05652	0.00223921	0.978876	chr2	66667567	66667572	MEIS1	0	intronic	NoCpg	SUZ12	-0.00751825	4.34193	4.4656	0.338506	0.000960486	0.00930543	0.340851	-0.506761	0.0451171	0.738411	0.174116	0.158717	0.0143946	0.73752	0.165797	-0.166639	6.04758	1.94414	0.00605155	0.646453	0.462159	-3.05652	0.867654	1.47035e-09	0.0518785	0.995172	0.517986	0.643968	0.00223921
tag_79706_C7orf49	30.1186	0.422372	0.138257	3.05497	0.00225082	0.978876	chr7	134855849	134855854	C7orf49	0	upstream	NoCpg	TBP//NFKB//HEY1	-0.00451334	4.89154	4.93842	-0.281395	-0.0271276	-0.0291419	-0.451166	0.422372	0.0382802	0.627656	0.148083	0.13404	0.0120673	0.624362	0.138257	-0.117903	7.86804	-1.90025	-0.202385	-2.41495	-0.722603	3.05497	0.906145	3.60243e-15	0.0574002	0.839616	0.0157374	0.469924	0.00225082
tag_179671_MLLT1	10.5123	-0.580917	0.190162	-3.05486	0.00225167	0.978876	chr19	6279346	6279351	MLLT1	0	intronic	NoCpg		-0.0569966	4.35847	4.30433	0.173781	0.157907	0.0296266	-2.57095	-0.580917	0.0515271	0.840834	0.203319	0.181402	0.0164464	0.795932	0.190162	-1.10615	5.11911	0.854724	0.87048	1.80141	-3.23011	-3.05486	0.268663	3.06973e-07	0.392704	0.384038	0.0716389	0.00123742	0.00225167
tag_57429_SPOCK1	7.33072	0.80954	0.265051	3.05428	0.00225601	0.978876	chr5	136783791	136783796	SPOCK1	0	intronic	NoCpg		0.115494	0.80611	0.767018	-0.780852	0.0173887	-0.0279396	-0.813629	0.80954	0.0737266	1.21279	0.290408	0.25563	0.0228138	1.21088	0.265051	1.56651	0.63244	-2.68881	0.068023	-1.22468	-0.671929	3.05428	0.117229	0.527099	0.00717066	0.945767	0.220696	0.501629	0.00225601
tag_44945_RNF212	11.991	-0.54591	0.178807	-3.05306	0.00226517	0.978876	chr4	1107078	1107083	RNF212	0	intronic	NoCpg	Max	-0.106969	5.33639	5.32187	0.106457	0.268632	0.0377049	-0.444928	-0.54591	0.048878	0.796913	0.190854	0.170999	0.0152994	0.805748	0.178807	-2.18849	6.6781	0.557791	1.57096	2.46448	-0.552192	-3.05306	0.0286342	2.42052e-11	0.576987	0.116192	0.0137214	0.580817	0.00226517
tag_135032_RAP2A	40.5244	0.333097	0.109129	3.05231	0.00227086	0.978876	chr13	98084984	98084989	RAP2A	0	upstream	NoCpg	Pol2//BCLAF1_(M33-P5B11)//Pol2-4H8	0.0273849	4.82776	4.6384	-0.0965196	-0.0784197	0.00535387	-0.0631731	0.333097	0.0301746	0.494486	0.116229	0.105473	0.00938102	0.49654	0.109129	0.907549	9.38023	-0.830425	-0.743502	0.570713	-0.127227	3.05231	0.364117	6.58278e-21	0.406298	0.457178	0.568194	0.898761	0.00227086
tag_160755_ZNF232	21.0021	-0.504996	0.165471	-3.05187	0.00227418	0.978876	chr17	5015353	5015358	ZNF232	0	UTR5	cpg	Pol2//HA-E2F1//SETDB1//KAP1//TBP//Nrf1//GABP//ELK4//CCNT2//ELF1_(SC-631)//E2F4//HNF4A_(H-171)//p300//Mxi1_(bHLH)//Max//SIX5//E2F1//NFKB//Egr-1//E2F6_(H-50)//SP1//USF1_(SC-8983)//PAX5-C20//YY1_(C-20)//Sin3Ak-20//ETS1//NRSF//ZBTB7A_(SC-34508)	-0.0133885	4.76793	4.73457	0.10211	-0.0105206	0.0218361	-1.17535	-0.504996	0.0449815	0.736915	0.175689	0.157877	0.0142782	0.70026	0.165471	-0.297645	6.42485	0.5812	-0.0666382	1.52933	-1.67845	-3.05187	0.765974	1.32002e-10	0.561106	0.94687	0.126183	0.0932586	0.00227418
tag_185236_APLP1	26.5943	-0.42192	0.138263	-3.05157	0.00227649	0.978876	chr19	36370163	36370168	APLP1	0	intronic	NoCpg	Egr-1	-0.00892662	5.00103	5.19322	0.100457	-0.115999	0.00632043	-1.09735	-0.42192	0.0376421	0.616812	0.146835	0.132751	0.0119876	0.596724	0.138263	-0.237145	8.41944	0.684149	-0.873809	0.527246	-1.83896	-3.05157	0.812545	3.78272e-17	0.493881	0.382222	0.598023	0.0659214	0.00227649
tag_20081_KIF26B	11.8965	-0.57701	0.18913	-3.05087	0.00228182	0.978876	chr1	245517602	245517607	KIF26B	0	intronic	NoCpg		-0.0326418	4.23882	4.40356	-0.126282	0.121913	0.0138308	0.352955	-0.57701	0.0515679	0.84439	0.204617	0.181442	0.0163795	0.867189	0.18913	-0.632986	5.21508	-0.617165	0.671913	0.844397	0.40701	-3.05087	0.526743	1.83733e-07	0.537126	0.501639	0.398447	0.684	0.00228182
tag_130737_P2RX4	21.4825	0.47557	0.155898	3.05053	0.0022844	0.978876	chr12	121661196	121661201	P2RX4	0	intronic	NoCpg		0.0320942	3.80117	3.80293	-0.484576	0.0592606	-0.0211171	-0.291598	0.47557	0.0432491	0.709723	0.168734	0.150733	0.0135072	0.713485	0.155898	0.742079	5.35833	-2.87184	0.393151	-1.5634	-0.408696	3.05053	0.45804	8.39928e-08	0.00408088	0.694208	0.117959	0.682763	0.0022844
tag_158825_CBFA2T3	10.4544	-0.703399	0.230626	-3.04995	0.00228878	0.978876	chr16	89002742	89002747	CBFA2T3	0	intronic	NoCpg	HA-E2F1//CTCF//AP-2gamma//Rad21//c-Myc//ZEB1_(SC-25388)//FOXA2_(SC-6554)//FOXA1_(C-20)	-0.0382594	4.1779	4.17999	0.304911	0.0975687	0.0180479	0.389161	-0.703399	0.0625864	1.02424	0.243038	0.219847	0.0200126	1.00346	0.230626	-0.611306	4.08106	1.25458	0.443802	0.901829	0.387818	-3.04995	0.540997	4.48315e-05	0.20963	0.657186	0.367148	0.69815	0.00228878
tag_3298_KAZN	17.5669	-0.549103	0.180038	-3.04993	0.00228893	0.978876	chr1	15100122	15100127	KAZN	0	intronic	NoCpg		0.00350538	4.27568	4.49643	0.109096	-0.204657	-0.00105524	1.49284	-0.549103	0.0490226	0.80406	0.19122	0.17346	0.015697	0.819436	0.180038	0.0715053	5.59216	0.570525	-1.17985	-0.0672256	1.82179	-3.04993	0.942996	2.24259e-08	0.568322	0.238061	0.946402	0.0684873	0.00228893
tag_99996_RBM17	33.8263	0.345864	0.113457	3.04841	0.00230059	0.978876	chr10	6130748	6130753	RBM17	0	upstream	NoCpg	SETDB1//CTCF//NFKB//ZBTB7A_(SC-34508)//Egr-1//CEBPB//POU2F2//Oct-2//CTCF_(C-20)//RFX5_(N-494)//HA-E2F1//CTCF_(SC-5916)//SMC3_(ab9263)//GATA3_(SC-268)//p300//HDAC2_(SC-6296)//Rad21//YY1_(C-20)//JunD//TFIIIC-110//BCLAF1_(M33-P5B11)//ELF1_(SC-631)//Max//0NOG_(SC-33759)//YY1//SP1//USF-1//CCNT2//RXRA//SRF//HMGN3	0.0242839	4.61334	4.52049	0.00915158	-0.137297	-0.00997725	0.229692	0.345864	0.0314284	0.514809	0.120505	0.110441	0.00986311	0.532438	0.113457	0.772673	8.7809	0.0759434	-1.24317	-1.01157	0.431396	3.04841	0.439716	1.62167e-18	0.939464	0.213804	0.311743	0.66618	0.00230059
tag_68263_SOBP	8.00248	0.658661	0.216101	3.04793	0.00230423	0.978876	chr6	107955647	107955652	SOBP	0	exonic	cpg		0.0746843	1.7009	1.29494	-0.129244	0.105039	-0.0308461	0.951004	0.658661	0.0603422	0.989315	0.231789	0.210738	0.0191539	1.07517	0.216101	1.23768	1.30893	-0.557593	0.498431	-1.61044	0.884519	3.04793	0.215835	0.190559	0.577122	0.61818	0.107302	0.376416	0.00230423
tag_64730_HCG25	18.5221	-0.424242	0.139258	-3.04646	0.00231557	0.978876	chr6	33216996	33217001	HCG25	0	upstream	cpg	Pol2//Ini1//HMGN3//CCNT2//ELF1_(SC-631)//E2F6//HEY1//c-Myc//EBF1_(C-8)//Pol2-4H8//TAF1//PAX5-C20//TBP//HA-E2F1//Max//RXRA//Egr-1//TCF4//NF-YB//IRF1//RFX5_(N-494)//MafF_(M8194)//MafK_(ab50322)//NF-E2//NF-YA//IRF3//MafK_(SC-477)//E2F6_(H-50)//HNF4A	-0.0350348	4.80785	5.04289	0.222906	-0.0838286	0.0124488	-1.09256	-0.424242	0.0379469	0.620125	0.14754	0.13453	0.0120618	0.623156	0.139258	-0.923257	8.13206	1.51082	-0.62312	1.03208	-1.75327	-3.04646	0.355873	4.22051e-16	0.130835	0.533205	0.302033	0.0795553	0.00231557
tag_105520_HPSE2	5.37848	-1.07251	0.352123	-3.04583	0.00232039	0.978876	chr10	100314055	100314060	HPSE2	0	intronic	NoCpg		-0.138342	4.68578	4.81789	0.163333	0.639727	0.0273643	0.589582	-1.07251	0.0955403	1.56133	0.372525	0.332036	0.0303754	1.51336	0.352123	-1.448	3.08576	0.438449	1.92668	0.90087	0.389584	-3.04583	0.147618	0.00203033	0.661061	0.0540191	0.367658	0.696844	0.00232039
tag_179249_PLIN3	19.6944	0.477716	0.156871	3.04527	0.00232468	0.978876	chr19	4860090	4860095	PLIN3	0	intronic	NoCpg		-0.0147037	4.39977	4.04154	-0.108386	0.116332	-0.000223999	-0.259367	0.477716	0.0435375	0.712428	0.16722	0.151716	0.0135542	0.717362	0.156871	-0.337726	5.67291	-0.648167	0.766775	-0.0165262	-0.361556	3.04527	0.73557	1.40394e-08	0.516877	0.443215	0.986815	0.717684	0.00232468
tag_102790_CTN03	21.3133	0.405801	0.133281	3.0447	0.00232912	0.978876	chr10	69147285	69147290	CTN03	0	intronic	NoCpg		-0.048746	5.15099	4.99022	-0.262125	-0.0233719	-0.0183938	0.178684	0.405801	0.0371484	0.607525	0.144804	0.131312	0.0117307	0.657533	0.133281	-1.3122	8.21401	-1.8102	-0.177988	-1.56801	0.271749	3.0447	0.189453	2.13924e-16	0.0702642	0.858732	0.11688	0.785815	0.00232912
tag_82906_LOC729732	16.4821	0.469132	0.154085	3.04462	0.00232973	0.978876	chr8	12523206	12523211	LOC729732	0	upstream	cpg	TAF1//Pol2-4H8//HA-E2F1//E2F1//CTCF//E2F6_(H-50)//PAX5-C20//SMC3_(ab9263)//Rad21//Znf143_(16618-1-AP)//CTCF_(SC-5916)//CTCFL_(SC-98982)//CTCF_(C-20)//NRSF//ZEB1_(SC-25388)//ELF1_(SC-631)	-0.0180787	4.25702	3.94258	-0.130544	0.165334	-0.0226922	0.869788	0.469132	0.0430001	0.703191	0.165686	0.150686	0.0136153	0.762679	0.154085	-0.420433	5.60669	-0.787902	1.09721	-1.66667	1.14044	3.04462	0.674169	2.06228e-08	0.430754	0.272549	0.0955803	0.254104	0.00232973
tag_19375_KCNK1	12.8879	-0.640885	0.210525	-3.04423	0.00233277	0.978876	chr1	233749933	233749938	KCNK1	0	exonic	cpg	Egr-1//Pol2//PAX5-C20//ELF1_(SC-631)//TAF1//ZNF263	0.013052	3.43645	3.67506	0.161507	0.125335	0.0496081	-1.27522	-0.640885	0.0569431	0.93292	0.220649	0.19749	0.0177104	0.868938	0.210525	0.229211	3.93931	0.731966	0.634642	2.80107	-1.46756	-3.04423	0.818705	8.17174e-05	0.46419	0.525662	0.00509334	0.142224	0.00233277
tag_145399_HERC1	17.1838	-0.499884	0.16422	-3.04399	0.00233461	0.978876	chr15	64126662	64126667	HERC1	0	upstream	cpg	Pol2//GATA-1//Ini1//BAF155//E2F6//eGFP-GATA2//Max//USF-1//Pol2(b)//CCNT2//Mxi1_(bHLH)//BCLAF1_(M33-P5B11)//Egr-1//p300_(F-4)//GATA-2//TAL1_(SC-12984)//HMGN3//c-Myc//TAF1//GABP//NRSF//HDAC2_(SC-6296)//GATA2_(CG2-96)//TBP//Pol2-4H8	-0.0426388	4.91901	4.86788	0.327545	0.00510899	0.0111137	1.07505	-0.499884	0.0447968	0.732335	0.17338	0.158256	0.0143525	0.755403	0.16422	-0.951827	6.64708	1.88917	0.0322831	0.774336	1.42314	-3.04399	0.341185	2.9897e-11	0.0588693	0.974246	0.438732	0.154695	0.00233461
tag_79019_SLC13A1	6.63755	0.791562	0.260111	3.04316	0.00234105	0.978876	chr7	122838347	122838352	SLC13A1	0	intronic	NoCpg	MafK_(ab50322)	0.136702	0.322096	0.47836	-0.155677	-0.350241	-0.033256	-1.32561	0.791562	0.0722439	1.18738	0.275398	0.252567	0.0224922	1.17352	0.260111	1.89223	0.402871	-0.565282	-1.38673	-1.47856	-1.1296	3.04316	0.0584609	0.687043	0.571882	0.165525	0.139258	0.258645	0.00234105
tag_194071_TTLL9	11.0007	-0.663248	0.217987	-3.04261	0.00234536	0.978876	chr20	30509002	30509007	TTLL9	0	intronic	NoCpg		-0.0835938	4.9284	4.80043	0.337821	0.0967999	0.0298418	0.951875	-0.663248	0.0593232	0.969176	0.229872	0.208657	0.0188617	0.976276	0.217987	-1.40912	4.9531	1.4696	0.463919	1.58214	0.975006	-3.04261	0.158798	7.30392e-07	0.141669	0.642706	0.113617	0.329557	0.00234536
tag_131804_TMEM132C	13.3749	0.534753	0.175827	3.04135	0.00235519	0.978876	chr12	128866733	128866738	TMEM132C	0	intronic	NoCpg		0.0949657	2.03281	1.90285	0.0744942	-0.0377214	-0.0176435	1.13154	0.534753	0.0489393	0.80254	0.185235	0.170224	0.0152707	0.848073	0.175827	1.94048	2.37103	0.40216	-0.221598	-1.15539	1.33425	3.04135	0.0523216	0.0177385	0.687566	0.824627	0.247931	0.182121	0.00235519
tag_17833_DIEXF	30.2711	0.34283	0.112749	3.04065	0.00236072	0.978876	chr1	210001142	210001147	DIEXF	0	upstream	cpg	eGFP-GATA2//GATA-1//Pol2//Pol2(b)//CTCF//Pol2-4H8//eGFP-JunB//STAT3//NFKB//HEY1//TAF1//HDAC2_(SC-6296)//Egr-1//TCF4//TBP//IRF1//ELK4//ZNF263//eGFP-JunD//Rad21//Ini1//RFX5_(N-494)//SMC3_(ab9263)//CTCF_(SC-5916)//GTF2F1_(RAP-74)//Znf143_(16618-1-AP)//ETS1//CTCFL_(SC-98982)	-0.0800791	6.06402	5.9715	-0.299274	0.11296	-0.00211427	1.17585	0.34283	0.0315379	0.515199	0.122357	0.110487	0.00975645	0.569059	0.112749	-2.53914	11.5907	-2.4459	1.02238	-0.216705	2.0663	3.04065	0.0111126	4.59534e-31	0.014449	0.306599	0.828438	0.0388	0.00236072
tag_208806_POLA1	19.4909	0.50761	0.166951	3.04048	0.00236204	0.978876	chrX	24857651	24857656	POLA1	0	intronic	NoCpg		0.0437907	3.34778	3.40628	0.076653	-0.301569	-9.22569e-05	0.34573	0.50761	0.0462164	0.757661	0.175042	0.161655	0.0142563	0.760352	0.166951	0.947514	4.49579	0.437912	-1.86551	-0.00647129	0.454697	3.04048	0.343377	6.93115e-06	0.66145	0.0621097	0.994837	0.649327	0.00236204
tag_121692_NTM	5.55753	-0.917182	0.301861	-3.03843	0.00237814	0.978876	chr11	131353774	131353779	NTM	0	intronic	NoCpg		-0.177192	5.40958	5.57053	0.37737	0.136847	0.0374419	-0.0858099	-0.917182	0.0818757	1.33554	0.317342	0.288397	0.0259457	1.31963	0.301861	-2.16416	4.17099	1.18916	0.47451	1.44308	-0.0650256	-3.03843	0.030452	3.03281e-05	0.234377	0.635136	0.148997	0.948154	0.00237814
tag_94297_PTPN3	6.35984	0.758159	0.249669	3.03665	0.00239221	0.978876	chr9	112254679	112254684	PTPN3	0	intronic	NoCpg		-0.0776834	3.74639	3.53557	-0.802297	-0.0879292	0.00554218	-0.174205	0.758159	0.0699202	1.14447	0.27795	0.245796	0.0212257	1.23491	0.249669	-1.11103	3.08927	-2.88648	-0.357732	0.261107	-0.141067	3.03665	0.266556	0.00200649	0.00389578	0.720544	0.79401	0.887817	0.00239221
tag_93280_NINJ1	17.3277	-0.468223	0.154193	-3.03661	0.00239251	0.978876	chr9	95889250	95889255	NINJ1	0	intronic	NoCpg	CHD2_(N-1250)//HDAC2_(SC-6296)//p300//SP1//Egr-1//HNF4G_(SC-6558)//HNF4A	-0.0248063	4.63764	4.37437	0.299392	-0.0342544	0.0363717	0.105834	-0.468223	0.0419133	0.684747	0.163139	0.148003	0.0132935	0.692756	0.154193	-0.591848	6.3883	1.83519	-0.231443	2.73604	0.152772	-3.03661	0.553953	1.6774e-10	0.0664773	0.81697	0.00621833	0.878578	0.00239251
tag_22683_SRSF7	23.8339	-0.415432	0.136824	-3.03625	0.00239544	0.978876	chr2	38978080	38978085	SRSF7	0	intronic	cpg	Pol2//CTCF//E2F6_(H-50)//YY1//YY1_(C-20)//Pol2-4H8	-0.0863009	6.03363	5.79783	0.109813	0.157703	0.037437	0.272846	-0.415432	0.0374623	0.611567	0.145889	0.131347	0.0117557	0.61934	0.136824	-2.30368	9.48027	0.75272	1.20067	3.18459	0.440542	-3.03625	0.0212408	2.53616e-21	0.451618	0.229881	0.00144959	0.659544	0.00239544
tag_144142_TMEM87A	48.4163	0.310588	0.102327	3.03523	0.0024035	0.978876	chr15	42565104	42565109	TMEM87A	0	intronic	NoCpg		0.0126916	5.32853	5.39224	-0.317889	-0.109614	-0.0101639	-0.313895	0.310588	0.0283061	0.464253	0.110115	0.0992146	0.0088404	0.466554	0.102327	0.448371	11.6149	-2.88688	-1.10482	-1.14971	-0.672794	3.03523	0.653885	3.46268e-31	0.0038908	0.269239	0.250262	0.501079	0.0024035
tag_71352_FRMD1	4.93795	0.884779	0.291507	3.03519	0.00240387	0.978876	chr6	168472186	168472191	FRMD1	0	intronic	NoCpg		0.0956957	0.431249	0.512336	-0.106568	-0.27351	-0.0264157	0.0881989	0.884779	0.081416	1.33634	0.30727	0.284066	0.0250571	1.40014	0.291507	1.17539	0.383389	-0.346821	-0.962837	-1.05422	0.0629931	3.03519	0.239838	0.701432	0.728726	0.335629	0.291782	0.949772	0.00240387
tag_119_HES4	19.7981	-0.472252	0.155634	-3.03437	0.00241038	0.978876	chr1	936269	936274	HES4	0	upstream	cpg	Pol2//ZNF263//E2F6//E2F6_(H-50)//TAF1//Mxi1_(bHLH)//ZBTB7A_(SC-34508)//PAX5-C20//c-Fos//HMGN3//TCF4//SETDB1//HDAC2_(SC-6296)//JunD//eGFP-FOS//c-Jun//E2F4//RFX5_(N-494)//Egr-1//USF-1//ERRA//GABP//GTF2F1_(RAP-74)//ETS1//CCNT2//SP1//eGFP-JunD//TBP//c-Myc//BHLHE40//ELF1_(SC-631)//ATF3//THAP1_(SC-98174)//CEBPB//BRCA1_(C-1863)//Pol2-4H8//USF2//FOSL1_(SC-183)//SIRT6//USF1_(SC-8983)//BATF//HEY1//FOSL2//M…	0.0604064	3.48147	3.44346	0.0885155	-0.08747	0.018921	-1.50547	-0.472252	0.0421726	0.691529	0.165979	0.148371	0.0134588	0.659688	0.155634	1.43236	4.97949	0.533292	-0.589537	1.40585	-2.28209	-3.03437	0.15204	6.37521e-07	0.593831	0.555501	0.159769	0.0224839	0.00241038
tag_125377_AQP5	31.3925	-0.393394	0.129686	-3.03343	0.00241787	0.978876	chr12	50353648	50353653	AQP5	0	upstream	NoCpg	TBP//ERalpha_a//BAF155//GATA-2//p300_(N-15)//Rad21//GTF2F1_(RAP-74)//Pol2//ZNF263//GR//FOXA1_(C-20)	0.000762966	5.03332	5.17375	0.124943	-0.125774	0.0273846	-0.961241	-0.393394	0.0352986	0.578393	0.136938	0.123819	0.0110727	0.553565	0.129686	0.0216146	8.94504	0.912407	-1.01579	2.47315	-1.73646	-3.03343	0.982755	3.71825e-19	0.361555	0.309728	0.0133926	0.0824834	0.00241787
tag_74933_ADCY1	23.7278	-0.47167	0.15553	-3.03266	0.00242407	0.978876	chr7	45662522	45662527	ADCY1	0	intronic	NoCpg		-0.0470752	5.4465	5.69374	-0.0309667	0.137867	-0.00897212	-0.431556	-0.47167	0.0425075	0.696522	0.166041	0.149147	0.0135963	0.678919	0.15553	-1.10746	8.17452	-0.186501	0.924367	-0.659897	-0.635652	-3.03266	0.268097	2.97041e-16	0.852052	0.355295	0.50932	0.525003	0.00242407
tag_83321_XPO7	7.29074	-0.756281	0.249464	-3.03162	0.00243242	0.978876	chr8	21819385	21819390	XPO7	0	intronic	NoCpg	USF-1//YY1//E2F6_(H-50)	-0.0697865	4.13049	4.3808	0.204183	0.239817	-0.00117774	-0.689111	-0.756281	0.0676932	1.10684	0.265204	0.238522	0.0219471	1.0928	0.249464	-1.03092	3.95794	0.769911	1.00543	-0.0536626	-0.630592	-3.03162	0.302577	7.55986e-05	0.441353	0.31469	0.957204	0.528307	0.00243242
tag_156051_LRRC36	21.8694	-0.494103	0.163012	-3.03109	0.00243671	0.978876	chr16	67360846	67360851	LRRC36	0	intronic	NoCpg	HMGN3//CTCF//YY1_(C-20)//CHD2_(N-1250)//ELF1_(SC-631)//SMC3_(ab9263)//YY1//CTCF_(C-20)//Rad21//CTCFL_(SC-98982)//CTCF_(SC-5916)	-0.0543206	5.3827	5.54779	-0.227517	0.260467	0.0176752	-1.49406	-0.494103	0.0445054	0.729136	0.175362	0.155109	0.0140131	0.693802	0.163012	-1.22054	7.60871	-1.29741	1.67925	1.26134	-2.15343	-3.03109	0.222261	2.76839e-14	0.194489	0.0931025	0.207186	0.0312847	0.00243671
tag_175301_ELAC1	28.8692	-0.377419	0.124537	-3.03058	0.00244086	0.978876	chr18	48494282	48494287	ELAC1	0	upstream	cpg	HA-E2F1//E2F6//TBP//Pol2//ELK4//USF-1//E2F4//USF1_(SC-8983)//ELF1_(SC-631)//E2F1//HDAC2_(SC-6296)//E2F6_(H-50)//TAF1//HMGN3//YY1_(C-20)//CCNT2//NFKB//GABP//SP2_(SC-643)//Pol2-4H8//YY1//Znf143_(16618-1-AP)//PU.1//BCLAF1_(M33-P5B11)	-0.00516177	5.01322	5.10705	0.387726	-0.421573	0.0318519	-0.0720433	-0.377419	0.0338291	0.553695	0.130246	0.12038	0.0106383	0.552692	0.124537	-0.152584	9.22357	2.97688	-3.50201	2.99409	-0.13035	-3.03058	0.878726	2.87372e-20	0.00291196	0.000461754	0.00275265	0.89629	0.00244086
tag_33186_IQCA1	37.5849	0.356933	0.117783	3.03043	0.00244207	0.978876	chr2	237252314	237252319	IQCA1	0	intronic	NoCpg	CTCF//YY1_(C-20)//SMC3_(ab9263)//Rad21//Znf143_(16618-1-AP)	0.0471024	4.45078	4.18582	-0.154046	0.037151	-0.0177252	1.44009	0.356933	0.0326345	0.535142	0.126008	0.114091	0.010297	0.557351	0.117783	1.44333	7.82189	-1.22251	0.325626	-1.72139	2.58381	3.03043	0.148927	5.20371e-15	0.221515	0.744707	0.0851806	0.00977164	0.00244207
tag_70930_AGPAT4	16.3424	-0.42254	0.139467	-3.02967	0.00244819	0.978876	chr6	161695024	161695029	AGPAT4	0	UTR5	NoCpg	Pol2(b)//Pol2//STAT3//Pol2-4H8//Sin3Ak-20//RXRA//USF-1//IRF1//HDAC2_(SC-6296)	-0.0486611	4.80644	5.13633	0.0628635	0.329832	-0.0139631	0.269813	-0.42254	0.0384071	0.627163	0.149962	0.134859	0.0123723	0.680372	0.139467	-1.26698	8.18978	0.419196	2.44575	-1.12857	0.396567	-3.02967	0.205163	2.617e-16	0.675073	0.014455	0.259078	0.691687	0.00244819
tag_92581_TLE4	11.0214	0.605111	0.199761	3.02917	0.00245229	0.978876	chr9	82316259	82316264	TLE4	0	intronic	NoCpg		0.0416083	2.58292	2.47733	-0.136063	0.0855573	-0.0215314	-1.05952	0.605111	0.0555687	0.910598	0.212687	0.193179	0.0173578	0.910274	0.199761	0.748771	2.72056	-0.639734	0.442891	-1.24045	-1.16396	3.02917	0.453995	0.00651724	0.522346	0.657845	0.214809	0.244442	0.00245229
tag_173821_ABHD3	7.16916	0.793201	0.261859	3.02911	0.00245272	0.978876	chr18	19284829	19284834	ABHD3	0	upstream	cpg	CCNT2//Pol2//Pol2(b)//Pol2(phosphoS2)//Pol2-4H8//E2F1//TAF1//TBP//EBF1_(C-8)//c-Myc//PAX5-N19//HMGN3//YY1//ELF1_(SC-631)//PAX5-C20//GABP//PGC1A//CTCF//Egr-1//HSF1//RXRA//HA-E2F1//CTCF_(SC-5916)//CTCF_(C-20)//ZBTB7A_(SC-34508)//NFKB	-0.0840983	4.02911	3.44505	0.0208608	-0.108154	-0.0209129	-0.836782	0.793201	0.0728214	1.18898	0.278386	0.257376	0.0230601	1.21348	0.261859	-1.15486	2.8975	0.0749351	-0.420216	-0.906887	-0.689575	3.02911	0.248149	0.00376151	0.940266	0.674327	0.364466	0.490462	0.00245272
tag_104595_C10orf116	11.5868	-0.646492	0.213456	-3.02869	0.00245616	0.978876	chr10	88730079	88730084	C10orf116	0	intronic	NoCpg	Pol2-4H8//Pol2	-0.0197397	4.06991	4.29645	0.056281	-0.135101	0.00953192	-1.14882	-0.646492	0.0578227	0.947879	0.227722	0.20457	0.0185328	0.912816	0.213456	-0.341382	4.5327	0.247148	-0.660417	0.514326	-1.25855	-3.02869	0.732816	5.82336e-06	0.804794	0.508986	0.607024	0.208194	0.00245616
tag_174630_CELF4	5.86355	-0.894369	0.295312	-3.02855	0.00245727	0.978876	chr18	35110078	35110083	CELF4	0	intronic	NoCpg	EBF1_(C-8)//CTCF//EBF	-0.168979	5.42701	5.40814	-0.0724012	0.107702	0.0465221	2.34717	-0.894369	0.0805534	1.31562	0.319178	0.284103	0.0253428	1.3999	0.295312	-2.09772	4.11072	-0.226836	0.379094	1.83571	1.67667	-3.02855	0.0359296	3.94424e-05	0.820551	0.704618	0.0664007	0.0936063	0.00245727
tag_97224_RAPGEF1	24.6806	-0.402554	0.132961	-3.0276	0.00246507	0.978876	chr9	134465994	134465999	RAPGEF1	0	intronic	NoCpg		0.00508031	4.59564	4.7462	-0.0262768	0.192431	0.0047264	0.357521	-0.402554	0.0363884	0.59595	0.14238	0.127208	0.0115372	0.607117	0.132961	0.139613	7.96409	-0.184554	1.51273	0.409667	0.588884	-3.0276	0.888966	1.66447e-15	0.853579	0.130348	0.682051	0.555939	0.00246507
tag_212939_NUP62CL	5.82467	0.767804	0.253621	3.02737	0.00246693	0.978876	chrX	106403823	106403828	NUP62CL	0	intronic	NoCpg		-0.0204987	2.68516	2.56021	-0.0310639	-0.513259	-0.00956872	-1.68186	0.767804	0.070484	1.15279	0.269271	0.251837	0.0219122	1.17266	0.253621	-0.290828	2.22088	-0.115363	-2.03806	-0.436685	-1.43423	3.02737	0.771183	0.0263594	0.908157	0.0415435	0.66234	0.151506	0.00246693
tag_166147_SLC25A39	9.02104	-0.668457	0.220892	-3.02617	0.00247674	0.978876	chr17	42401412	42401417	SLC25A39	0	intronic	NoCpg	Pol2	-0.0117469	3.61221	3.9864	-0.0694927	-0.224318	0.00816739	1.78749	-0.668457	0.0599787	0.983712	0.237808	0.213532	0.0191432	1.04736	0.220892	-0.195851	4.05241	-0.292221	-1.05051	0.426647	1.70665	-3.02617	0.844727	5.06937e-05	0.770117	0.293482	0.669636	0.0878863	0.00247674
tag_58661_ARHGAP26	7.99672	0.758554	0.250667	3.02614	0.00247695	0.978876	chr5	142238512	142238517	ARHGAP26	0	intronic	NoCpg		-0.0126777	3.05675	2.73084	-0.419872	0.103975	-0.0232515	0.261469	0.758554	0.0698336	1.14406	0.270381	0.243772	0.0218017	1.18528	0.250667	-0.181542	2.38698	-1.55289	0.426527	-1.0665	0.220597	3.02614	0.855942	0.0169876	0.12045	0.669724	0.286198	0.825406	0.00247695
tag_72454_SDK1	9.27161	-0.722073	0.238622	-3.02601	0.00247803	0.978876	chr7	4173982	4173987	SDK1	0	intronic	NoCpg	HNF4G_(SC-6558)	0.0494196	2.48042	2.87104	0.244265	0.0466168	0.0115009	1.43839	-0.722073	0.0645877	1.05904	0.250465	0.225819	0.0205114	1.07007	0.238622	0.765155	2.71098	0.975248	0.206434	0.560708	1.34421	-3.02601	0.444179	0.00670839	0.329437	0.836452	0.574996	0.178881	0.00247803
tag_200474_WDR4	25.3465	-0.374116	0.123688	-3.02467	0.00248905	0.978876	chr21	44300003	44300008	WDR4	0	upstream	NoCpg	Pol2-4H8//Pol2//NFKB//TAF7_(SQ-8)	-0.034207	5.25779	5.2095	0.300086	0.0459548	0.0186798	1.56672	-0.374116	0.0338802	0.553278	0.130577	0.119291	0.0107228	0.590618	0.123688	-1.00964	9.4157	2.29815	0.385231	1.74206	2.65269	-3.02467	0.312666	4.69937e-21	0.021553	0.700066	0.0814973	0.00798542	0.00248905
tag_35741_CNOT10	34.7514	0.382434	0.126491	3.02342	0.00249934	0.978876	chr3	32727226	32727231	CNOT10	0	intronic	NoCpg	CTCF//CHD2_(N-1250)	0.00612617	4.92422	4.89584	0.029358	-0.0271865	-0.0317323	1.45775	0.382434	0.0350768	0.57468	0.133841	0.122904	0.0111077	0.598416	0.126491	0.17465	8.51925	0.21935	-0.221202	-2.85678	2.43601	3.02342	0.861354	1.60591e-17	0.826378	0.824935	0.00427966	0.0148503	0.00249934
tag_95033_PHF19	8.24922	0.691614	0.228895	3.02153	0.00251503	0.978876	chr9	123637814	123637819	PHF19	0	intronic	NoCpg		0.0873396	1.4821	1.5342	-0.209825	-0.069125	-0.0635001	4.13632	0.691614	0.0641746	1.05334	0.245723	0.225178	0.0205792	1.19724	0.228895	1.36097	1.45652	-0.853908	-0.30698	-3.08565	3.45488	3.02153	0.173524	0.14525	0.393156	0.758859	0.0020311	0.000550539	0.00251503
tag_189192_TRPM4	8.90143	-0.667451	0.220925	-3.02117	0.002518	0.978876	chr19	49686132	49686137	TRPM4	0	exonic	cpg		0.080793	1.96344	1.9654	0.544166	-0.0365302	0.0209588	0.995033	-0.667451	0.0595546	0.975284	0.229703	0.209279	0.019124	0.986764	0.220925	1.35662	2.01521	2.369	-0.174552	1.09594	1.00838	-3.02117	0.174902	0.0438825	0.0178361	0.861431	0.273104	0.313272	0.002518
tag_73157_DGKB	16.8786	-0.517797	0.171427	-3.02051	0.00252348	0.978876	chr7	14774657	14774662	DGKB	0	intronic	NoCpg	CTCF	-0.0498726	4.96255	4.87732	0.120401	0.156227	0.0337179	-0.437207	-0.517797	0.0467059	0.76378	0.182015	0.163357	0.0147059	0.744259	0.171427	-1.0678	6.38577	0.661487	0.956355	2.29282	-0.587439	-3.02051	0.28561	1.70539e-10	0.5083	0.338893	0.0218586	0.556909	0.00252348
tag_136316_R0SE9	24.3734	0.387821	0.128404	3.02033	0.00252498	0.978876	chr14	21026076	21026081	R0SE9	0	intronic	NoCpg		0.0505267	3.66595	3.54006	0.153451	-0.109914	-0.00513135	0.35566	0.387821	0.0356099	0.583179	0.135108	0.124579	0.0111114	0.605909	0.128404	1.4189	6.07028	1.13577	-0.88228	-0.46181	0.586986	3.02033	0.155929	1.27687e-09	0.256054	0.377625	0.644217	0.557213	0.00252498
tag_67529_S0P91	6.03531	0.809921	0.268177	3.0201	0.00252689	0.978876	chr6	84364146	84364151	S0P91	0	intronic	NoCpg		0.107688	0.626532	0.215555	-0.36295	-0.212943	0.0242951	1.48479	0.809921	0.0747066	1.22728	0.287594	0.259173	0.0224665	1.2999	0.268177	1.44148	0.175635	-1.26203	-0.821625	1.08139	1.14223	3.0201	0.149448	0.86058	0.20694	0.41129	0.279525	0.253357	0.00252689
tag_216098_VAMP7	7.86307	0.62961	0.208487	3.0199	0.00252862	0.978876	chrX	155126283	155126288	VAMP7	0	intronic	NoCpg		0.0571025	1.85523	1.37802	0.249095	-0.00124141	-0.0128498	-1.36199	0.62961	0.0579906	0.94851	0.218843	0.202746	0.0183315	0.960111	0.208487	0.984686	1.45283	1.13824	-0.00612299	-0.700968	-1.41858	3.0199	0.324779	0.146272	0.255022	0.995115	0.483323	0.156022	0.00252862
tag_43390_PARL	56.6238	0.289765	0.0959555	3.01978	0.00252958	0.978876	chr3	183601985	183601990	PARL	0	intronic	NoCpg		0.00339775	5.67466	5.58633	-0.0766258	-0.00429149	-0.00293363	-0.297565	0.289765	0.0265264	0.434553	0.101985	0.092632	0.00828387	0.431343	0.0959555	0.128089	12.8554	-0.751343	-0.0463284	-0.354138	-0.689857	3.01978	0.898078	8.02501e-38	0.452446	0.963049	0.723236	0.490284	0.00252958
tag_158497_BANP	14.4641	-0.458538	0.151864	-3.0194	0.00253273	0.978876	chr16	88103104	88103109	BANP	0	intronic	NoCpg	Pol2-4H8//TCF12//PAX5-N19//YY1_(C-20)//PAX5-C20//EBF1_(C-8)	-0.103602	5.51467	5.43959	0.442947	0.32069	0.0130952	-1.18764	-0.458538	0.0415747	0.676066	0.159783	0.146196	0.0133568	0.682249	0.151864	-2.49196	8.04594	2.77217	2.19356	0.980417	-1.74078	-3.0194	0.0127042	8.55838e-16	0.00556835	0.0282672	0.32688	0.0817224	0.00253273
tag_5173_LYPLA2	8.55184	0.690109	0.22857	3.01924	0.0025341	0.978876	chr1	24121691	24121696	LYPLA2	0	UTR3	NoCpg		-0.0528247	3.5359	3.91697	-0.133077	-0.0517037	-0.0264125	0.251367	0.690109	0.0640551	1.04777	0.241513	0.223379	0.0196633	1.11009	0.22857	-0.824676	3.73839	-0.551015	-0.231461	-1.34324	0.226439	3.01924	0.409556	0.000185204	0.581624	0.816956	0.179196	0.82086	0.0025341
tag_16340_CDC73	25.7273	0.433308	0.14358	3.01788	0.00254549	0.978876	chr1	193092516	193092521	CDC73	0	intronic	NoCpg	TFIIIC-110	0.040572	3.78198	3.84627	-0.103367	0.127349	-0.00546152	-0.91116	0.433308	0.0397751	0.651988	0.151731	0.137536	0.0122914	0.633362	0.14358	1.02003	5.8993	-0.681253	0.92593	-0.444338	-1.43861	3.01788	0.307712	3.65048e-09	0.495711	0.354482	0.656798	0.150261	0.00254549
tag_156915_DHODH	8.1431	-0.666897	0.221056	-3.01686	0.00255406	0.978876	chr16	72042818	72042823	DHODH	0	intronic	cpg	Max//HA-E2F1//TBP//NFKB//c-Myc//CHD2_(N-1250)//Pol2//YY1_(C-20)//Mxi1_(bHLH)//TAF1//ZBTB33//Pol2-4H8//HEY1//POU2F2//Oct-2//Sin3Ak-20//PAX5-C20//Ini1	-0.128974	5.17626	5.02983	0.392042	0.190881	0.0372784	-1.03866	-0.666897	0.0600612	0.977719	0.233249	0.211751	0.0191216	0.966652	0.221056	-2.14738	5.14445	1.68079	0.901439	1.94955	-1.07449	-3.01686	0.0317631	2.68305e-07	0.0928045	0.367355	0.0512303	0.282602	0.00255406
tag_108194_CTBP2	48.2595	0.303528	0.100632	3.0162	0.00255961	0.978876	chr10	126836837	126836842	CTBP2	0	intronic	NoCpg	Max	-0.0195832	5.82936	5.92603	-0.238407	-0.113089	-0.00998803	-1.16806	0.303528	0.0278329	0.456054	0.107986	0.0977034	0.00870402	0.451768	0.100632	-0.703599	12.9942	-2.20776	-1.15747	-1.14752	-2.58552	3.0162	0.481682	1.3206e-38	0.0272611	0.24708	0.251167	0.00972312	0.00255961
tag_169410_COG1	37.7996	-0.335646	0.111341	-3.01456	0.00257351	0.978876	chr17	71189774	71189779	COG1	0	intronic	NoCpg	ELF1_(SC-631)	0.0283911	4.92878	4.83534	0.210824	-0.136538	0.0171599	0.238361	-0.335646	0.0303558	0.497273	0.117799	0.106999	0.00963501	0.496161	0.111341	0.935279	9.72372	1.7897	-1.27607	1.78099	0.480411	-3.01456	0.349644	2.389e-22	0.0735029	0.201932	0.0749135	0.630935	0.00257351
tag_29400_SP3	16.4545	0.505866	0.167813	3.01446	0.00257434	0.978876	chr2	174824991	174824996	SP3	0	intronic	NoCpg		0.0305393	3.27199	3.36767	-0.0733361	-0.138807	-0.000808417	0.320035	0.505866	0.0466454	0.764342	0.177318	0.162529	0.0143053	0.78659	0.167813	0.654713	4.40598	-0.413586	-0.854046	-0.0565116	0.406864	3.01446	0.512653	1.05308e-05	0.679178	0.39308	0.954934	0.684108	0.00257434
tag_213223_TMEM164	8.20119	-0.737351	0.244654	-3.01386	0.00257947	0.978876	chrX	109370460	109370465	TMEM164	0	intronic	NoCpg		-0.135906	5.19362	5.44853	0.35215	0.539808	-0.0155878	3.38908	-0.737351	0.0672655	1.09717	0.258759	0.235406	0.0218013	1.19881	0.244654	-2.02045	4.966	1.36092	2.29309	-0.714995	2.82704	-3.01386	0.043337	6.83488e-07	0.17354	0.0218429	0.474612	0.00469802	0.00257947
tag_144510_SEMA6D	37.595	0.286311	0.0950011	3.01377	0.00258026	0.978876	chr15	48008965	48008970	SEMA6D	0	intronic	NoCpg		-0.000200285	5.11255	5.01063	0.0947248	-0.094901	0.000617894	-0.505313	0.286311	0.0263648	0.430939	0.100811	0.092781	0.00823528	0.452238	0.0950011	-0.00759666	11.6272	0.939627	-1.02285	0.07503	-1.11736	3.01377	0.993939	2.99599e-31	0.347409	0.306379	0.940191	0.26384	0.00258026
tag_39072_FOXP1	22.7084	0.393347	0.130521	3.01367	0.00258112	0.978876	chr3	71630548	71630553	FOXP1	0	intronic	NoCpg	CtBP2	0.00457735	4.39148	4.13293	-0.222178	-0.0456448	-0.00111699	-0.272172	0.393347	0.0362339	0.593282	0.141064	0.127289	0.011312	0.617725	0.130521	0.126328	6.96622	-1.57501	-0.358591	-0.0987435	-0.440604	3.01367	0.899472	3.25572e-12	0.115254	0.719901	0.921342	0.6595	0.00258112
tag_94591_CDC26	32.6259	0.374791	0.124378	3.01332	0.00258408	0.978876	chr9	116037349	116037354	CDC26	0	intronic	NoCpg	GABP//ZNF263	0.0355136	4.43737	4.32185	-0.277404	-0.137109	-0.00801257	0.982556	0.374791	0.0344467	0.565082	0.133621	0.120773	0.0107545	0.585276	0.124378	1.03097	7.64818	-2.07605	-1.13526	-0.745044	1.67879	3.01332	0.302555	2.0384e-14	0.0378897	0.256267	0.456245	0.0931929	0.00258408
tag_99783_ADARB2	5.17303	-0.955344	0.3171	-3.01275	0.00258889	0.978876	chr10	1566886	1566891	ADARB2	0	intronic	NoCpg		0.00941244	2.43172	2.43737	-0.0723205	0.395004	0.0357682	1.84032	-0.955344	0.0856635	1.40352	0.340293	0.298084	0.0271935	1.42556	0.3171	0.109877	1.73661	-0.212524	1.32515	1.31532	1.29095	-3.01275	0.912507	0.0824561	0.831698	0.185123	0.188402	0.196722	0.00258889
tag_170296_RNF157	30.9901	0.366827	0.121783	3.01213	0.00259424	0.978876	chr17	74208797	74208802	RNF157	0	intronic	NoCpg		0.031409	4.33057	4.36777	-0.207501	-0.0114475	-0.0120993	-0.11204	0.366827	0.0337715	0.553674	0.130308	0.117863	0.0105258	0.563171	0.121783	0.930045	7.8887	-1.5924	-0.0971254	-1.14949	-0.198946	3.01213	0.352348	3.05363e-15	0.111296	0.922627	0.250356	0.842305	0.00259424
tag_126198_HOXC4,HOXC6	25.2225	-0.406123	0.134845	-3.01177	0.00259733	0.978876	chr12	54414499	54414504	HOXC4,HOXC6	0	intronic	NoCpg		-0.00482261	4.81592	4.79313	0.319037	-0.124383	0.020234	0.228506	-0.406123	0.0367248	0.600905	0.141908	0.129639	0.0116526	0.603495	0.134845	-0.131318	7.97651	2.2482	-0.959457	1.73643	0.378637	-3.01177	0.895524	1.50528e-15	0.0245636	0.337328	0.082487	0.704957	0.00259733
tag_85843_RAB2A	44.22	-0.287887	0.0955976	-3.01145	0.00260005	0.978876	chr8	61430598	61430603	RAB2A	0	intronic	NoCpg	GATA3_(SC-268)//FOXA1_(C-20)//Sin3Ak-20	-0.0335178	6.0711	6.13467	0.0551457	-0.0500091	0.0170577	-0.159899	-0.287887	0.0261873	0.42835	0.102043	0.0923383	0.00824356	0.436701	0.0955976	-1.27993	14.3216	0.540417	-0.541585	2.06921	-0.366153	-3.01145	0.20057	1.60277e-46	0.588909	0.588104	0.0385259	0.714251	0.00260005
tag_173588_PTPN2	9.41415	0.597724	0.198545	3.01052	0.00260797	0.978876	chr18	12881290	12881295	PTPN2	0	intronic	NoCpg		-0.00728393	3.13588	2.96642	-0.0446514	0.101541	-0.019146	1.08969	0.597724	0.05561	0.90916	0.211171	0.194024	0.0173306	0.997143	0.198545	-0.130982	3.26282	-0.211447	0.52334	-1.10475	1.09281	3.01052	0.895789	0.00110311	0.832538	0.600738	0.269268	0.274478	0.00260797
tag_129545_CUX2	28.3415	-0.394655	0.131097	-3.01042	0.0026089	0.978876	chr12	111722835	111722840	CUX2	0	intronic	NoCpg		-0.00202569	4.8815	5.13601	0.00230899	0.0735928	0.015808	-0.355556	-0.394655	0.0358003	0.586555	0.13929	0.12503	0.0112302	0.575436	0.131097	-0.0565831	8.75622	0.0165768	0.588601	1.40764	-0.61789	-3.01042	0.954877	2.01908e-18	0.986774	0.556129	0.159239	0.536648	0.0026089
tag_80896_AGAP3	5.84811	0.7538	0.250422	3.01012	0.00261147	0.978876	chr7	150812819	150812824	AGAP3	0	intronic	NoCpg		0.0222997	1.93682	1.89929	-0.43162	-0.120109	-0.000132888	2.08667	0.7538	0.070295	1.15199	0.270766	0.244847	0.0212095	1.28963	0.250422	0.31723	1.64869	-1.59407	-0.490546	-0.00626553	1.61804	3.01012	0.751069	0.0992103	0.110921	0.623748	0.995001	0.105654	0.00261147
tag_37702_ABHD14A,ABHD14A-ACY1,ABHD14B	18.7177	0.455687	0.151395	3.00992	0.00261313	0.978876	chr3	52008945	52008950	ABHD14A,ABHD14A-ACY1,ABHD14B	0	upstream	cpg	Pol2//HA-E2F1	0.0899376	2.75664	2.534	0.00686883	-0.446072	0.00194166	0.102328	0.455687	0.0418178	0.686288	0.160739	0.14784	0.0130388	0.703312	0.151395	2.1507	3.69232	0.0427329	-3.01725	0.148914	0.145494	3.00992	0.0314998	0.000222213	0.965914	0.00255079	0.881621	0.884321	0.00261313
tag_50666_C4orf51	18.6291	-0.454956	0.151171	-3.00954	0.00261646	0.978876	chr4	146654868	146654873	C4orf51	0	downstream	NoCpg	YY1_(C-20)//p300	-0.0286508	4.82071	5.05803	-0.229182	-0.0419468	0.00842251	-0.0630243	-0.454956	0.0412948	0.676757	0.164479	0.146025	0.0130956	0.692526	0.151171	-0.693811	7.47392	-1.39338	-0.287259	0.643154	-0.0910064	-3.00954	0.487801	7.78401e-14	0.163504	0.773914	0.520124	0.927487	0.00261646
tag_38435_FLNB	9.75112	-0.613976	0.204017	-3.00944	0.00261731	0.978876	chr3	58159048	58159053	FLNB	0	downstream	NoCpg	HNF4A//p300//FOXA1_(SC-101058)//SP1//HNF4G_(SC-6558)//RXRA//FOSL2//Pol2(b)	-0.04802	4.16518	4.22556	0.283573	0.00780837	0.0256548	-1.05121	-0.613976	0.0552757	0.903072	0.215771	0.195338	0.0176289	0.888264	0.204017	-0.868736	4.6791	1.31423	0.0399737	1.45527	-1.18344	-3.00944	0.384991	2.88142e-06	0.188769	0.968114	0.145594	0.236633	0.00261731
tag_129310_C12orf76	30.7327	0.368881	0.122586	3.00915	0.00261979	0.978876	chr12	110486496	110486501	C12orf76	0	intronic	cpg	CTCF//BAF155//Pol2//KAP1//Pol2-4H8//GR//TBP//TAF1//ZNF263//AP-2gamma//HA-E2F1//AP-2alpha//ELF1_(SC-631)//eGFP-GATA2//RFX5_(N-494)//SREBP1//GABP//Mxi1_(bHLH)//SP1//PAX5-N19//NFKB//ELK4//CHD2_(N-1250)//IRF1//Max//GATA-2//WHIP//ETS1//p300//YY1_(C-20)//Sin3Ak-20//MEF2A//IRF4_(M-17)//FOXA1_(C-20)//GTF2F1_(RAP-74)//STAT1//GATA3_(SC-268)//YY1//SRF//TR4//TCF4//BCLAF1_(M33-P5B11)//CEBPB//HDAC2_(SC-6296)//…	-0.0222305	5.24577	5.20148	-0.112616	-0.105756	-0.0199604	0.626153	0.368881	0.0340285	0.55718	0.131044	0.119848	0.0107234	0.585173	0.122586	-0.65329	9.33537	-0.859372	-0.882419	-1.86139	1.07003	3.00915	0.513569	1.0064e-20	0.390135	0.37755	0.0626893	0.284605	0.00261979
tag_108804_PWWP2B	14.9665	-0.552007	0.18352	-3.00789	0.00263071	0.978876	chr10	134221501	134221506	PWWP2B	0	intronic	NoCpg	Pol2//CtBP2//GABP//ERalpha_a//TAF1//p300//ELF1_(SC-631)//TBP//Pol2-4H8//RXRA//FOXA1_(C-20)//TCF12//SP1//JunD//CTCF//GR//USF-1//c-Myc	-0.0502523	4.70912	4.86872	0.208506	0.355952	0.0122631	1.07018	-0.552007	0.0501773	0.820428	0.193536	0.174619	0.0158605	0.831518	0.18352	-1.0015	5.93437	1.07735	2.03845	0.773186	1.28702	-3.00789	0.316587	2.9497e-09	0.281325	0.0415051	0.439412	0.198086	0.00263071
tag_210103_SYN1	8.48453	-0.665944	0.221426	-3.00753	0.00263384	0.978876	chrX	47479273	47479278	SYN1	0	upstream	cpg	Pol2//Pol2(b)//TBP//Pol2-4H8//TAF7_(SQ-8)//TAF1//p300//c-Fos//SIX5//USF1_(SC-8983)//JunD//NRSF//FOXA1_(C-20)//CCNT2	-0.105423	4.81768	5.06928	0.257561	0.395329	-0.013058	2.08569	-0.665944	0.0607315	0.991004	0.235418	0.213652	0.0197273	1.07705	0.221426	-1.73589	5.1153	1.09406	1.85034	-0.661927	1.93648	-3.00753	0.0825839	3.13248e-07	0.273929	0.0642643	0.508018	0.0528095	0.00263384
tag_10811_GFI1	13.2582	-0.575337	0.191379	-3.00627	0.00264475	0.978876	chr1	92950773	92950778	GFI1	0	intronic	cpg	CHD2_(N-1250)//CTCF//HA-E2F1//EBF1_(C-8)	-0.0365154	4.43483	4.68909	0.277419	0.00100504	0.00163084	-0.108439	-0.575337	0.0520436	0.851831	0.201742	0.183604	0.0166915	0.845229	0.191379	-0.701632	5.50472	1.37512	0.00547393	0.0977044	-0.128295	-3.00627	0.482909	3.69751e-08	0.169094	0.995632	0.922167	0.897915	0.00264475
tag_1845_ESPN	22.959	-0.458862	0.152641	-3.00616	0.00264569	0.978876	chr1	6484353	6484358	ESPN	0	upstream	NoCpg	CTCF	-0.00914564	4.74816	4.7699	0.252066	0.0631321	0.0213242	0.410373	-0.458862	0.0416102	0.681214	0.160551	0.145533	0.0131329	0.669588	0.152641	-0.219793	7.00206	1.57001	0.433798	1.62372	0.612874	-3.00616	0.826032	2.52225e-12	0.116414	0.664435	0.104435	0.53996	0.00264569
tag_116380_RBM14,RBM14-RBM4	15.7133	-0.537813	0.178933	-3.00567	0.00264996	0.978876	chr11	66384374	66384379	RBM14,RBM14-RBM4	0	exonic	cpg	HA-E2F1//Pol2//Nrf1//ZNF263//Pol2(b)//Pol2-4H8//Max//c-Myc//E2F6_(H-50)	0.0345993	3.5511	3.76006	0.0952814	-0.047641	0.00869839	-0.263879	-0.537813	0.0485842	0.796676	0.189944	0.170784	0.0154808	0.77914	0.178933	0.712151	4.71969	0.501628	-0.278955	0.561882	-0.33868	-3.00567	0.476371	2.36208e-06	0.615929	0.780279	0.574196	0.734851	0.00264996
tag_61330_COL23A1	7.26093	-0.746887	0.248496	-3.00563	0.0026503	0.978876	chr5	177876925	177876930	COL23A1	0	intronic	NoCpg		-0.0262225	3.42213	3.30521	0.818266	-0.351389	0.045409	1.00939	-0.746887	0.0667274	1.08961	0.25599	0.238407	0.0213386	1.10796	0.248496	-0.392979	3.03339	3.19648	-1.4739	2.12802	0.911035	-3.00563	0.694335	0.00241822	0.00139117	0.140508	0.0333351	0.362277	0.0026503
tag_69126_PTPRK	7.14103	-0.788206	0.262265	-3.00538	0.00265247	0.978876	chr6	128812664	128812669	PTPRK	0	intronic	NoCpg	GATA-2//Pol2	-0.0349148	3.63094	3.34347	0.203583	0.164633	0.034826	-0.465454	-0.788206	0.0708207	1.15795	0.279528	0.249304	0.0227644	1.12498	0.262265	-0.493003	2.8874	0.728311	0.660372	1.52985	-0.413745	-3.00538	0.622011	0.00388441	0.466423	0.509015	0.126055	0.679061	0.00265247
tag_111057_TRIM5	7.32169	0.666883	0.221923	3.00503	0.00265557	0.978876	chr11	5705312	5705317	TRIM5	0	intronic	NoCpg	Pol2	-0.00228875	2.61576	2.97478	-0.347753	0.0374623	-0.0565958	-0.512699	0.666883	0.0623549	1.02162	0.24003	0.21866	0.0197546	1.10686	0.221923	-0.0367053	2.91183	-1.44879	0.171326	-2.86494	-0.463202	3.00503	0.97072	0.00359324	0.147396	0.863967	0.00417094	0.643219	0.00265557
tag_118951_PANX1	7.09492	0.736467	0.245114	3.00459	0.00265938	0.978876	chr11	93861985	93861990	PANX1	0	upstream	cpg	E2F4//TCF4//AP-2alpha//NFKB//AP-2gamma//ELK4//STAT3//Pol2//HA-E2F1//TBP//TAF1//ZBTB7A_(SC-34508)//ELF1_(SC-631)//Sin3Ak-20//PAX5-C20//GABP//CCNT2//Pol2-4H8//Max//YY1_(C-20)//ETS1//c-Myc//SRF//TCF12//YY1//p300//0NOG_(SC-33759)	0.0704064	1.45197	1.04029	-0.128341	0.222539	-0.0166536	0.891488	0.736467	0.0684624	1.12213	0.260711	0.236634	0.0212678	1.18335	0.245114	1.0284	0.927067	-0.492274	0.940434	-0.783043	0.75336	3.00459	0.303764	0.353892	0.622525	0.346995	0.433602	0.451234	0.00265938
tag_68290_SEC63	21.0248	-0.434872	0.144769	-3.00391	0.00266533	0.978876	chr6	108279859	108279864	SEC63	0	upstream	NoCpg	Pol2//RPC155	-0.0576429	5.27945	5.40521	0.212632	-0.129275	0.0510053	0.23752	-0.434872	0.0394771	0.645187	0.152243	0.138668	0.0121856	0.650194	0.144769	-1.46016	8.37774	1.39666	-0.932257	4.1857	0.365307	-3.00391	0.144246	5.39526e-17	0.162515	0.351204	2.84294e-05	0.714883	0.00266533
tag_198738_MYT1	5.59184	-0.907327	0.302051	-3.00389	0.00266551	0.978876	chr20	62858778	62858783	MYT1	0	exonic	NoCpg		-0.122151	4.54028	4.73418	0.297957	0.219078	0.0263105	-0.346067	-0.907327	0.0817603	1.33545	0.318619	0.287345	0.0260838	1.30725	0.302051	-1.49401	3.545	0.935152	0.762421	1.00869	-0.264728	-3.00389	0.135173	0.00039261	0.34971	0.445809	0.313122	0.791219	0.00266551
tag_35245_RFTN1	49.2262	0.290084	0.096596	3.00306	0.00267279	0.978876	chr3	16379832	16379837	RFTN1	0	intronic	NoCpg	GATA-1//Pol2-4H8//USF-1	0.00923711	5.41997	5.40139	-0.152451	-0.0728579	-0.0104559	0.696742	0.290084	0.0267721	0.438692	0.103373	0.0939043	0.00838191	0.457302	0.096596	0.345028	12.3125	-1.47477	-0.775874	-1.24744	1.52359	3.00306	0.730073	7.76086e-35	0.140274	0.437823	0.212237	0.12761	0.00267279
tag_50939_TRIM2	6.86446	-1.09687	0.365284	-3.00279	0.00267519	0.978876	chr4	154171063	154171068	TRIM2	0	intronic	NoCpg		0.0876169	1.5661	1.32322	0.817366	0.289484	0.0648899	3.88365	-1.09687	0.098328	1.61162	0.37626	0.339622	0.031018	1.64706	0.365284	0.891067	0.821051	2.17235	0.852371	2.09201	2.35793	-3.00279	0.372893	0.411617	0.0298295	0.394008	0.0364381	0.018377	0.00267519
tag_210967_FAM104B	7.14987	-0.817532	0.272264	-3.00272	0.00267576	0.978876	chrX	55187706	55187711	FAM104B	0	upstream	cpg	ELK4//BAF155//GABP//Pol2//SP2_(SC-643)//Mxi1_(bHLH)//Nrf1//Pbx3//Pol2-4H8//Pol2(phosphoS2)//TAF1//HEY1	0.0100019	2.93586	3.21193	-0.22208	0.165611	0.00381076	1.04353	-0.817532	0.0738443	1.21185	0.294803	0.259275	0.023691	1.22219	0.272264	0.135446	2.65043	-0.753315	0.638745	0.160852	0.853825	-3.00272	0.892259	0.00803895	0.45126	0.522989	0.87221	0.393202	0.00267576
tag_63735_HIST1H4J	36.2295	-0.303393	0.101055	-3.00225	0.00267994	0.978876	chr6	27791593	27791598	HIST1H4J	0	upstream	NoCpg	YY1_(C-20)//YY1//TBP	0.015991	4.98115	5.03212	0.120802	0.0225262	0.00830768	0.41222	-0.303393	0.0276696	0.452791	0.107675	0.0973542	0.00878272	0.473318	0.101055	0.577928	11.1136	1.12191	0.231384	0.945912	0.870915	-3.00225	0.563313	1.07756e-28	0.261903	0.817016	0.344193	0.3838	0.00267994
tag_81198_DPP6	10.3786	-0.589479	0.196361	-3.00202	0.00268199	0.978876	chr7	153748241	153748246	DPP6	0	intronic	NoCpg		0.0795678	2.14703	2.15896	0.629453	0.298046	-0.00767476	0.197866	-0.589479	0.0531843	0.870018	0.203675	0.185736	0.0174507	0.872042	0.196361	1.49608	2.48151	3.09047	1.60467	-0.439797	0.2269	-3.00202	0.134634	0.0130827	0.0019984	0.108566	0.660084	0.820501	0.00268199
tag_174641_CELF4	5.0631	-0.95846	0.31931	-3.00166	0.00268515	0.978876	chr18	35141158	35141163	CELF4	0	intronic	NoCpg		-0.0153798	2.80583	3.48936	-0.24244	-0.206071	0.0196127	-1.46342	-0.95846	0.0856528	1.40704	0.345303	0.303721	0.0272572	1.34748	0.31931	-0.17956	2.47994	-0.702106	-0.678489	0.719542	-1.08604	-3.00166	0.857498	0.0131406	0.482613	0.497462	0.471807	0.27746	0.00268515
tag_26977_IL1F10	45.0031	0.323436	0.107795	3.00047	0.00269566	0.978876	chr2	113832854	113832859	IL1F10	0	exonic	NoCpg		-0.0392924	5.96689	5.95001	-0.186416	0.0484321	0.00345488	-0.147018	0.323436	0.0298809	0.48918	0.114914	0.104121	0.00924387	0.489715	0.107795	-1.31497	12.1632	-1.62221	0.465151	0.373748	-0.300213	3.00047	0.188521	4.879e-34	0.104757	0.641823	0.708592	0.764015	0.00269566
tag_141562_EVL	46.8709	0.273958	0.0913097	3.00032	0.00269695	0.978876	chr14	100574852	100574857	EVL	0	intronic	NoCpg	AP-2alpha//CTCF//Max//AP-2gamma//ELK4//YY1_(C-20)//ZBTB7A_(SC-34508)//YY1//Rad21//ELF1_(SC-631)//GABP//c-Myc//SMC3_(ab9263)//CTCF_(SC-5916)//TCF12//CTCF_(C-20)//Znf143_(16618-1-AP)	0.0463285	4.7823	4.53	0.176943	-0.154431	-0.00406742	-0.547722	0.273958	0.0252088	0.412763	0.0965642	0.0888016	0.0079757	0.419337	0.0913097	1.83779	10.9748	1.83238	-1.73906	-0.509976	-1.30616	3.00032	0.0660933	5.05032e-28	0.0668943	0.0820249	0.610068	0.191497	0.00269695
tag_96350_PTGES2	6.08575	0.825791	0.275237	3.00029	0.00269722	0.978876	chr9	130890408	130890413	PTGES2	0	UTR5	cpg	Pol2//BAF170//ELK4//ELF1_(SC-631)//TAF1//GABP//Ini1//0NOG_(SC-33759)//NFKB//TCF12//Max//Sin3Ak-20//c-Myc//USF2	0.206076	-1.04391	-1.23294	-0.262404	-0.0136076	0.00060701	2.33901	0.825791	0.0769305	1.26622	0.291509	0.262676	0.023189	1.33482	0.275237	2.67873	-0.973718	-0.900157	-0.0518036	0.0261767	1.7523	3.00029	0.0073902	0.330196	0.368037	0.958685	0.979116	0.0797223	0.00269722
tag_129097_SSH1	7.36655	-0.7476	0.249271	-2.99914	0.00270739	0.978876	chr12	109180764	109180769	SSH1	0	UTR3	NoCpg		-0.04022	3.67471	3.71292	0.599135	-0.0563305	0.0218706	-0.403184	-0.7476	0.0671987	1.09791	0.259471	0.238095	0.021669	1.07716	0.249271	-0.598523	3.3818	2.30906	-0.236588	1.0093	-0.374302	-2.99914	0.549491	0.000720115	0.02094	0.812976	0.312829	0.70818	0.00270739
tag_155796_CMTM4	28.329	-0.36481	0.121645	-2.99897	0.00270895	0.978876	chr16	66729636	66729641	CMTM4	0	intronic	NoCpg		-0.0639965	5.89151	6.06347	0.0885609	-0.102897	0.0237223	0.247483	-0.36481	0.0333008	0.544491	0.129355	0.11758	0.0104238	0.560033	0.121645	-1.92177	11.136	0.684637	-0.875129	2.27579	0.441908	-2.99897	0.0546342	8.37589e-29	0.493573	0.381504	0.0228588	0.658556	0.00270895
tag_33190_IQCA1	5.1452	-0.82695	0.275777	-2.99862	0.00271206	0.978876	chr2	237274073	237274078	IQCA1	0	intronic	NoCpg		-0.0227603	2.76758	3.19276	0.479429	0.101326	0.0308499	0.33848	-0.82695	0.0742782	1.21381	0.285829	0.26011	0.0234292	1.22485	0.275777	-0.30642	2.63036	1.67733	0.389553	1.31673	0.276344	-2.99862	0.759285	0.00852943	0.0934787	0.696867	0.18793	0.782284	0.00271206
tag_128932_BTBD11	14.2437	0.501956	0.167415	2.99827	0.00271514	0.978876	chr12	107767545	107767550	BTBD11	0	intronic	NoCpg	GATA-2//p300	0.0157773	3.31027	3.27083	-0.0641046	0.234566	-0.0145803	0.318587	0.501956	0.0467789	0.765472	0.177578	0.161771	0.0144817	0.803356	0.167415	0.337275	4.27296	-0.360993	1.44998	-1.00681	0.396571	2.99827	0.73591	1.92893e-05	0.718104	0.147063	0.314027	0.691684	0.00271514
tag_171132_CANT1	24.6675	-0.382632	0.127685	-2.99668	0.00272934	0.978876	chr17	77006026	77006031	CANT1	0	upstream	cpg	Pol2-4H8//HA-E2F1//Pol2//ELK4//ELF1_(SC-631)//YY1_(C-20)//TAF1//GABP//IRF1//TBP//ERalpha_a//ETS1//Znf143_(16618-1-AP)//SIX5//Nrf1//HMGN3//ATF3//FOXA1_(SC-101058)//ZBTB7A_(SC-34508)//HEY1	-0.0153047	4.99132	5.10693	0.0748562	-0.00978493	-0.004747	1.69396	-0.382632	0.0349985	0.572802	0.136801	0.123947	0.0112429	0.619771	0.127685	-0.437295	8.91571	0.547189	-0.0789445	-0.422223	2.7332	-2.99668	0.661897	4.84696e-19	0.584249	0.937077	0.672862	0.00627213	0.00272934
tag_1957_ZBTB48	25.0545	-0.407927	0.136144	-2.9963	0.00273282	0.978876	chr1	6640633	6640638	ZBTB48	0	UTR5	NoCpg	Pol2//Max//PU.1//Sin3Ak-20//NRSF	-0.0906706	6.1624	6.21929	0.108147	0.0176857	0.0224307	-0.29197	-0.407927	0.0372646	0.609017	0.144798	0.131194	0.0117327	0.608711	0.136144	-2.43315	10.212	0.746878	0.134806	1.91182	-0.479653	-2.9963	0.014968	1.75208e-24	0.455137	0.892765	0.0558998	0.631474	0.00273282
tag_209876_KDM6A	11.2313	-0.619981	0.206987	-2.99526	0.00274209	0.978876	chrX	44733275	44733280	KDM6A	0	intronic	NoCpg	Pol2//ZNF263//HA-E2F1//Pol2-4H8//ELF1_(SC-631)//ZBTB7A_(SC-34508)//ELK4//TAF1	-0.11917	5.44807	5.74239	0.0278803	0.0895051	0.0269339	-0.623755	-0.619981	0.0564653	0.923142	0.220628	0.198338	0.0177228	0.910197	0.206987	-2.11049	6.22048	0.126368	0.451275	1.51973	-0.685297	-2.99526	0.0348159	4.95631e-10	0.899441	0.651791	0.12858	0.493157	0.00274209
tag_126399_CD63	21.4984	-0.494809	0.165243	-2.99444	0.00274947	0.978876	chr12	56123183	56123188	CD63	0	UTR5	cpg	Pol2//HA-E2F1//AP-2gamma//NFKB//HEY1//CTCF//TAF1//Pol2-4H8//ETS1	-0.0351604	5.12453	5.11381	0.173943	0.0833047	0.0182929	0.312955	-0.494809	0.0450743	0.738035	0.174575	0.157797	0.0142681	0.718854	0.165243	-0.780053	6.92895	0.996379	0.527924	1.28209	0.435353	-2.99444	0.43536	4.23965e-12	0.319066	0.597552	0.199811	0.663306	0.00274947
tag_144533_DUT	20.45	0.375411	0.125387	2.99402	0.00275328	0.978876	chr15	48624015	48624020	DUT	0	intronic	cpg	Pol2//NFKB//NRSF//TAF1//TAF7_(SQ-8)//c-Myc//HEY1//Egr-1	0.0230149	3.92035	3.90827	-0.239222	0.0306619	-0.0304956	-0.463424	0.375411	0.0349695	0.572778	0.136565	0.123186	0.0111575	0.615843	0.125387	0.658143	6.82336	-1.7517	0.248908	-2.7332	-0.752503	2.99402	0.510446	8.89324e-12	0.0798246	0.803432	0.00627231	0.451748	0.00275328
tag_2244_CAMTA1	8.04525	0.735196	0.245563	2.99392	0.00275421	0.978876	chr1	7760662	7760667	CAMTA1	0	intronic	NoCpg		-0.0270912	3.30361	2.76661	-0.230199	0.191669	-0.0411852	-2.57526	0.735196	0.068161	1.11502	0.265171	0.239362	0.0219782	1.08917	0.245563	-0.39746	2.48121	-0.868115	0.80075	-1.87391	-2.36442	2.99392	0.691029	0.0130936	0.385332	0.423277	0.0609422	0.0180582	0.00275421
tag_81422_RBM33	22.4191	0.474968	0.158645	2.99391	0.00275427	0.978876	chr7	155485086	155485091	RBM33	0	intronic	NoCpg		0.116911	2.56393	2.38368	-0.188035	-0.101489	-0.0248258	1.25231	0.474968	0.043915	0.721382	0.169175	0.153313	0.0138267	0.736933	0.158645	2.66221	3.30433	-1.11148	-0.661971	-1.7955	1.69936	2.99391	0.00776293	0.000952052	0.266361	0.50799	0.0725737	0.0892517	0.00275427
tag_82727_XKR6	35.3339	-0.373231	0.124671	-2.99374	0.00275583	0.978876	chr8	10958415	10958420	XKR6	0	intronic	NoCpg		-0.0119412	5.27913	5.51029	-2.83027e-05	0.155702	0.0259524	0.00278991	-0.373231	0.0340882	0.558419	0.131886	0.118412	0.0106018	0.54378	0.124671	-0.350303	9.86766	-0.0002146	1.31492	2.44793	0.00513059	-2.99374	0.726111	5.74921e-23	0.999829	0.188537	0.0143681	0.995906	0.00275583
tag_161783_NTN1	20.933	-0.430415	0.143809	-2.99296	0.00276286	0.978876	chr17	9019334	9019339	NTN1	0	intronic	NoCpg		-0.0527576	5.30227	5.51753	0.201206	-0.0803924	0.013523	0.465257	-0.430415	0.0392917	0.642609	0.152065	0.1388	0.0124213	0.66025	0.143809	-1.34272	8.58613	1.32315	-0.579197	1.08869	0.704668	-2.99296	0.179363	8.99459e-18	0.185785	0.562456	0.276291	0.481017	0.00276286
tag_201499_MICAL3	6.5942	0.696117	0.232632	2.99236	0.00276833	0.978876	chr22	18480787	18480792	MICAL3	0	intronic	NoCpg		-0.046791	3.40474	2.94416	-0.471897	-0.0715368	-0.024084	-0.931507	0.696117	0.0649349	1.06203	0.257634	0.231217	0.0206539	1.13036	0.232632	-0.720583	2.7722	-1.83166	-0.309392	-1.16608	-0.82408	2.99236	0.471166	0.00556796	0.0670024	0.757023	0.243583	0.409894	0.00276833
tag_174724_SETBP1	17.6451	0.474245	0.158527	2.99157	0.00277544	0.978876	chr18	42576269	42576274	SETBP1	0	intronic	NoCpg		0.0541515	3.14513	2.92974	0.00336536	-0.193819	0.0034319	0.921606	0.474245	0.0439668	0.72061	0.167851	0.153918	0.0136079	0.752249	0.158527	1.23165	4.06564	0.0200497	-1.25924	0.252199	1.22514	2.99157	0.218081	4.79001e-05	0.984004	0.207944	0.800887	0.220524	0.00277544
tag_153401_XPO6	26.4941	0.435374	0.145557	2.9911	0.00277978	0.978876	chr16	28223515	28223520	XPO6	0	upstream	cpg	HA-E2F1//HMGN3//USF-1//ZBTB7A_(SC-34508)//YY1_(C-20)//IRF1//SP1//ETS1//YY1//USF2//SMC3_(ab9263)//Max//c-Myc//Znf143_(16618-1-AP)//Mxi1_(bHLH)//GRp20//USF1_(SC-8983)//SIX5//Sin3Ak-20//BHLHE40//ELF1_(SC-631)//IRF4_(M-17)//PAX5-C20//BATF//SRF//Pol2	0.0357604	4.09459	4.03377	-0.282817	0.0168482	-0.0316365	0.423779	0.435374	0.0403277	0.661605	0.156048	0.141021	0.0127447	0.67034	0.145557	0.886746	6.09695	-1.81238	0.119473	-2.48232	0.632186	2.9911	0.375216	1.08113e-09	0.0699279	0.904901	0.0130532	0.527266	0.00277978
tag_166390_ACBD4	7.89246	0.639148	0.213766	2.98994	0.00279029	0.978876	chr17	43210527	43210532	ACBD4	0	intronic	cpg	ZNF263//eGFP-JunD//CTCF	0.0393291	2.10529	1.4247	0.0628416	-0.0601181	0.0336215	0.452519	0.639148	0.059483	0.972894	0.225954	0.206809	0.0180421	1.02894	0.213766	0.661183	1.4644	0.278117	-0.290695	1.8635	0.439792	2.98994	0.508495	0.143086	0.780923	0.771285	0.0623921	0.660088	0.00279029
tag_179412_PTPRS	6.01929	0.851525	0.284805	2.98985	0.00279113	0.978876	chr19	5337899	5337904	PTPRS	0	intronic	NoCpg		-0.0284921	3.01409	2.7599	-0.774843	-0.310809	-0.0325521	0.539766	0.851525	0.079277	1.30069	0.314935	0.281847	0.0249048	1.40742	0.284805	-0.3594	2.12188	-2.46033	-1.10276	-1.30706	0.383515	2.98985	0.719296	0.033848	0.013881	0.270132	0.191191	0.701338	0.00279113
tag_137968_PTGER2	15.5658	-0.515172	0.172383	-2.98854	0.00280314	0.978876	chr14	52781717	52781722	PTGER2	0	exonic	cpg	SUZ12	0.0238455	3.66204	3.79056	0.347728	0.0473386	0.00818928	-0.499003	-0.515172	0.0468009	0.766228	0.180867	0.164238	0.0149719	0.748275	0.172383	0.509509	4.94704	1.92257	0.288232	0.546979	-0.666871	-2.98854	0.610395	7.53498e-07	0.0545344	0.773169	0.584393	0.504854	0.00280314
tag_48630_SOWAHB	14.1805	-0.522793	0.174933	-2.98853	0.00280319	0.978876	chr4	77818666	77818671	SOWAHB	0	exonic	cpg		0.0433369	3.34791	3.7431	0.119396	-0.435114	0.00323958	0.541033	-0.522793	0.0473862	0.77768	0.185802	0.169449	0.0151634	0.79772	0.174933	0.914547	4.81317	0.642599	-2.56782	0.213646	0.678224	-2.98853	0.360429	1.48556e-06	0.520484	0.0102341	0.830823	0.49763	0.00280319
tag_48114_KIT	14.8257	-0.545796	0.182639	-2.98839	0.00280448	0.978876	chr4	55542059	55542064	KIT	0	intronic	NoCpg	CTCF	-0.028606	4.53729	4.75382	-0.191097	0.10696	-0.0066701	0.751998	-0.545796	0.0499106	0.818215	0.197838	0.175879	0.0160205	0.83846	0.182639	-0.573145	5.80998	-0.965923	0.608147	-0.416347	0.89688	-2.98839	0.566547	6.24798e-09	0.334083	0.54309	0.677156	0.369783	0.00280448
tag_4266_PAX7	6.07948	0.801744	0.268361	2.98755	0.00281221	0.978876	chr1	19066083	19066088	PAX7	0	intronic	NoCpg		0.0532641	1.39302	1.47635	-0.08561	-0.206656	-0.0221058	2.86234	0.801744	0.075193	1.23242	0.283329	0.262225	0.0230701	1.36589	0.268361	0.708365	1.19793	-0.302158	-0.788084	-0.958202	2.09559	2.98755	0.478719	0.230946	0.762532	0.430648	0.337961	0.0361188	0.00281221
tag_88756_EIF2C2	16.3608	-0.655602	0.219477	-2.9871	0.00281635	0.978876	chr8	141608674	141608679	EIF2C2	0	intronic	NoCpg		-0.0930405	5.60085	5.56355	0.10918	0.276014	0.0333575	-1.13332	-0.655602	0.0597616	0.978361	0.231687	0.207984	0.0188276	0.908176	0.219477	-1.55686	5.6866	0.471238	1.32709	1.77173	-1.2479	-2.9871	0.119503	1.29593e-08	0.637471	0.184479	0.0764394	0.212066	0.00281635
tag_101801_BMS1	31.1844	0.32975	0.110399	2.98689	0.00281829	0.978876	chr10	43278529	43278534	BMS1	0	intronic	cpg	Sin3Ak-20//E2F6_(H-50)	0.0789557	3.62465	3.48386	-0.0404119	-0.122231	-0.00594928	-0.639477	0.32975	0.0305486	0.500969	0.117898	0.107066	0.00958318	0.509944	0.110399	2.58459	6.95425	-0.342771	-1.14165	-0.620805	-1.25401	2.98689	0.0097495	3.54438e-12	0.731771	0.2536	0.534728	0.209837	0.00281829
tag_25292_ATOH8	34.3125	-0.304969	0.102117	-2.98647	0.00282214	0.978876	chr2	86012353	86012358	ATOH8	0	intronic	NoCpg		0.0259498	4.79699	4.69335	0.162272	0.0227945	0.0129425	0.942505	-0.304969	0.0279442	0.457188	0.108797	0.0983897	0.0088896	0.484579	0.102117	0.928629	10.2657	1.49151	0.231676	1.45591	1.945	-2.98647	0.353081	1.00586e-24	0.135827	0.81679	0.145417	0.0517753	0.00282214
tag_133154_PDX1	16.7022	-0.45179	0.151285	-2.98636	0.00282323	0.978876	chr13	28496033	28496038	PDX1	0	intronic	cpg		-0.0286904	4.64167	4.73072	0.0881731	-0.0978061	0.0237743	0.728664	-0.45179	0.0412709	0.675034	0.161591	0.14611	0.0130186	0.709856	0.151285	-0.695171	7.00811	0.545655	-0.669402	1.82619	1.0265	-2.98636	0.486948	2.41556e-12	0.585303	0.503239	0.0678219	0.304658	0.00282323
tag_114417_PPP1R32	11.8573	-0.620618	0.20786	-2.98575	0.00282887	0.978876	chr11	61256795	61256800	PPP1R32	0	intronic	NoCpg		-0.0541453	4.5661	4.9312	0.0720436	-0.1138	0.0155704	-0.666844	-0.620618	0.0564417	0.924662	0.220779	0.199263	0.0178877	0.901976	0.20786	-0.959313	5.33298	0.326316	-0.571105	0.870453	-0.739314	-2.98575	0.337401	9.66151e-08	0.744186	0.567928	0.384053	0.459716	0.00282887
tag_125967_ESPL1	51.1586	-0.288223	0.0965497	-2.98523	0.00283367	0.978876	chr12	53661621	53661626	ESPL1	0	upstream	NoCpg		-0.0370019	6.30637	6.38989	0.158309	-0.0191414	0.0120576	0.307167	-0.288223	0.0264571	0.432892	0.102145	0.0929747	0.00834036	0.436629	0.0965497	-1.39856	14.7609	1.54986	-0.205878	1.4457	0.703497	-2.98523	0.161945	2.61665e-49	0.121176	0.836886	0.148262	0.481746	0.00283367
tag_199537_RUNX1	24.6079	0.465348	0.155912	2.98469	0.00283865	0.978876	chr21	36247263	36247268	RUNX1	0	intronic	NoCpg		0.0254184	3.99581	3.85506	-0.0585713	0.268406	-0.022944	0.131352	0.465348	0.0432278	0.708312	0.164853	0.149802	0.0135586	0.700582	0.155912	0.588011	5.4426	-0.355294	1.79173	-1.69221	0.18749	2.98469	0.556525	5.2509e-08	0.722369	0.0731755	0.0906051	0.851277	0.00283865
tag_552_CDK11B	5.22087	0.789504	0.264546	2.98438	0.00284156	0.978876	chr1	1624491	1624496	CDK11B	0	intronic	cpg	CTCF//Pol2(b)//TCF4//Pol2//p300//SIX5//PAX5-N19//SP1	-0.0674778	3.14606	2.84086	-0.148478	0.431015	-0.0488518	1.63167	0.789504	0.0748209	1.22037	0.283951	0.260807	0.0238221	1.40137	0.264546	-0.901858	2.32787	-0.522901	1.65262	-2.05069	1.16434	2.98438	0.367132	0.0199188	0.601043	0.0984089	0.040297	0.244285	0.00284156
tag_177035_ARID3A	17.1886	-0.579841	0.194337	-2.98369	0.002848	0.978876	chr19	963566	963571	ARID3A	0	intronic	NoCpg		-0.0442195	4.90239	5.18136	-0.0570447	-0.0811742	0.0359543	1.4242	-0.579841	0.0529905	0.868882	0.206105	0.18533	0.0165129	0.863984	0.194337	-0.83448	5.96325	-0.276774	-0.437999	2.17734	1.64841	-2.98369	0.404011	2.47274e-09	0.781953	0.661387	0.0294552	0.0992684	0.002848
tag_202424_CHCHD10	7.17563	-0.713716	0.239223	-2.98348	0.00284993	0.978876	chr22	24110598	24110603	CHCHD10	0	upstream	cpg	CTCF//USF-1//ELF1_(SC-631)//E2F6//TAF1//USF1_(SC-8983)//Pol2//PAX5-C20//PU.1//Rad21//SMC3_(ab9263)//E2F6_(H-50)//EBF1_(C-8)//CTCF_(SC-5916)//CTCFL_(SC-98982)//CTCF_(C-20)//HMGN3	0.0338275	2.49045	2.51641	0.415979	-0.104175	0.0133981	-1.98306	-0.713716	0.0641702	1.05022	0.252055	0.228072	0.0209851	0.998589	0.239223	0.527153	2.39608	1.65035	-0.456763	0.638456	-1.98586	-2.98348	0.598087	0.0165712	0.0988713	0.647841	0.523177	0.0470483	0.00284993
tag_127485_CPSF6	30.1717	-0.447667	0.150052	-2.9834	0.00285061	0.978876	chr12	69634478	69634483	CPSF6	0	intronic	NoCpg	Pol2-4H8	-0.00616882	5.05079	5.2277	0.0842305	0.0432229	0.0199237	-0.810232	-0.447667	0.0408734	0.670062	0.1582	0.142551	0.0128524	0.630191	0.150052	-0.150925	7.80182	0.532429	0.303209	1.5502	-1.28569	-2.9834	0.880035	6.10221e-15	0.594429	0.761731	0.121094	0.198551	0.00285061
tag_81612_PTPRN2	17.8929	-0.45053	0.151074	-2.98218	0.00286206	0.978876	chr7	157353229	157353234	PTPRN2	0	intronic	cpg	Pol2	-0.0204889	4.56137	4.60537	0.279829	0.0518282	0.00798756	2.07527	-0.45053	0.0413279	0.675553	0.159811	0.145682	0.0131966	0.726271	0.151074	-0.495766	6.81718	1.751	0.355761	0.605273	2.85744	-2.98218	0.62006	9.28475e-12	0.0799454	0.722019	0.544997	0.00427074	0.00286206
tag_59065_CDX1	11.5638	-0.531715	0.178344	-2.98139	0.00286939	0.978876	chr5	149546245	149546250	CDX1	0	upstream	cpg	POU5F1_(SC-9081)	-0.00925163	3.73049	4.15977	0.139484	-0.171862	0.0297002	-0.291523	-0.531715	0.0484077	0.792363	0.188497	0.170868	0.0150877	0.804404	0.178344	-0.191119	5.24982	0.739982	-1.00582	1.9685	-0.362409	-2.98139	0.848432	1.52245e-07	0.459311	0.314504	0.04901	0.717047	0.00286939
tag_130448_CCDC60	33.477	0.37451	0.12562	2.9813	0.00287028	0.978876	chr12	119772499	119772504	CCDC60	0	upstream	cpg	SP1//TAF1//Sin3Ak-20	0.0605182	3.98062	3.84678	0.0350528	-0.0913759	-0.00679379	-0.257385	0.37451	0.0346986	0.568959	0.132654	0.121113	0.0108534	0.561196	0.12562	1.74411	6.76108	0.264242	-0.754466	-0.625959	-0.458636	2.9813	0.0811394	1.36967e-11	0.791593	0.45057	0.531342	0.646496	0.00287028
tag_188462_KPTN	9.96711	0.684588	0.229669	2.98076	0.00287531	0.978876	chr19	47983631	47983636	KPTN	0	exonic	NoCpg	USF-1//Mxi1_(bHLH)//Egr-1//CCNT2//E2F6_(H-50)//Sin3Ak-20//E2F6//YY1//YY1_(C-20)	0.0882619	1.87719	1.37828	-0.722515	-0.0688611	-0.00252583	0.178431	0.684588	0.063639	1.0462	0.252449	0.222349	0.0197393	1.06132	0.229669	1.38692	1.31742	-2.86202	-0.309699	-0.127959	0.168122	2.98076	0.165467	0.187699	0.00420953	0.75679	0.898181	0.866487	0.00287531
tag_213303_PAK3	12.6854	-0.476135	0.159764	-2.98024	0.00288024	0.978876	chrX	110188211	110188216	PAK3	0	intronic	NoCpg		-0.0882229	5.21608	5.20181	-0.103127	-0.081112	0.0314116	0.175653	-0.476135	0.0436426	0.712228	0.174728	0.156051	0.0137702	0.772449	0.159764	-2.02149	7.30358	-0.590213	-0.519779	2.28112	0.227397	-2.98024	0.0432293	2.80202e-13	0.555048	0.603218	0.0225411	0.820115	0.00288024
tag_125142_DHH	12.556	0.629526	0.211275	2.97965	0.00288577	0.978876	chr12	49485797	49485802	DHH	0	intronic	cpg		0.0212182	3.10303	3.20578	0.0309338	-0.484576	-0.0211271	-1.78867	0.629526	0.0583498	0.956562	0.22259	0.20621	0.018286	0.931559	0.211275	0.363639	3.35135	0.138972	-2.34991	-1.15537	-1.92008	2.97965	0.716128	0.000804182	0.889472	0.0187778	0.247941	0.054848	0.00288577
tag_41094_PLXND1	8.68196	-0.798162	0.267932	-2.97897	0.00289216	0.978876	chr3	129326325	129326330	PLXND1	0	upstream	NoCpg		-0.0668636	4.25781	4.81973	0.19854	-0.20503	0.0386758	0.788498	-0.798162	0.0725141	1.18867	0.280547	0.254813	0.0226537	1.16339	0.267932	-0.922078	4.05473	0.707689	-0.804631	1.70726	0.677756	-2.97897	0.356488	5.01918e-05	0.479138	0.421032	0.0877739	0.497926	0.00289216
tag_132354_GALNT9	6.52574	-0.732313	0.245855	-2.97864	0.00289534	0.978876	chr12	132894334	132894339	GALNT9	0	intronic	NoCpg		-0.0181945	3.03343	3.35814	0.322651	0.238962	0.0163738	-1.08959	-0.732313	0.0664547	1.08624	0.258212	0.232361	0.0211991	1.06005	0.245855	-0.273789	3.09153	1.24956	1.02841	0.772382	-1.02786	-2.97864	0.784247	0.00199126	0.211462	0.303758	0.439888	0.304015	0.00289534
tag_180573_COL5A3	40.3838	0.368359	0.1237	2.97786	0.00290271	0.978876	chr19	10077383	10077388	COL5A3	0	exonic	cpg	CTCF//Nrf1	0.00291138	5.14049	5.1002	0.0787994	-0.0636863	-0.0117488	-0.500238	0.368359	0.0341569	0.559617	0.130181	0.119276	0.0107009	0.543731	0.1237	0.0852352	9.11373	0.605304	-0.533941	-1.09792	-0.920009	2.97786	0.932074	7.95963e-20	0.544977	0.593382	0.272237	0.357568	0.00290271
tag_32289_COL4A4	46.8499	0.299226	0.100492	2.97761	0.00290504	0.978876	chr2	228028287	228028292	COL4A4	0	intronic	NoCpg	ELF1_(SC-631)//Pol2//Pol2-4H8	-0.00904652	5.60279	5.63424	-0.0392399	-0.19621	-0.00416652	-0.256404	0.299226	0.0277958	0.455233	0.106764	0.0977664	0.00867628	0.460819	0.100492	-0.325464	12.3766	-0.367539	-2.00693	-0.48022	-0.556409	2.97761	0.74483	3.49759e-35	0.713217	0.0447572	0.631071	0.577931	0.00290504
tag_165114_CSF3	11.651	0.652101	0.219049	2.97697	0.00291112	0.978876	chr17	38172444	38172449	CSF3	0	intronic	NoCpg		0.0341172	2.74856	2.88488	0.0655443	-0.259744	-0.0302095	1.58493	0.652101	0.0608813	0.997984	0.229858	0.213301	0.018993	1.04595	0.219049	0.560389	2.8907	0.285151	-1.21773	-1.59056	1.51531	2.97697	0.575214	0.00384382	0.775528	0.223325	0.111708	0.129694	0.00291112
tag_192326_MIR1292,NOP56	16.2104	-0.492843	0.165553	-2.97694	0.00291137	0.978876	chr20	2632777	2632782	MIR1292,NOP56	0	upstream	cpg	Pol2	-0.120033	6.04391	6.18892	0.0256941	-0.0687055	0.0256217	1.5298	-0.492843	0.0454009	0.741873	0.177184	0.160626	0.0142411	0.789056	0.165553	-2.64384	8.34229	0.145014	-0.427736	1.79913	1.93877	-2.97694	0.00819705	7.28662e-17	0.8847	0.668844	0.0719979	0.0525293	0.00291137
tag_25482_SMYD1	29.9519	-0.372252	0.125048	-2.97687	0.00291205	0.978876	chr2	88391547	88391552	SMYD1	0	intronic	NoCpg		0.0125506	4.74196	4.66146	0.299972	-0.0183194	0.0332168	-0.0761457	-0.372252	0.034063	0.557429	0.131248	0.119207	0.010687	0.547577	0.125048	0.368453	8.36243	2.28554	-0.153677	3.10816	-0.139059	-2.97687	0.712536	6.14397e-17	0.0222814	0.877864	0.00188256	0.889403	0.00291205
tag_93623_CDC14B	15.6105	-0.541558	0.181923	-2.97686	0.00291222	0.978876	chr9	99329577	99329582	CDC14B	0	intronic	cpg	CTCF	0.00185238	3.97318	3.99511	0.20689	0.304595	0.0232685	0.121867	-0.541558	0.0495274	0.810603	0.191605	0.172077	0.0156277	0.789684	0.181923	0.0374011	4.92857	1.07978	1.77011	1.48893	0.154323	-2.97686	0.970165	8.28341e-07	0.280242	0.0767092	0.136506	0.877355	0.00291222
tag_58414_PCDHGA1,PCDHGA2,PCDHGA3,PCDHGA4,PCDHGA5,PCDHGA6,PCDHGA7,PCDHGA8,PCDHGA9,PCDHGB1,PCDHGB2,PCDHGB3,PCDHGB4,PCDHGB5,PCDHGB6	31.293	0.40073	0.134657	2.97593	0.00292103	0.978876	chr5	140792556	140792561	PCDHGA1,PCDHGA2,PCDHGA3,PCDHGA4,PCDHGA5,PCDHGA6,PCDHGA7,PCDHGA8,PCDHGA9,PCDHGB1,PCDHGB2,PCDHGB3,PCDHGB4,PCDHGB5,PCDHGB6	0	intronic	NoCpg	CTCF//Znf143_(16618-1-AP)//SMC3_(ab9263)//Rad21//CTCF_(C-20)//CTCF_(SC-5916)//YY1_(C-20)	-0.0218628	5.18697	4.98044	-0.0769439	0.222657	-0.0266238	-0.828946	0.40073	0.0373016	0.610654	0.143306	0.130085	0.0118243	0.600473	0.134657	-0.586109	8.15591	-0.536921	1.71163	-2.2516	-1.38049	2.97593	0.557802	3.46559e-16	0.591322	0.0869651	0.0243473	0.167436	0.00292103
tag_107371_SLC18A2	7.36106	0.764405	0.256868	2.97586	0.00292164	0.978876	chr10	119031869	119031874	SLC18A2	0	intronic	NoCpg	GATA-2	-0.0251759	3.09431	3.18719	-0.627902	-0.023493	-0.0496433	2.83019	0.764405	0.0720346	1.18109	0.280624	0.252926	0.0226015	1.3406	0.256868	-0.349497	2.69852	-2.23752	-0.092885	-2.19646	2.11114	2.97586	0.726716	0.00696493	0.0252526	0.925995	0.0280591	0.0347606	0.00292164
tag_71773_C7orf50	12.4447	-0.595965	0.200274	-2.97575	0.00292274	0.978876	chr7	1095450	1095455	C7orf50	0	intronic	NoCpg		-0.0486842	4.59365	4.79328	0.159313	-0.112891	0.0122802	0.341484	-0.595965	0.0544658	0.891851	0.212453	0.192701	0.0173623	0.893957	0.200274	-0.89385	5.37453	0.749875	-0.585833	0.707293	0.381991	-2.97575	0.371402	7.67831e-08	0.45333	0.557988	0.479385	0.702468	0.00292274
tag_139808_FLVCR2	7.50883	0.790578	0.26576	2.97478	0.00293198	0.978876	chr14	76107377	76107382	FLVCR2	0	exonic	NoCpg	GATA3_(SC-268)	-0.0877902	4.03111	3.61481	-0.0162286	-0.295261	0.0124391	0.89417	0.790578	0.0740349	1.20928	0.280987	0.260687	0.0227066	1.27064	0.26576	-1.1858	2.98922	-0.0577555	-1.13263	0.547818	0.703716	2.97478	0.235703	0.00279691	0.953943	0.257372	0.583817	0.48161	0.00293198
tag_128194_VEZT	6.20885	-0.815993	0.274332	-2.97447	0.00293498	0.978876	chr12	95611740	95611745	VEZT	0	intronic	cpg	Pol2//Pol2(b)//YY1//TAF1//E2F6//Pol2(phosphoS2)//Pol2-4H8//TCF12//ZBTB7A_(SC-34508)	0.0460372	2.08139	2.53334	-0.0349019	-0.242574	0.0274561	1.67936	-0.815993	0.0739151	1.21351	0.2931	0.261407	0.0233353	1.25898	0.274332	0.622839	2.08761	-0.119078	-0.927957	1.17659	1.33391	-2.97447	0.533391	0.0368327	0.905213	0.35343	0.239358	0.182233	0.00293498
tag_175762_KIAA1468	4.50212	0.813278	0.273436	2.97429	0.00293667	0.978876	chr18	59855002	59855007	KIAA1468	0	exonic	cpg		0.0448467	1.08046	1.37852	-0.258326	-0.15097	-0.0269159	0.97708	0.813278	0.0769919	1.26209	0.291285	0.268002	0.0234251	1.4169	0.273436	0.582486	1.09225	-0.886852	-0.563318	-1.14902	0.689592	2.97429	0.560239	0.274721	0.375158	0.573219	0.250548	0.490451	0.00293667
tag_135441_BIVM	7.25015	-0.671665	0.225877	-2.97358	0.00294346	0.978876	chr13	103452926	103452931	BIVM	0	intronic	cpg	Pol2//Pol2-4H8//ZNF263//Pol2(phosphoS2)//CCNT2//EBF1_(C-8)//HA-E2F1	0.00119645	3.09313	3.69049	0.247011	-0.599616	-0.00417983	-0.494787	-0.671665	0.0606555	0.994637	0.239095	0.22155	0.0197778	1.02145	0.225877	0.0197253	3.71039	1.03311	-2.70645	-0.211339	-0.484398	-2.97358	0.984262	0.000206936	0.301554	0.00680059	0.832623	0.628104	0.00294346
tag_52328_LRRC14B	7.27721	-0.740031	0.248889	-2.97334	0.00294579	0.978876	chr5	195768	195773	LRRC14B	0	downstream	NoCpg		0.0189426	2.7904	2.92775	0.384218	-0.0845833	0.00372751	-0.913349	-0.740031	0.067008	1.09732	0.262178	0.237867	0.0218824	1.06674	0.248889	0.282692	2.6681	1.46548	-0.355591	0.170343	-0.856208	-2.97334	0.777413	0.00762813	0.142789	0.722147	0.864741	0.391883	0.00294579
tag_465_ATAD3A	14.8734	-0.431195	0.145032	-2.97311	0.00294798	0.978876	chr1	1469135	1469140	ATAD3A	0	intronic	NoCpg		-0.00872062	4.09999	4.36679	0.155819	-0.00715017	0.0104308	-0.362418	-0.431195	0.0395835	0.647037	0.154424	0.139876	0.012561	0.676816	0.145032	-0.22031	6.74891	1.00903	-0.0511177	0.830409	-0.535475	-2.97311	0.82563	1.48961e-11	0.312959	0.959232	0.406308	0.592321	0.00294798
tag_120133_AMICA1	27.4074	0.356022	0.119797	2.97187	0.00295991	0.978876	chr11	118069232	118069237	AMICA1	0	intronic	NoCpg	CTCF//NFKB//TCF4//YY1_(C-20)//SMC3_(ab9263)//CTCF_(SC-5916)//Znf143_(16618-1-AP)//Rad21//CTCF_(C-20)//CTCFL_(SC-98982)//ELF1_(SC-631)//ZEB1_(SC-25388)//ZBTB7A_(SC-34508)	0.0975546	3.17711	2.95979	-0.0158715	-0.0902802	-0.0112776	-0.0328258	0.356022	0.0331629	0.544089	0.127717	0.116088	0.0104537	0.559623	0.119797	2.94168	5.43989	-0.124271	-0.777688	-1.07882	-0.0586569	2.97187	0.00326438	5.33128e-08	0.901101	0.436753	0.280669	0.953225	0.00295991
tag_155541_C16orf80	20.2583	0.434527	0.146259	2.97094	0.00296889	0.978876	chr16	58160255	58160260	C16orf80	0	intronic	NoCpg		-0.0141289	4.46806	4.5839	-0.29513	-0.160749	-0.0161263	0.518998	0.434527	0.0406826	0.666613	0.157473	0.143154	0.0126652	0.707377	0.146259	-0.347295	6.87641	-1.87416	-1.12291	-1.27328	0.733694	2.97094	0.728369	6.13811e-12	0.0609085	0.261475	0.202919	0.463135	0.00296889
tag_89640_MROH1	13.3148	0.438721	0.147743	2.96949	0.00298294	0.978876	chr8	145296803	145296808	MROH1	0	intronic	NoCpg		0.00631382	3.55104	3.11301	0.194959	-0.196446	0.00906319	0.0349262	0.438721	0.0410592	0.670289	0.156269	0.145566	0.0128295	0.736522	0.147743	0.153774	4.64428	1.24759	-1.34954	0.706435	0.0474205	2.96949	0.877788	3.41262e-06	0.212182	0.177165	0.479918	0.962178	0.00298294
tag_49072_AFF1	6.06846	-0.868593	0.292516	-2.96938	0.00298397	0.978876	chr4	87858892	87858897	AFF1	0	intronic	NoCpg		-0.0380852	3.21025	3.09194	0.944399	0.126685	0.053311	-2.54686	-0.868593	0.0781748	1.27528	0.298988	0.27341	0.0249446	1.16926	0.292516	-0.48718	2.42452	3.15865	0.463353	2.13718	-2.17818	-2.96938	0.626131	0.0153287	0.001585	0.643111	0.0325836	0.029393	0.00298397
tag_63723_HIST1H2BL,HIST1H3H	61.5188	0.258621	0.0871208	2.96853	0.00299223	0.978876	chr6	27776777	27776782	HIST1H2BL,HIST1H3H	0	upstream	NoCpg	Pol2//Pol2-4H8//HEY1//BCLAF1_(M33-P5B11)//CHD2_(N-1250)//TAF7_(SQ-8)//ZBTB33//FOXA1_(SC-101058)//FOXA2_(SC-6554)//FOXA1_(C-20)//YY1//JunD	0.0425969	5.15172	4.98129	0.164841	-0.0767032	0.00315368	-1.24523	0.258621	0.0240135	0.393307	0.0917535	0.0839205	0.00752084	0.38275	0.0871208	1.77387	12.6652	1.79657	-0.913998	0.419326	-3.25338	2.96853	0.0760843	9.22271e-37	0.0724045	0.360718	0.674978	0.00114041	0.00299223
tag_122873_C12orf5	11.7067	0.584134	0.196808	2.96804	0.00299708	0.978876	chr12	4430721	4430726	C12orf5	0	intronic	cpg	AP-2alpha//AP-2gamma	-0.000801028	3.34702	3.02483	-0.0189835	0.0661498	-0.00587741	0.491947	0.584134	0.0548025	0.896575	0.208627	0.191002	0.0170218	0.933486	0.196808	-0.0146166	3.37376	-0.0909925	0.34633	-0.345287	0.527	2.96804	0.988338	0.000741477	0.927499	0.729095	0.729879	0.598194	0.00299708
tag_39901_ZDHHC23	38.2004	0.36081	0.121574	2.96782	0.00299924	0.978876	chr3	113666272	113666277	ZDHHC23	0	upstream	NoCpg	HA-E2F1//TAF1	0.0272297	4.64471	4.48185	-0.0498595	0.162041	-0.00588914	0.0923258	0.36081	0.0336473	0.551324	0.128679	0.116749	0.0104925	0.545309	0.121574	0.80927	8.12925	-0.387471	1.38794	-0.561274	0.169309	2.96782	0.41836	4.31969e-16	0.698408	0.165156	0.574611	0.865554	0.00299924
tag_57288_H2AFY	11.8099	0.575041	0.193772	2.96762	0.00300116	0.978876	chr5	134676484	134676489	H2AFY	0	intronic	NoCpg	p300	0.00525219	3.28762	2.98274	-0.110425	-0.0363424	0.0063339	1.63416	0.575041	0.053995	0.883759	0.206227	0.1883	0.0165919	0.947025	0.193772	0.0972719	3.37507	-0.535453	-0.193002	0.381746	1.72557	2.96762	0.922511	0.000737982	0.592337	0.846957	0.70265	0.0844254	0.00300116
tag_201429_SLC25A18	11.9613	-0.581574	0.196073	-2.9661	0.00301598	0.978876	chr22	18053358	18053363	SLC25A18	0	intronic	NoCpg		0.0823077	2.38302	2.26178	0.502757	-0.0736501	0.0265641	-0.512416	-0.581574	0.0528731	0.866122	0.204411	0.185696	0.016926	0.834336	0.196073	1.5567	2.61139	2.45955	-0.396616	1.56942	-0.614159	-2.9661	0.119541	0.00901752	0.0139113	0.691651	0.116549	0.53911	0.00301598
tag_195211_PPP1R16B	12.2361	-0.621973	0.209703	-2.96597	0.0030173	0.978876	chr20	37451648	37451653	PPP1R16B	0	intronic	NoCpg	TCF4	-0.026716	4.21848	4.30329	0.25163	-0.05108	0.00893211	0.0873532	-0.621973	0.0569403	0.932428	0.221686	0.201047	0.0182742	0.917357	0.209703	-0.469192	4.61515	1.13507	-0.25407	0.488783	0.0952227	-2.96597	0.638932	3.92819e-06	0.256345	0.799441	0.624996	0.924138	0.0030173
tag_93147_CENPP	25.7183	0.391749	0.13209	2.96576	0.00301932	0.978876	chr9	95087954	95087959	CENPP	0	UTR5	cpg	USF1_(SC-8983)//USF-1//NFKB//KAP1//HA-E2F1//PU.1//Mxi1_(bHLH)//Max//NF-E2_(H-230)//ATF3//USF2//Pol2(b)//E2F6//BRCA1_(C-1863)	0.038513	3.91169	4.01403	-0.138513	0.114225	-0.0298894	0.399324	0.391749	0.0367322	0.602104	0.140853	0.127911	0.0115551	0.624902	0.13209	1.04848	6.66666	-0.983389	0.893004	-2.58669	0.639018	2.96576	0.294416	2.61682e-11	0.325416	0.371855	0.00969028	0.522811	0.00301932
tag_203571_FBXO7	26.4109	-0.353375	0.119169	-2.96533	0.00302355	0.978876	chr22	32870417	32870422	FBXO7	0	upstream	NoCpg		-0.00104721	4.83695	4.73841	0.281335	0.182375	-0.00438264	-1.51029	-0.353375	0.0325184	0.531403	0.126556	0.114533	0.0105906	0.521063	0.119169	-0.0322036	8.91678	2.22301	1.59233	-0.413821	-2.89849	-2.96533	0.97431	4.80024e-19	0.0262148	0.111311	0.679005	0.00374969	0.00302355
tag_29225_TLK1	60.7792	0.234377	0.0790488	2.96496	0.00302721	0.978876	chr2	172067797	172067802	TLK1	0	intronic	NoCpg	MEF2A//PU.1//NRSF	0.0330556	5.34023	5.16685	-0.148992	0.105937	-0.00217205	-0.374721	0.234377	0.0219072	0.358818	0.0851234	0.0764387	0.00686164	0.36892	0.0790488	1.50889	14.3996	-1.75031	1.38591	-0.31655	-1.01572	2.96496	0.131326	5.20069e-47	0.0800654	0.165774	0.751585	0.309761	0.00302721
tag_188208_SLC1A5	16.4089	-0.465337	0.156948	-2.96491	0.00302767	0.978876	chr19	47292036	47292041	SLC1A5	0	upstream	NoCpg	Pol2//GATA-1//SP1//c-Fos//HA-E2F1//E2F4//E2F6//E2F6_(H-50)	0.0245588	3.73262	3.81442	0.013632	0.209827	0.00449502	-1.11808	-0.465337	0.0427497	0.700076	0.168552	0.149648	0.0137019	0.686838	0.156948	0.574479	5.44857	0.0808774	1.40214	0.328058	-1.62787	-2.96491	0.565644	5.07751e-08	0.935539	0.160873	0.742868	0.103553	0.00302767
tag_3196_PRAMEF8	8.0015	0.494485	0.166825	2.9641	0.0030357	0.978876	chr1	13389161	13389166	PRAMEF8	0	intronic	NoCpg		0.00804176	2.79246	2.87853	-0.361586	-0.101372	-0.0207717	-0.338698	0.494485	0.0469727	0.768563	0.184604	0.16648	0.0146505	0.897042	0.166825	0.171201	3.74534	-1.95871	-0.608918	-1.41782	-0.377572	2.9641	0.864066	0.000180153	0.0501471	0.542579	0.156244	0.705748	0.0030357
tag_92536_G0Q	5.15267	0.879415	0.296701	2.96398	0.00303689	0.978876	chr9	80647391	80647396	G0Q	0	upstream	cpg	YY1//YY1_(C-20)//Pol2	0.179684	-0.797107	-0.800444	-0.414507	-0.243987	-0.00816447	2.25988	0.879415	0.0829227	1.36485	0.316929	0.286215	0.0250552	1.46122	0.296701	2.16688	-0.586471	-1.30789	-0.85246	-0.32586	1.54657	2.96398	0.0302439	0.557559	0.190911	0.393959	0.744531	0.121966	0.00303689
tag_28044_MGAT5	6.82727	0.782933	0.264193	2.96349	0.00304168	0.978876	chr2	135025807	135025812	MGAT5	0	intronic	NoCpg		0.0145835	2.13305	1.98041	-0.0921764	0.311337	-0.0173186	-2.8929	0.782933	0.0735913	1.2044	0.279238	0.253271	0.0227603	1.14972	0.264193	0.198168	1.64431	-0.3301	1.22926	-0.760912	-2.51619	2.96349	0.842913	0.100111	0.741324	0.218973	0.44671	0.0118632	0.00304168
tag_211775_SLC16A2	6.94734	-0.675226	0.227853	-2.96343	0.00304227	0.978876	chrX	73641544	73641549	SLC16A2	0	exonic	NoCpg	ZNF263//CTCF	-0.101952	4.6582	4.71665	0.0460333	-0.159546	0.0316114	0.662444	-0.675226	0.061869	1.0102	0.246019	0.221963	0.0196939	1.08452	0.227853	-1.64787	4.66902	0.187113	-0.718795	1.60513	0.610819	-2.96343	0.0993787	3.02633e-06	0.851572	0.472267	0.108464	0.541319	0.00304227
tag_94055_ZNF189	28.7271	0.381158	0.128639	2.96301	0.00304647	0.978876	chr9	104161496	104161501	ZNF189	0	intronic	cpg	ELF1_(SC-631)	0.0238008	4.3874	4.11441	0.218415	-0.114297	-0.0155473	-0.501653	0.381158	0.0355517	0.582015	0.135492	0.125018	0.0112874	0.582291	0.128639	0.669468	7.06925	1.61201	-0.914241	-1.3774	-0.861517	2.96301	0.503197	1.55769e-12	0.106959	0.36059	0.168389	0.388954	0.00304647
tag_161690_RNF222	5.89374	0.913316	0.308287	2.96255	0.00305102	0.978876	chr17	8300706	8300711	RNF222	0	intronic	NoCpg		-0.032465	2.73054	3.01449	-0.577182	-0.366748	-0.0325878	-2.29216	0.913316	0.0856822	1.40507	0.332826	0.301899	0.0265489	1.38692	0.308287	-0.3789	2.14544	-1.73419	-1.2148	-1.22746	-1.6527	2.96255	0.704762	0.0319173	0.0828848	0.224441	0.219648	0.0983918	0.00305102
tag_58837_DPYSL3	27.6962	0.370963	0.125286	2.96094	0.00306706	0.978876	chr5	146833400	146833405	DPYSL3	0	intronic	cpg	CTCF	0.0335809	4.08875	4.1982	-0.218195	-0.0127745	-0.0140181	-0.154925	0.370963	0.0347913	0.570384	0.134228	0.1214	0.0108269	0.58602	0.125286	0.965209	7.36032	-1.62555	-0.105227	-1.29474	-0.264369	2.96094	0.33444	1.83475e-13	0.104046	0.916196	0.195409	0.791496	0.00306706
tag_208748_EIF2S3	11.1818	-0.581703	0.196536	-2.95978	0.00307854	0.978876	chrX	24073055	24073060	EIF2S3	0	upstream	cpg	HA-E2F1//ELK4//ZNF263//Max//TBP//ELF1_(SC-631)//PAX5-C20//GTF2F1_(RAP-74)//Pol2-4H8//USF1_(SC-8983)//Pol2//YY1//PU.1//TAF1//POU2F2//Oct-2//Pol2(b)//YY1_(C-20)//TAF7_(SQ-8)//HEY1//Sin3Ak-20//NFKB	-0.0465957	4.22922	4.40445	0.416595	0.245451	0.00615956	0.349855	-0.581703	0.053556	0.874668	0.205815	0.18769	0.0171456	0.889233	0.196536	-0.870037	5.03556	2.02412	1.30775	0.359251	0.393434	-2.95978	0.38428	4.76443e-07	0.0429576	0.190959	0.719407	0.693999	0.00307854
tag_5649_ZNF683	5.78758	-0.839863	0.2838	-2.95935	0.00308291	0.978876	chr1	26686474	26686479	ZNF683	0	downstream	NoCpg	USF-1	-0.091571	4.08597	4.06051	0.0374204	0.595417	0.0204032	-2.95876	-0.839863	0.0768012	1.25372	0.305732	0.267902	0.0247623	1.17139	0.2838	-1.19231	3.23877	0.122396	2.22251	0.823964	-2.52586	-2.95935	0.233139	0.00120048	0.902586	0.0262486	0.40996	0.0115414	0.00308291
tag_61620_LTC4S	5.41904	-0.905414	0.306018	-2.95869	0.00308949	0.978876	chr5	179219533	179219538	LTC4S	0	upstream	NoCpg		-0.0396588	3.14677	3.28603	0.229804	0.339738	0.0396812	0.639455	-0.905414	0.0826282	1.35128	0.322226	0.287549	0.0260877	1.33429	0.306018	-0.479968	2.4318	0.713176	1.1815	1.52107	0.479248	-2.95869	0.63125	0.015024	0.475737	0.237406	0.128242	0.631762	0.00308949
tag_106294_SUFU	5.72904	-0.715094	0.24172	-2.95836	0.00309282	0.978876	chr10	104326859	104326864	SUFU	0	intronic	NoCpg		-0.0355555	3.28676	3.50462	0.0585343	0.0740245	0.00928299	2.31908	-0.715094	0.0657181	1.07425	0.261009	0.2335	0.0211811	1.19659	0.24172	-0.54103	3.26238	0.224262	0.317022	0.438268	1.93807	-2.95836	0.588487	0.0011048	0.822554	0.751227	0.661192	0.0526141	0.00309282
tag_151512_RBFOX1	54.6159	0.281572	0.0951867	2.95811	0.00309535	0.978876	chr16	7140720	7140725	RBFOX1	0	intronic	NoCpg		0.0180182	5.38222	5.17562	0.105317	-0.165363	0.0133755	0.224559	0.281572	0.026281	0.430381	0.100405	0.092044	0.00816047	0.432611	0.0951867	0.685599	12.0257	1.04893	-1.79657	1.63906	0.51908	2.95811	0.492966	2.60505e-33	0.294212	0.0724045	0.101202	0.603705	0.00309535
tag_17831_IRF6	7.46227	0.79629	0.269294	2.95696	0.00310693	0.978876	chr1	209980865	209980870	IRF6	0	upstream	NoCpg		0.181745	-0.108259	-0.583809	-0.394672	-0.0243978	-0.0165179	-0.13304	0.79629	0.07464	1.22827	0.288999	0.258501	0.0232301	1.20737	0.269294	2.43495	-0.475309	-1.36565	-0.0943819	-0.711054	-0.11019	2.95696	0.0148939	0.634567	0.172048	0.924806	0.477051	0.912259	0.00310693
tag_98556_QSOX2	14.3057	-0.496746	0.167995	-2.95691	0.00310735	0.978876	chr9	139130403	139130408	QSOX2	0	intronic	NoCpg		-0.00368085	3.96148	4.36358	0.015484	0.0845323	0.000507614	-0.342838	-0.496746	0.0458098	0.750349	0.179496	0.160901	0.0145686	0.757968	0.167995	-0.0803506	5.81539	0.086264	0.525367	0.0348431	-0.452312	-2.95691	0.935958	6.04921e-09	0.931257	0.599328	0.972205	0.651044	0.00310735
tag_163916_MYO1D	26.2834	0.372665	0.126068	2.95607	0.0031159	0.978876	chr17	31204343	31204348	MYO1D	0	upstream	NoCpg	IRF1//Nrf1//HMGN3//NFKB//YY1_(C-20)//CTCF//ATF3//CCNT2//CTCF_(SC-5916)//SMC3_(ab9263)//ZEB1_(SC-25388)//Rad21//CTCF_(C-20)//Znf143_(16618-1-AP)//Egr-1//E2F6_(H-50)//YY1//EBF1_(C-8)//TCF12	0.0832668	3.21438	3.16851	0.13	-0.0139812	-0.0107331	-0.744471	0.372665	0.0349121	0.572291	0.132561	0.121389	0.0109151	0.56984	0.126068	2.38505	5.53653	0.980679	-0.115177	-0.98333	-1.30645	2.95607	0.017077	3.08518e-08	0.326751	0.908305	0.325445	0.191398	0.0031159
tag_81359_INSIG1	5.63785	0.819434	0.277227	2.95582	0.00311835	0.978876	chr7	155097365	155097370	INSIG1	0	intronic	NoCpg	Pol2	0.0627156	1.23761	0.917321	-0.172904	0.0653159	-0.0215417	2.09291	0.819434	0.0775773	1.27167	0.295189	0.269363	0.0240433	1.38728	0.277227	0.808427	0.72135	-0.585741	0.242483	-0.895955	1.50865	2.95582	0.418845	0.470694	0.55805	0.808406	0.370277	0.13139	0.00311835
tag_92692_promoter-hsa-mir-7-1	31.9342	-0.393026	0.132998	-2.95513	0.00312538	0.978876	chr9	86595328	86595333	promoter-hsa-mir-7-1	0	upstream	cpg	Pol2//Pol2-4H8//TAF1//HMGN3//NF-YB//IRF1//IRF3//SREBP1//CTCF//RFX5_(N-494)//Pbx3//Pol2(b)//HA-E2F1//ZNF263//NFKB//TAF7_(SQ-8)	-0.0770896	6.28676	6.42889	0.253563	0.113624	0.000858741	-1.05097	-0.393026	0.0363648	0.594855	0.14011	0.127513	0.0115787	0.571797	0.132998	-2.11989	10.8075	1.80974	0.891081	0.0741658	-1.83802	-2.95513	0.034015	3.17252e-27	0.0703355	0.372886	0.940878	0.0660594	0.00312538
tag_155402_GPR56	19.6408	-0.452478	0.15314	-2.95466	0.00313011	0.978876	chr16	57664813	57664818	GPR56	0	intronic	NoCpg		0.0379349	3.64916	3.75002	0.38306	0.0286539	0.0369645	-0.49664	-0.452478	0.0415748	0.680542	0.159336	0.144689	0.012976	0.65673	0.15314	0.912449	5.51034	2.40411	0.198038	2.84868	-0.756231	-2.95466	0.361532	3.58137e-08	0.016212	0.843016	0.00439015	0.449511	0.00313011
tag_175076_CTIF	16.2961	0.495345	0.167665	2.95437	0.00313307	0.978876	chr18	46359970	46359975	CTIF	0	intronic	NoCpg		-0.0112949	4.083	3.88846	-0.0465805	-0.0569707	-0.0119441	0.42995	0.495345	0.0465977	0.762638	0.178276	0.163405	0.014573	0.793912	0.167665	-0.242391	5.0987	-0.261283	-0.348648	-0.819603	0.541558	2.95437	0.808477	3.41996e-07	0.793875	0.727354	0.412443	0.588123	0.00313307
tag_81147_LOC100128822	7.3524	-0.693341	0.234725	-2.95384	0.00313842	0.978876	chr7	152160609	152160614	LOC100128822	0	upstream	NoCpg	Pol2//ELF1_(SC-631)//ETS1//NFKB//TBP//Pol2-4H8//GABP//HEY1//TAF1	-0.0330855	3.59617	3.90931	-0.122039	-0.155526	0.0240749	-0.875689	-0.693341	0.063463	1.0398	0.254394	0.225756	0.0201518	1.03583	0.234725	-0.521336	3.75966	-0.479726	-0.688913	1.19468	-0.845399	-2.95384	0.602133	0.000170145	0.631423	0.490878	0.232214	0.397888	0.00313842
tag_96476_GLE1	45.3418	0.293588	0.0993946	2.95376	0.00313924	0.978876	chr9	131274382	131274387	GLE1	0	intronic	NoCpg	MEF2A//PU.1//MEF2C_(SC-13268)	-0.00204313	5.41471	5.32929	0.0284481	0.0384356	-0.00543396	-0.679149	0.293588	0.0275228	0.450423	0.105373	0.0961355	0.00861358	0.450811	0.0993946	-0.0742341	11.8317	0.269975	0.399807	-0.630859	-1.5065	2.95376	0.940824	2.67565e-32	0.787179	0.689299	0.528133	0.131938	0.00313924
tag_91790_ANKRD18A	4.45298	0.948913	0.321331	2.95307	0.00314628	0.978876	chr9	38620105	38620110	ANKRD18A	0	exonic	cpg	TCF4	0.0335722	1.24144	1.09264	0.193121	-0.193528	-0.0213207	-0.885377	0.948913	0.0895637	1.46618	0.334283	0.312653	0.027714	1.47374	0.321331	0.374841	0.745231	0.577717	-0.618988	-0.769314	-0.600771	2.95307	0.707778	0.456132	0.563455	0.535924	0.441707	0.547993	0.00314628
tag_27366_GLI2	4.41973	-1.00198	0.339342	-2.95271	0.00314999	0.978876	chr2	121617120	121617125	GLI2	0	intronic	NoCpg		-0.0337337	2.99664	3.11874	0.0578689	0.131654	0.0162544	0.804479	-1.00198	0.091471	1.49843	0.363654	0.32292	0.0295853	1.50366	0.339342	-0.368792	2.08134	0.159132	0.407699	0.549407	0.535015	-2.95271	0.712283	0.0374029	0.873565	0.683495	0.582726	0.59264	0.00314999
tag_54229_PARP8	14.3026	0.65071	0.220385	2.95261	0.00315101	0.978876	chr5	50023191	50023196	PARP8	0	intronic	NoCpg		0.0270229	3.1422	2.87514	-0.0531273	0.254616	-0.0273706	-1.88306	0.65071	0.0609375	0.998704	0.232633	0.211171	0.0191719	0.948009	0.220385	0.443452	2.87887	-0.228374	1.20573	-1.42765	-1.98633	2.95261	0.657439	0.00399099	0.819355	0.227922	0.153394	0.0469962	0.00315101
tag_122103_B3GAT1	7.59278	0.737512	0.249795	2.95247	0.00315246	0.978876	chr11	134263668	134263673	B3GAT1	0	intronic	NoCpg	CTCF//SMC3_(ab9263)//CTCF_(SC-5916)//Rad21//CTCF_(C-20)	-0.066579	3.84082	3.53691	-0.746436	-0.10022	-0.00322085	-0.955472	0.737512	0.0695701	1.13944	0.276304	0.244913	0.0214615	1.17004	0.249795	-0.957005	3.10408	-2.70151	-0.409209	-0.150075	-0.816617	2.95247	0.338565	0.00190871	0.00690263	0.682386	0.880705	0.414148	0.00315246
tag_30849_ADAM23	9.94397	0.635139	0.215138	2.95224	0.00315481	0.978876	chr2	207377848	207377853	ADAM23	0	intronic	NoCpg		0.0999035	1.69856	1.41771	-0.404768	-0.412959	-0.000340123	0.575413	0.635139	0.0596031	0.979624	0.232844	0.210113	0.018444	1.01747	0.215138	1.67615	1.4472	-1.73836	-1.96541	-0.0184409	0.565531	2.95224	0.0937095	0.147841	0.0821471	0.049367	0.985287	0.571713	0.00315481
tag_100519_FRMD4A	10.9892	-0.64741	0.219301	-2.95215	0.00315571	0.978876	chr10	13934125	13934130	FRMD4A	0	intronic	cpg		0.0240538	3.10427	3.04008	0.518236	-0.0452727	0.0522865	-1.50503	-0.64741	0.059055	0.966436	0.227573	0.206407	0.0185859	0.899633	0.219301	0.407312	3.14565	2.27723	-0.219337	2.81324	-1.67294	-2.95215	0.683779	0.00165716	0.0227724	0.826388	0.00490447	0.0943386	0.00315571
tag_45513_FLJ35424	8.90269	-0.712748	0.241474	-2.95166	0.00316074	0.978876	chr4	3577648	3577653	FLJ35424	0	upstream	NoCpg		-0.136555	5.58385	5.80673	-0.079455	-0.00704967	0.00917798	0.542959	-0.712748	0.0659216	1.07899	0.260155	0.233509	0.0210492	1.09663	0.241474	-2.07148	5.38166	-0.305414	-0.0301901	0.436026	0.495115	-2.95166	0.0383144	7.38033e-08	0.760051	0.975915	0.662818	0.620519	0.00316074
tag_136919_ADCY4	10.8396	0.628573	0.213009	2.95092	0.00316827	0.978876	chr14	24801957	24801962	ADCY4	0	intronic	cpg		0.0627124	2.20197	2.04599	0.0642582	-0.139714	-0.00844461	-0.230726	0.628573	0.0590937	0.968689	0.22385	0.205989	0.018322	0.969107	0.213009	1.06124	2.11213	0.287059	-0.678259	-0.460901	-0.238081	2.95092	0.288582	0.0346757	0.774067	0.497608	0.64487	0.811818	0.00316827
tag_203640_SYN3	14.1938	-0.521996	0.176926	-2.95036	0.00317399	0.978876	chr22	33307659	33307664	SYN3	0	intronic	NoCpg		-0.0443792	4.6541	4.76881	0.412421	-0.132431	0.0126509	1.06017	-0.521996	0.0481676	0.787465	0.185602	0.17082	0.0153871	0.816171	0.176926	-0.92135	6.0559	2.22206	-0.775266	0.82218	1.29895	-2.95036	0.356868	1.39632e-09	0.0262789	0.438182	0.410974	0.19396	0.00317399
tag_147486_TMED3	36.0013	0.357706	0.121264	2.94982	0.0031796	0.978876	chr15	79615440	79615445	TMED3	0	downstream	NoCpg	GATA-2//c-Jun//GATA-1//c-Fos	0.0177788	4.8085	4.5789	0.0509233	0.0291876	-0.0110089	0.561365	0.357706	0.0335618	0.54972	0.12824	0.117199	0.0105462	0.55535	0.121264	0.529733	8.32951	0.397095	0.249042	-1.04388	1.01083	2.94982	0.596297	8.11746e-17	0.691297	0.803328	0.296541	0.312097	0.0031796
tag_90789_MLLT3	18.3	-0.445049	0.150891	-2.94948	0.00318312	0.978876	chr9	20622526	20622531	MLLT3	0	upstream	NoCpg	Pol2//NFKB//TAF1//GTF2F1_(RAP-74)//HA-E2F1//HEY1//Nrf1//ELF1_(SC-631)//PAX5-C20	-0.0267706	4.71555	4.64567	0.167235	0.172709	0.0176371	1.23432	-0.445049	0.0412763	0.6747	0.16043	0.144719	0.0130913	0.705261	0.150891	-0.648571	6.88553	1.04241	1.1934	1.34724	1.75016	-2.94948	0.516616	5.75713e-12	0.29722	0.232711	0.177904	0.0800908	0.00318312
tag_46975_LDB2	7.01096	0.629438	0.213422	2.94927	0.00318529	0.978876	chr4	16546211	16546216	LDB2	0	intronic	NoCpg	GATA-2	0.0765042	1.55241	1.393	-0.614465	-0.149432	-0.0148734	0.56059	0.629438	0.0596582	0.980324	0.237626	0.209838	0.0184794	1.09638	0.213422	1.28238	1.42096	-2.58585	-0.712129	-0.804865	0.51131	2.94927	0.199711	0.155327	0.00971395	0.476385	0.420897	0.609134	0.00318529
tag_139175_SMOC1	7.65333	0.727528	0.246707	2.94895	0.00318851	0.978876	chr14	70411020	70411025	SMOC1	0	intronic	NoCpg		-0.00027502	2.60088	2.87979	-0.260436	-0.0367882	-0.0311299	-0.453513	0.727528	0.0689071	1.12906	0.262442	0.240001	0.0212926	1.15974	0.246707	-0.00399117	2.5506	-0.992357	-0.153283	-1.462	-0.391046	2.94895	0.996816	0.0107537	0.321023	0.878175	0.143741	0.695763	0.00318851
tag_31995_EPHA4	35.0522	-0.326247	0.110643	-2.94864	0.0031918	0.978876	chr2	222434617	222434622	EPHA4	0	intronic	NoCpg		0.0207849	4.85409	4.95743	-0.044762	-0.0130003	0.0202932	-0.711076	-0.326247	0.0302095	0.495002	0.118446	0.105879	0.00948215	0.488596	0.110643	0.688027	10.015	-0.377909	-0.122784	2.14015	-1.45534	-2.94864	0.491436	1.30995e-23	0.705498	0.902278	0.0323427	0.145574	0.0031918
tag_75989_ABHD11	7.50816	-0.735877	0.249609	-2.94812	0.00319714	0.978876	chr7	73152957	73152962	ABHD11	0	intronic	cpg	ZNF263//SETDB1//Pol2//E2F6//Max//Pol2-4H8//ETS1	0.0189468	2.77111	2.98732	-0.236362	0.21572	0.0186228	0.560741	-0.735877	0.0677087	1.11053	0.270851	0.236726	0.0214808	1.11931	0.249609	0.279828	2.68999	-0.872666	0.911265	0.866951	0.500972	-2.94812	0.77961	0.00714545	0.382845	0.362156	0.385969	0.616391	0.00319714
tag_94578_FKBP15	5.97048	0.853493	0.289646	2.94668	0.00321207	0.978876	chr9	115983421	115983426	FKBP15	0	intronic	cpg	E2F4//Ini1//ELK4//Pol2-4H8//Pol2//TAF1//NFKB//HEY1//Egr-1//Sin3Ak-20//ELF1_(SC-631)//PU.1//CEBPB//HDAC2_(SC-6296)	0.117342	0.658797	-0.0944447	-0.524879	-0.162967	-0.0115371	-1.66465	0.853493	0.0800304	1.31592	0.316932	0.28088	0.0251658	1.28611	0.289646	1.46622	-0.071771	-1.65612	-0.580203	-0.458442	-1.29433	2.94668	0.142588	0.942784	0.0976969	0.561778	0.646635	0.195551	0.00321207
tag_37550_CISH	9.75014	-0.71297	0.242038	-2.94569	0.00322236	0.978876	chr3	50645709	50645714	CISH	0	intronic	NoCpg		-0.0545942	4.17844	4.7154	-0.0394612	0.168324	0.0220167	-0.717432	-0.71297	0.0657166	1.07697	0.256732	0.229099	0.0206071	1.03037	0.242038	-0.830751	4.3784	-0.153706	0.734722	1.0684	-0.696288	-2.94569	0.406114	1.19552e-05	0.877842	0.462509	0.285339	0.486248	0.00322236
tag_169635_GPRC5C	9.07137	-0.719479	0.244283	-2.94527	0.00322678	0.978876	chr17	72428300	72428305	GPRC5C	0	intronic	cpg	Pol2//HA-E2F1//TCF4//TAF1//SP1//Egr-1//TBP//HNF4A_(H-171)//Mxi1_(bHLH)//FOXA1_(SC-101058)//FOXA1_(C-20)//Pol2-4H8//HEY1//0NOG_(SC-33759)	0.0355348	2.61555	2.62184	0.435852	0.188189	0.0380063	0.272299	-0.719479	0.0659571	1.07968	0.254289	0.229362	0.0208327	1.04219	0.244283	0.538756	2.42835	1.714	0.820488	1.82436	0.261276	-2.94527	0.590055	0.0151679	0.0865278	0.411938	0.068098	0.793879	0.00322678
tag_96814_USP20	34.4993	-0.32925	0.111807	-2.94481	0.00323152	0.978876	chr9	132625894	132625899	USP20	0	intronic	NoCpg	eGFP-GATA2	-0.00605716	5.24009	5.35166	0.00841382	0.176486	0.0052558	0.741711	-0.32925	0.0306773	0.50217	0.119445	0.107261	0.00969787	0.518696	0.111807	-0.197448	10.6571	0.070441	1.64539	0.541954	1.42995	-2.94481	0.843477	1.61616e-26	0.943843	0.0998894	0.58785	0.152731	0.00323152
tag_23420_SPTBN1	6.41349	0.78441	0.266374	2.94477	0.00323195	0.978876	chr2	54863716	54863721	SPTBN1	0	intronic	NoCpg		-0.0380639	2.93132	2.94018	-0.186713	-0.171281	-0.0047799	-0.924793	0.78441	0.0743396	1.21611	0.282764	0.260017	0.0227125	1.23884	0.266374	-0.512028	2.41768	-0.660311	-0.658729	-0.210452	-0.746498	2.94477	0.608632	0.0156197	0.509054	0.51007	0.833315	0.455367	0.00323195
tag_99995_RBM17	42.7704	0.310792	0.105559	2.94426	0.0032373	0.978876	chr10	6129022	6129027	RBM17	0	upstream	NoCpg		0.00392058	5.36722	5.08173	-0.14167	0.033167	-0.017424	0.217455	0.310792	0.0292287	0.478769	0.113383	0.102659	0.00927998	0.491361	0.105559	0.134134	10.6142	-1.24949	0.323079	-1.87759	0.442556	2.94426	0.893296	2.56101e-26	0.211486	0.746636	0.0604373	0.658087	0.0032373
tag_215023_SLITRK4	4.61585	1.00758	0.342283	2.94372	0.00324298	0.978876	chrX	142722391	142722396	SLITRK4	0	intronic	cpg		0.0838022	0.518826	-0.0932601	-0.076459	-0.297335	0.0232883	2.38457	1.00758	0.0952505	1.56244	0.360509	0.33141	0.0288298	1.65891	0.342283	0.879808	-0.0596888	-0.212086	-0.897182	0.807787	1.43743	2.94372	0.378963	0.952403	0.83204	0.369622	0.419213	0.150595	0.00324298
tag_56960_SEPT8	11.0131	-0.56721	0.192694	-2.94358	0.00324444	0.978876	chr5	132110070	132110075	39692	0	intronic	NoCpg		-0.0368398	4.15881	4.06648	0.393277	0.062572	0.0338532	1.09127	-0.56721	0.0523948	0.85557	0.202302	0.184205	0.0165754	0.884501	0.192694	-0.703119	4.75295	1.94401	0.339687	2.04237	1.23376	-2.94358	0.481982	2.00475e-06	0.0518943	0.734092	0.0411144	0.217291	0.00324444
tag_211508_FOXO4	14.8362	0.541911	0.184193	2.94207	0.00326022	0.978876	chrX	70316729	70316734	FOXO4	0	exonic	NoCpg		0.104589	2.11708	1.9576	-0.0162596	-0.306927	-0.00846457	-0.247284	0.541911	0.0509166	0.835914	0.194741	0.178384	0.0158767	0.829807	0.184193	2.05413	2.34187	-0.0834933	-1.7206	-0.533145	-0.298002	2.94207	0.0399632	0.0191872	0.933459	0.0853234	0.593933	0.765702	0.00326022
tag_76440_HSPB1	15.7438	0.484041	0.164531	2.94194	0.00326163	0.978876	chr7	75933158	75933163	HSPB1	0	exonic	NoCpg	ZNF263//Pol2-4H8//Pol2//TAF1//Max//CHD2_(N-1250)//GR//TAL1_(SC-12984)//HEY1//E2F6_(H-50)//Mxi1_(bHLH)//E2F6//c-Myc	0.114545	1.95418	1.85846	-0.109298	-0.00644968	-0.00648057	-0.243016	0.484041	0.0456694	0.749741	0.174764	0.158138	0.0141263	0.755692	0.164531	2.50813	2.4788	-0.6254	-0.040785	-0.458759	-0.321581	2.94194	0.0121371	0.0131826	0.531708	0.967467	0.646408	0.74777	0.00326163
tag_31800_PTPRN	26.9918	-0.348722	0.118537	-2.94189	0.00326215	0.978876	chr2	220154525	220154530	PTPRN	0	UTR3	NoCpg	CEBPB//Egr-1//FOSL2//ZBTB7A_(SC-34508)	-0.0622305	5.87905	5.57583	0.169482	0.0666141	0.0263625	0.318501	-0.348722	0.0324488	0.529496	0.126709	0.114678	0.0103077	0.552143	0.118537	-1.9178	10.5304	1.33757	0.580879	2.55755	0.576846	-2.94189	0.0551359	6.2538e-26	0.181037	0.561322	0.0105412	0.564044	0.00326215
tag_109700_B4GALNT4	8.68479	0.713615	0.24261	2.9414	0.00326729	0.978876	chr11	369020	369025	B4GALNT4	0	upstream	NoCpg		-0.0595806	3.90253	3.77404	-0.792467	0.330408	-0.0380525	2.42966	0.713615	0.0680597	1.11505	0.26711	0.236867	0.0212234	1.23909	0.24261	-0.875417	3.38464	-2.96681	1.39491	-1.79295	1.96084	2.9414	0.381347	0.000712713	0.00300905	0.163043	0.0729804	0.0498976	0.00326729
tag_75155_IKZF1	19.4754	0.424484	0.144337	2.94092	0.00327244	0.978876	chr7	50424629	50424634	IKZF1	0	intronic	NoCpg		-0.0217851	4.42791	4.60854	-0.173489	-0.0323976	-0.0109635	0.408164	0.424484	0.040252	0.658823	0.154088	0.140677	0.0124227	0.699491	0.144337	-0.541218	6.9951	-1.12591	-0.230298	-0.882536	0.583516	2.94092	0.588357	2.65067e-12	0.260205	0.81786	0.377487	0.559546	0.00327244
tag_12657_FAM91A2	10.2568	0.514015	0.17482	2.94024	0.00327955	0.978876	chr1	149674561	149674566	FAM91A2	0	downstream	NoCpg		0.0188565	2.86322	2.66887	-0.140917	-0.0576945	0.00358808	-0.716942	0.514015	0.0487941	0.798239	0.187888	0.170714	0.0149985	0.846445	0.17482	0.38645	3.34345	-0.750004	-0.337959	0.239228	-0.847004	2.94024	0.699163	0.000827428	0.453252	0.735394	0.810928	0.396993	0.00327955
tag_61351_COL23A1	6.72986	0.879633	0.299181	2.94014	0.00328069	0.978876	chr5	177932016	177932021	COL23A1	0	intronic	NoCpg		0.0898675	1.00195	0.32179	0.0952415	0.15715	-0.00770514	-1.04266	0.879633	0.0828772	1.35914	0.313874	0.286428	0.0257998	1.30157	0.299181	1.08434	0.23676	0.303439	0.548655	-0.298651	-0.801077	2.94014	0.278212	0.812843	0.761556	0.583242	0.765206	0.423087	0.00328069
tag_211839_ABCB7	19.3709	0.469091	0.159565	2.93981	0.00328414	0.978876	chrX	74316182	74316187	ABCB7	0	intronic	NoCpg		0.110602	2.31692	2.21301	0.121941	-0.0263053	-0.0124215	-0.84992	0.469091	0.0441336	0.724125	0.16739	0.153086	0.0137799	0.703845	0.159565	2.50607	3.05612	0.728486	-0.171834	-0.901423	-1.20754	2.93981	0.0122081	0.00224224	0.466316	0.863568	0.367363	0.227225	0.00328414
tag_88458_ST3GAL1	5.1067	0.898348	0.305615	2.93948	0.00328762	0.978876	chr8	134583482	134583487	ST3GAL1	0	intronic	cpg		-0.0830816	3.23007	2.93422	-0.156347	0.259465	-0.0299043	4.57275	0.898348	0.086355	1.40936	0.325158	0.300022	0.0266997	1.5045	0.305615	-0.962093	2.08196	-0.480833	0.864822	-1.12002	3.03939	2.93948	0.336003	0.0373465	0.630635	0.387137	0.262704	0.00237058	0.00328762
tag_63457_HIST1H3A	14.8514	0.531075	0.18067	2.93947	0.00328772	0.978876	chr6	26020807	26020812	HIST1H3A	0	exonic	cpg	Pol2//TBP//Pol2-4H8//Pol2(b)//WHIP//GTF2B//IRF1//TAF1//YY1_(C-20)//HEY1//Pol2(phosphoS2)//YY1//NRSF//PAX5-C20//GCN5//PAX5-N19//TCF12//Sin3Ak-20//TAF7_(SQ-8)//BCL3//POU2F2//Oct-2//NFKB//JunD//Ini1//ZBTB33//SETDB1//HMGN3//CCNT2	0.00707266	3.7117	3.41756	0.000681539	0.124264	-0.0430049	0.982522	0.531075	0.0502556	0.822815	0.192174	0.176259	0.0161308	0.866305	0.18067	0.140734	4.1535	0.00354647	0.705012	-2.66601	1.13415	2.93947	0.88808	3.27431e-05	0.99717	0.480803	0.00767578	0.25673	0.00328772
tag_121296_KIRREL3	10.0054	0.636382	0.216496	2.93947	0.00328776	0.978876	chr11	126398132	126398137	KIRREL3	0	intronic	NoCpg		0.0324689	2.71912	2.59636	-0.347391	-0.235939	-0.0153996	0.830143	0.636382	0.0601784	0.987204	0.233055	0.211604	0.0187119	1.04164	0.216496	0.539544	2.63001	-1.4906	-1.115	-0.822982	0.796955	2.93947	0.589512	0.00853816	0.136067	0.264849	0.410518	0.425477	0.00328776
tag_52414_C5orf55	5.30766	-0.932777	0.31734	-2.93936	0.00328889	0.978876	chr5	442657	442662	C5orf55	0	exonic	NoCpg	E2F6//E2F6_(H-50)//ETS1	-0.108574	4.20906	4.31073	0.546724	0.164562	0.0497199	0.111606	-0.932777	0.0856122	1.39756	0.329587	0.299661	0.0270124	1.35518	0.31734	-1.26821	3.08446	1.65881	0.549162	1.84063	0.0823549	-2.93936	0.204724	0.00203923	0.0971532	0.582894	0.0656756	0.934364	0.00328889
tag_59811_HMMR	9.58486	-0.5501	0.187163	-2.93915	0.00329113	0.978876	chr5	162887582	162887587	HMMR	0	UTR5	NoCpg	RFX5_(N-494)//IRF1//CHD2_(N-1250)//NF-YB//c-Fos//NF-YA//SP1//IRF3//E2F4//TBP//GTF2B//Pol2//NFKB//TAF1//HEY1//TAL1_(SC-12984)//Pol2-4H8//Sin3Ak-20//TAF7_(SQ-8)	0.0262968	3.07866	3.12383	0.0394584	-0.0451831	0.00402665	1.28232	-0.5501	0.0508637	0.832899	0.202526	0.181203	0.0165181	0.910412	0.187163	0.517005	3.75055	0.194831	-0.24935	0.243772	1.4085	-2.93915	0.605152	0.000176449	0.845525	0.80309	0.807407	0.158983	0.00329113
tag_92465_FOXB2	6.02934	-0.902599	0.307154	-2.93859	0.00329712	0.978876	chr9	79635400	79635405	FOXB2	0	exonic	cpg	SUZ12	-0.0561971	3.65828	3.24043	0.40405	0.305756	0.0430442	-0.584898	-0.902599	0.082755	1.35158	0.323934	0.290133	0.0266241	1.28627	0.307154	-0.679077	2.3975	1.24732	1.05385	1.61674	-0.454723	-2.93859	0.497089	0.0165072	0.212279	0.291953	0.105935	0.649308	0.00329712
tag_25713_ARID5A	31.0426	-0.405634	0.13805	-2.9383	0.00330015	0.978876	chr2	97212691	97212696	ARID5A	0	intronic	NoCpg		0.0144059	4.87585	4.7481	0.260442	0.0202442	0.0017079	2.09121	-0.405634	0.0377474	0.618399	0.145787	0.132525	0.0120732	0.633855	0.13805	0.381639	7.67805	1.78645	0.152757	0.141462	3.2992	-2.9383	0.702729	1.61532e-14	0.0740263	0.87859	0.887505	0.000969622	0.00330015
tag_161364_EFNB3	10.0036	0.651454	0.221722	2.93816	0.00330172	0.978876	chr17	7611419	7611424	EFNB3	0	exonic	NoCpg		0.0409701	2.57042	2.35346	-0.472502	0.169384	-0.0377721	2.14461	0.651454	0.0618785	1.01515	0.240376	0.215678	0.0194846	1.10266	0.221722	0.662105	2.31832	-1.96568	0.785355	-1.93856	1.94493	2.93816	0.507904	0.0204318	0.0493356	0.432246	0.0525552	0.051783	0.00330172
tag_115606_EHD1	6.27996	-0.746385	0.254108	-2.93728	0.0033111	0.978876	chr11	64628512	64628517	EHD1	0	intronic	NoCpg		0.0855773	1.42152	1.74914	0.621191	0.0281249	-0.0207587	0.0013128	-0.746385	0.0683333	1.11937	0.263682	0.241718	0.0227607	1.12248	0.254108	1.25235	1.5626	2.35583	0.116354	-0.912043	0.00116955	-2.93728	0.210442	0.118146	0.0184815	0.907372	0.361746	0.999067	0.0033111
tag_194553_ACSS2	23.7443	-0.450032	0.153252	-2.93654	0.00331894	0.978876	chr20	33464052	33464057	ACSS2	0	intronic	NoCpg	Pol2//BAF170//BAF155//CCNT2//Ini1//NF-YA//PRDM1_(Val90)//IRF1//SREBP1//SREBP2//SP1//p300//FOSL2//NRSF//Sin3Ak-20//ELF1_(SC-631)	-0.0826462	5.90348	6.17257	-0.038165	0.152085	0.015557	0.153365	-0.450032	0.0419789	0.687197	0.163071	0.146645	0.0131597	0.678764	0.153252	-1.96876	8.98224	-0.234039	1.03709	1.18217	0.225947	-2.93654	0.048981	2.65312e-19	0.814954	0.299692	0.237138	0.821242	0.00331894
tag_177399_NDUFS7	11.8068	0.503494	0.171481	2.93615	0.00332312	0.978876	chr19	1384152	1384157	NDUFS7	0	intronic	cpg	Pol2	-0.0471516	4.20101	4.12138	-0.610034	0.41934	-0.043966	-0.0470792	0.503494	0.0482388	0.789347	0.191287	0.16856	0.0153715	0.870472	0.171481	-0.977461	5.22125	-3.18911	2.48778	-2.86023	-0.0540847	2.93615	0.328341	1.77719e-07	0.00142714	0.0128542	0.00423336	0.956868	0.00332312
tag_186116_TIMM50	10.2414	0.699207	0.238184	2.93558	0.00332928	0.978876	chr19	39971434	39971439	TIMM50	0	exonic	cpg	CTCF//USF-1//SP1//HA-E2F1//NRSF//Sin3Ak-20//AP-2alpha//TBP//ERRA//TCF4//ZBTB7A_(SC-34508)//eGFP-JunD//CHD2_(N-1250)//GR//AP-2gamma//NF-YB//CEBPB//HMGN3//Znf143_(16618-1-AP)//ELF1_(SC-631)//IRF1//CCNT2//ZBTB33//c-Fos//Pol2//NF-YA//Egr-1//YY1_(C-20)//Mxi1_(bHLH)//E2F4//YY1//USF1_(SC-8983)//TAF1//Pol2-4H8//Pol2(phosphoS2)//HEY1//Max//NFKB//c-Myc//E2F6	0.0606547	2.19525	2.24593	-0.694297	-0.240057	-0.00607317	-0.959857	0.699207	0.0659786	1.08417	0.258553	0.230386	0.020282	1.06607	0.238184	0.919308	2.07156	-2.68532	-1.04198	-0.299436	-0.900371	2.93558	0.357934	0.0383065	0.00724597	0.297422	0.764608	0.367923	0.00332928
tag_56115_TSLP	42.7518	-0.254696	0.0867689	-2.93533	0.0033319	0.978876	chr5	110409254	110409259	TSLP	0	exonic	NoCpg	ZNF263	0.0313761	5.02164	4.93235	0.108645	-0.137699	0.0187892	-0.240375	-0.254696	0.0236953	0.387726	0.0929469	0.0840197	0.00751552	0.405118	0.0867689	1.32415	12.7212	1.1689	-1.63888	2.50005	-0.593344	-2.93533	0.185453	4.50601e-37	0.242445	0.101238	0.0124175	0.552951	0.0033319
tag_102854_SLC25A16	37.4968	0.312503	0.106466	2.93523	0.003333	0.978876	chr10	70286791	70286796	SLC25A16	0	intronic	NoCpg	Pol2//ETS1	-0.00150792	5.19932	4.97626	-0.115597	-0.0522675	0.00248588	-0.0125386	0.312503	0.0294976	0.482892	0.114094	0.103507	0.00920656	0.497867	0.106466	-0.0511201	10.3051	-1.01317	-0.504967	0.270012	-0.0251845	2.93523	0.95923	6.68116e-25	0.310977	0.613582	0.787151	0.979908	0.003333
tag_15003_LMX1A	11.9432	-0.52474	0.178801	-2.93478	0.00333786	0.978876	chr1	165324803	165324808	LMX1A	0	UTR5	cpg	CtBP2//SUZ12	-0.0741739	4.79749	4.85534	0.169288	0.063921	0.0349955	-2.9681	-0.52474	0.0485356	0.791998	0.190491	0.170861	0.0153152	0.743865	0.178801	-1.52824	6.13049	0.88869	0.374111	2.28503	-3.99011	-2.93478	0.126454	8.76065e-10	0.37417	0.708322	0.0223113	6.60429e-05	0.00333786
tag_155176_MT1G,MT1H	7.50959	-0.815436	0.277881	-2.93448	0.00334104	0.978876	chr16	56703500	56703505	MT1G,MT1H	0	upstream	cpg	SUZ12	0.0965953	1.54891	1.23087	0.657078	-0.655211	0.0889302	0.607465	-0.815436	0.0741408	1.216	0.287354	0.263299	0.0233128	1.15939	0.277881	1.30286	1.01223	2.28665	-2.48847	3.81465	0.523954	-2.93448	0.192621	0.31143	0.0222161	0.0128296	0.000136373	0.60031	0.00334104
tag_58337_PCDHGA5	23.0496	-0.495576	0.168929	-2.93364	0.00335009	0.978876	chr5	140744981	140744986	PCDHGA5	0	exonic	NoCpg		-0.053479	5.43025	5.84922	-0.0779309	0.00216052	0.0172015	0.901599	-0.495576	0.0461651	0.756998	0.179086	0.161247	0.0144334	0.744597	0.168929	-1.15843	7.72686	-0.435159	0.0133988	1.19179	1.21085	-2.93364	0.246688	1.10228e-14	0.663447	0.98931	0.233345	0.225951	0.00335009
tag_208135_RBBP7	12.9934	-0.52588	0.179271	-2.93344	0.00335226	0.978876	chrX	16889032	16889037	RBBP7	0	upstream	cpg	Pol2//AP-2gamma//AP-2alpha//CHD2_(N-1250)//TBP//HEY1//ZBTB33//BRCA1_(C-1863)//TAF1	-0.0118953	3.91814	4.10244	0.12805	0.268881	0.0108456	-0.214943	-0.52588	0.0488842	0.799646	0.190391	0.170596	0.0155155	0.80109	0.179271	-0.243337	5.13032	0.672566	1.57613	0.699019	-0.268313	-2.93344	0.807744	2.89249e-07	0.501224	0.114996	0.48454	0.788458	0.00335226
tag_34098_LRRN1	20.0134	0.410326	0.139948	2.93199	0.00336792	0.978876	chr3	3841990	3841995	LRRN1	0	intronic	cpg	Pol2-4H8	-0.0160347	4.45924	4.55968	-0.383798	-0.0166566	-0.0160742	0.756782	0.410326	0.0390536	0.639722	0.152038	0.136967	0.0121326	0.695991	0.139948	-0.410582	7.12759	-2.52435	-0.12161	-1.32487	1.08734	2.93199	0.681379	1.02141e-12	0.0115911	0.903208	0.185213	0.276885	0.00336792
tag_147136_ETFA	27.3687	0.361273	0.123243	2.93138	0.00337463	0.978876	chr15	76570818	76570823	ETFA	0	intronic	NoCpg		0.0437799	3.94361	3.62339	0.381286	-0.217581	0.00151838	0.0829023	0.361273	0.0340614	0.557321	0.128656	0.119897	0.0107062	0.572	0.123243	1.28532	6.50144	2.96361	-1.81474	0.141822	0.144934	2.93138	0.19868	7.95552e-11	0.00304055	0.0695645	0.887221	0.884763	0.00337463
tag_53133_ANKRD33B	7.12463	-0.839952	0.286542	-2.93134	0.003375	0.978876	chr5	10562918	10562923	ANKRD33B	0	upstream	cpg	Pol2-4H8//Pol2//TCF12//TAF1//ZEB1_(SC-25388)//ELF1_(SC-631)	0.0633097	1.96316	2.13427	0.310289	-0.151678	0.0475537	-1.33497	-0.839952	0.0768178	1.25997	0.299532	0.269052	0.0242588	1.16709	0.286542	0.824154	1.69391	1.03591	-0.563751	1.96027	-1.14384	-2.93134	0.409852	0.0902823	0.300242	0.572923	0.0499644	0.252689	0.003375
tag_208520_EIF1AX	24.3781	-0.369041	0.12591	-2.93099	0.00337879	0.978876	chrX	20159995	20160000	EIF1AX	0	upstream	cpg	Pol2//Pol2-4H8//Pol2(phosphoS2)//HEY1//TAF1//YY1_(C-20)//c-Myc//TAF7_(SQ-8)//YY1//TCF4//AP-2gamma//RFX5_(N-494)//TBP//ELF1_(SC-631)//IRF1//SP1//Nrf1//PAX5-N19	-0.00706689	4.72613	4.95894	0.139529	0.182643	0.000513305	1.85222	-0.369041	0.0345931	0.565804	0.133678	0.120973	0.010954	0.608222	0.12591	-0.204286	8.7644	1.04376	1.50979	0.04686	3.0453	-2.93099	0.83813	1.87766e-18	0.296594	0.131097	0.962625	0.00232447	0.00337879
tag_78964_FEZF1-AS1	28.593	0.382418	0.130479	2.93087	0.00338011	0.978876	chr7	121950248	121950253	FEZF1-AS1	0	downstream	cpg		-0.0148083	5.06043	4.97589	-0.322033	-0.128005	-0.0196932	-0.316414	0.382418	0.0361471	0.592447	0.141108	0.127442	0.0114069	0.604788	0.130479	-0.409668	8.39887	-2.28217	-1.00442	-1.72643	-0.523181	2.93087	0.68205	4.50811e-17	0.0224793	0.315175	0.0842701	0.600848	0.00338011
tag_83513_PPP3CC	5.2054	0.855384	0.29189	2.9305	0.00338422	0.978876	chr8	22397003	22397008	PPP3CC	0	exonic	NoCpg		-0.151299	4.39075	4.15004	-0.357137	-0.323057	0.0324644	-2.27143	0.855384	0.0815934	1.33009	0.313943	0.287612	0.0244518	1.32562	0.29189	-1.85431	3.12011	-1.13759	-1.12324	1.32769	-1.71348	2.9305	0.0636955	0.00180783	0.255294	0.261336	0.184281	0.086624	0.00338422
tag_37793_promoter-hsa-mir-135a-1,GLYCTK	8.32325	0.606204	0.206861	2.93049	0.00338425	0.978876	chr3	52321480	52321485	promoter-hsa-mir-135a-1,GLYCTK	0	upstream	NoCpg		-0.0285327	3.32037	3.11689	0.069101	-0.0628354	-0.019106	-0.558109	0.606204	0.0577636	0.943431	0.219203	0.203483	0.0181632	1.0001	0.206861	-0.493956	3.30378	0.315237	-0.3088	-1.05191	-0.558052	2.93049	0.621337	0.000953894	0.752582	0.757474	0.292842	0.576809	0.00338425
tag_205313_POLR3H	9.20315	-0.572035	0.19528	-2.9293	0.00339728	0.978876	chr22	41922643	41922648	POLR3H	0	UTR3	NoCpg		-0.0235223	3.75589	3.79073	0.21525	-0.122502	0.0250171	0.659409	-0.572035	0.0529724	0.865773	0.207897	0.188659	0.0169011	0.918127	0.19528	-0.444048	4.37844	1.03537	-0.649326	1.48021	0.718211	-2.9293	0.657008	1.19534e-05	0.300496	0.516127	0.138818	0.472627	0.00339728
tag_185528_SIPA1L3	8.19168	-0.722078	0.246535	-2.92891	0.00340153	0.978876	chr19	38472711	38472716	SIPA1L3	0	intronic	NoCpg	HA-E2F1	0.0738897	1.96786	2.33542	-0.0348426	0.108701	0.0161837	-0.232213	-0.722078	0.0666165	1.09341	0.262625	0.232267	0.0211074	1.05888	0.246535	1.10918	2.1359	-0.132671	0.468003	0.766729	-0.2193	-2.92891	0.267352	0.0326877	0.894454	0.639783	0.443243	0.826416	0.00340153
tag_77049_PON1	31.6642	0.345728	0.118066	2.92826	0.0034086	0.978876	chr7	94953905	94953910	PON1	0	upstream	cpg		0.0213559	4.656	4.54479	-0.178623	-0.142983	-0.0165612	-0.704077	0.345728	0.0326551	0.535275	0.126971	0.115082	0.0103265	0.54065	0.118066	0.653984	8.49056	-1.4068	-1.24244	-1.60375	-1.30228	2.92826	0.513122	2.0564e-17	0.159488	0.214073	0.108769	0.192821	0.0034086
tag_144015_LTK	13.142	-0.498868	0.170382	-2.92795	0.00341209	0.978876	chr15	41804515	41804520	LTK	0	intronic	cpg		0.0251765	3.29103	3.54697	0.584036	0.0564203	-0.000728973	1.50757	-0.498868	0.046397	0.758392	0.176469	0.163049	0.0149075	0.802148	0.170382	0.542633	4.67696	3.30957	0.346032	-0.0488999	1.87941	-2.92795	0.587383	2.91158e-06	0.00093441	0.729319	0.960999	0.0601884	0.00341209
tag_2084_CAMTA1	7.38674	0.625175	0.213549	2.92755	0.00341639	0.978876	chr1	7146365	7146370	CAMTA1	0	intronic	NoCpg		0.0821705	1.52132	1.43166	-0.335437	0.0179102	-0.0499418	0.570985	0.625175	0.0597452	0.980839	0.232697	0.209884	0.0191993	1.08857	0.213549	1.37535	1.45963	-1.44152	0.0853335	-2.60122	0.524527	2.92755	0.169023	0.144392	0.149439	0.931996	0.00928919	0.599912	0.00341639
tag_20057_KIF26B	11.5649	0.661183	0.225867	2.92731	0.00341907	0.978876	chr1	245376930	245376935	KIF26B	0	intronic	NoCpg		0.0490163	2.54261	2.5806	0.33098	-0.334772	-0.0535396	0.952557	0.661183	0.0625973	1.02607	0.235447	0.220875	0.0200193	1.05424	0.225867	0.783042	2.51503	1.40575	-1.51566	-2.6744	0.903548	2.92731	0.433602	0.0119021	0.159798	0.129605	0.00748627	0.366235	0.00341907
tag_214943_MCF2	12.0412	0.554523	0.189441	2.92716	0.00342073	0.978876	chrX	138724656	138724661	MCF2	0	exonic	NoCpg	MafF_(M8194)//MafK_(SC-477)	0.103822	1.85117	1.72774	-0.339037	-0.1227	-0.0262724	1.3272	0.554523	0.0527084	0.865934	0.204782	0.18458	0.0165459	0.93045	0.189441	1.96975	1.99523	-1.6556	-0.664754	-1.58785	1.4264	2.92716	0.0488674	0.0460179	0.0978022	0.506208	0.11232	0.153752	0.00342073
tag_201278_YBEY	9.55111	0.613767	0.209721	2.92659	0.00342701	0.978876	chr21	47717760	47717765	YBEY	0	downstream	cpg		-0.0273689	3.35513	3.2051	-0.157915	0.23121	-0.0132586	1.67415	0.613767	0.0588495	0.961909	0.223768	0.204029	0.0181396	1.05395	0.209721	-0.465066	3.33202	-0.70571	1.13322	-0.730921	1.58845	2.92659	0.641884	0.000862181	0.480369	0.257121	0.464827	0.112185	0.00342701
tag_104973_CYP26A1	19.9974	-0.544069	0.185945	-2.92597	0.0034338	0.978876	chr10	94835177	94835182	CYP26A1	0	intronic	cpg		-0.036437	4.95352	5.09982	0.261585	-0.184349	0.0428114	-1.23967	-0.544069	0.0504548	0.826692	0.194709	0.176776	0.015801	0.770071	0.185945	-0.722171	6.16894	1.34347	-1.04284	2.70941	-1.60982	-2.92597	0.470189	6.87475e-10	0.179121	0.297021	0.00674021	0.107437	0.0034338
tag_215509_DUSP9	12.7899	0.559318	0.191256	2.92444	0.00345072	0.978876	chrX	152910129	152910134	DUSP9	0	intronic	NoCpg	ZNF263	0.0306878	2.96607	2.88977	-0.0557903	-0.114073	0.000837117	-1.41085	0.559318	0.0530123	0.868536	0.202281	0.184731	0.0163502	0.850082	0.191256	0.578881	3.32717	-0.275806	-0.617508	0.0511992	-1.65966	2.92444	0.56267	0.000877318	0.782697	0.5369	0.959167	0.0969831	0.00345072
tag_45116_WHSC1	8.6802	0.696425	0.238159	2.9242	0.00345338	0.978876	chr4	1954556	1954561	WHSC1	0	intronic	NoCpg		0.0778109	1.62273	1.6035	-0.472617	0.250184	-0.0397953	0.891935	0.696425	0.0665042	1.09185	0.256922	0.229997	0.0207809	1.14482	0.238159	1.17001	1.46861	-1.83954	1.08777	-1.91499	0.779109	2.9242	0.241995	0.141938	0.0658363	0.276697	0.0554937	0.435916	0.00345338
tag_693_PRKCZ	11.5636	0.586167	0.200483	2.92378	0.0034581	0.978876	chr1	2023532	2023537	PRKCZ	0	intronic	NoCpg		0.0424033	2.66983	2.14095	0.167378	0.0118532	-0.00406232	0.549935	0.586167	0.0556561	0.911083	0.211057	0.194206	0.0174152	0.9379	0.200483	0.76188	2.3499	0.793046	0.0610342	-0.233263	0.586347	2.92378	0.446131	0.0187786	0.427751	0.951332	0.815557	0.557643	0.0034581
tag_196875_TSHZ2	25.0226	-0.448391	0.15338	-2.9234	0.00346234	0.978876	chr20	51758396	51758401	TSHZ2	0	intronic	NoCpg	eGFP-JunD	-0.0432443	5.41568	5.56061	0.305461	-0.0934761	0.0152483	-0.537745	-0.448391	0.0417822	0.684093	0.160928	0.146846	0.013225	0.656801	0.15338	-1.03499	8.12844	1.89812	-0.636558	1.15299	-0.818734	-2.9234	0.300672	4.34857e-16	0.0576799	0.524413	0.248915	0.412938	0.00346234
tag_128696_TXNRD1	6.67413	-1.00271	0.343023	-2.92316	0.00346501	0.978876	chr12	104688035	104688040	TXNRD1	0	intronic	NoCpg	CTCF//Pol2//SMC3_(ab9263)//Rad21	-0.0408259	3.52476	3.51468	1.15795	-0.0526956	0.0350824	1.84779	-1.00271	0.0923225	1.51009	0.350958	0.323659	0.0295044	1.47062	0.343023	-0.44221	2.32747	3.29939	-0.162812	1.18905	1.25647	-2.92316	0.658337	0.0199402	0.000968966	0.870667	0.234418	0.208946	0.00346501
tag_112709_TCP11L1	27.2642	0.382746	0.130979	2.9222	0.00347573	0.978876	chr11	33070513	33070518	TCP11L1	0	intronic	NoCpg		0.0378946	4.10024	3.96769	-0.0970019	-0.115008	-0.0112338	0.345682	0.382746	0.0362749	0.594654	0.139688	0.127221	0.0113752	0.610692	0.130979	1.04465	6.67226	-0.694419	-0.904003	-0.987566	0.56605	2.9222	0.296184	2.51889e-11	0.487419	0.365994	0.323365	0.57136	0.00347573
tag_119983_DSCAML1	5.95022	0.817807	0.279872	2.92208	0.00347707	0.978876	chr11	117403271	117403276	DSCAML1	0	intronic	NoCpg		-0.00302026	2.21082	1.97084	-0.29531	0.236378	0.00493078	-3.13393	0.817807	0.0779436	1.2755	0.29878	0.268211	0.0237382	1.21447	0.279872	-0.0387493	1.54515	-0.988386	0.881315	0.207715	-2.58048	2.92208	0.96909	0.12231	0.322964	0.378147	0.835451	0.00986624	0.00347707
tag_127012_AGAP2	5.77089	-0.865198	0.296138	-2.9216	0.00348233	0.978876	chr12	58119141	58119146	AGAP2	0	UTR3	NoCpg		-0.0138021	2.89134	3.194	0.0359314	-0.0772978	0.0433486	-1.5058	-0.865198	0.0795563	1.30389	0.315082	0.279858	0.0250954	1.23448	0.296138	-0.173489	2.44958	0.114038	-0.276203	1.72735	-1.21979	-2.9216	0.862267	0.0143021	0.909207	0.782392	0.0841039	0.222545	0.00348233
tag_96234_ST6GAL0C4	8.89788	0.695354	0.23805	2.92104	0.00348869	0.978876	chr9	130678916	130678921	ST6GAL0C4	0	intronic	NoCpg	Mxi1_(bHLH)	-0.00604179	3.06711	3.03067	-0.383913	0.0571967	-0.0403675	-0.715564	0.695354	0.066271	1.08615	0.256427	0.231799	0.0208927	1.1024	0.23805	-0.091168	2.79028	-1.49716	0.246751	-1.93214	-0.649095	2.92104	0.927359	0.00526628	0.134351	0.805101	0.0533427	0.516277	0.00348869
tag_130926_SETD1B	19.1159	-0.504828	0.172844	-2.92072	0.00349225	0.978876	chr12	122243761	122243766	SETD1B	0	exonic	NoCpg		0.0124081	4.142	3.99041	0.460239	0.134652	0.0116621	-0.287466	-0.504828	0.0469747	0.768812	0.180832	0.164451	0.0150561	0.737296	0.172844	0.264145	5.19036	2.54511	0.818797	0.774578	-0.389893	-2.92072	0.791668	2.09888e-07	0.0109242	0.412902	0.438589	0.696616	0.00349225
tag_186244_CNTD2	7.10059	-0.752944	0.257818	-2.92045	0.00349524	0.978876	chr19	40729360	40729365	CNTD2	0	exonic	cpg	TBP	-0.0301486	3.50013	3.79528	-0.0531567	0.0692903	-0.00239391	-2.59387	-0.752944	0.0696341	1.14095	0.278933	0.246553	0.0226898	1.08162	0.257818	-0.432957	3.32643	-0.190572	0.281036	-0.105506	-2.39814	-2.92045	0.665046	0.000879674	0.848861	0.778683	0.915974	0.0164785	0.00349524
tag_69141_LAMA2	27.6691	0.390156	0.133638	2.91949	0.00350605	0.978876	chr6	129204538	129204543	LAMA2	0	intronic	NoCpg		0.0280948	4.26852	4.02338	-0.141855	-0.073069	0.00537406	-0.471849	0.390156	0.0369463	0.605538	0.142595	0.129097	0.0114862	0.600785	0.133638	0.760423	6.6443	-0.994814	-0.566	0.467872	-0.785388	2.91949	0.447002	3.04656e-11	0.319827	0.571394	0.639876	0.432226	0.00350605
tag_65305_LHFPL5	22.8926	0.38603	0.132242	2.91911	0.00351027	0.978876	chr6	35778889	35778894	LHFPL5	0	intronic	NoCpg	TR4//ELF1_(SC-631)//USF2	0.0232416	4.02953	4.00416	-0.124252	0.233225	-0.0429219	0.423228	0.38603	0.0368748	0.60393	0.141931	0.128826	0.0118221	0.643785	0.132242	0.630284	6.63017	-0.875438	1.81038	-3.63064	0.657406	2.91911	0.528509	3.35301e-11	0.381336	0.0702367	0.00028272	0.51092	0.00351027
tag_34534_IRAK2	12.5816	-0.567159	0.19431	-2.91884	0.00351341	0.978876	chr3	10205445	10205450	IRAK2	0	upstream	NoCpg		0.0324815	3.24089	3.44805	0.0408202	0.316573	-0.00666531	0.116408	-0.567159	0.052926	0.867357	0.207241	0.184669	0.0170148	0.861136	0.19431	0.613715	3.97535	0.196969	1.71428	-0.391735	0.135179	-2.91884	0.539404	7.02748e-05	0.843851	0.086478	0.695254	0.89247	0.00351341
tag_145846_TIPIN	9.38114	0.740242	0.253633	2.91855	0.00351664	0.978876	chr15	66634443	66634448	TIPIN	0	intronic	NoCpg		0.0291701	2.65817	2.87749	-0.927303	0.0238214	-0.0740547	-0.540658	0.740242	0.0704889	1.15869	0.280023	0.247269	0.0225504	1.17847	0.253633	0.413826	2.48339	-3.31152	0.0963379	-3.28396	-0.458781	2.91855	0.679001	0.0130137	0.000927905	0.923252	0.00102358	0.646392	0.00351664
tag_39426_ARL6	28.1838	0.360671	0.123582	2.91848	0.00351744	0.978876	chr3	97483165	97483170	ARL6	0	upstream	cpg	AP-2gamma//Pol2//ZEB1_(SC-25388)//Pol2-4H8//TAF1//E2F6	-0.0053332	4.82276	4.78651	-0.0504021	-0.159638	-0.0107636	0.71821	0.360671	0.0343012	0.561607	0.13166	0.120792	0.010737	0.594136	0.123582	-0.155481	8.52287	-0.382821	-1.32159	-1.00248	1.20883	2.91848	0.876442	1.55642e-17	0.701852	0.186304	0.316113	0.226728	0.00351744
tag_57476_BRD8	12.5115	-0.54941	0.188287	-2.91793	0.00352359	0.978876	chr5	137476864	137476869	BRD8	0	intronic	NoCpg		0.0258385	3.37835	3.72365	0.280232	-0.192219	-0.00262627	-0.82547	-0.54941	0.0509756	0.835448	0.198418	0.180862	0.0164439	0.820139	0.188287	0.50688	4.45707	1.41233	-1.06279	-0.159711	-1.0065	-2.91793	0.612239	8.30861e-06	0.157851	0.287876	0.873109	0.314175	0.00352359
tag_81285_DPP6	7.31716	0.707887	0.242605	2.91785	0.0035245	0.978876	chr7	154415759	154415764	DPP6	0	intronic	NoCpg		-0.00741935	2.83548	2.63074	-0.384774	-0.252496	-0.00780731	0.642545	0.707887	0.0676192	1.1079	0.262537	0.238614	0.020893	1.19551	0.242605	-0.109723	2.37453	-1.4656	-1.05818	-0.37368	0.537465	2.91785	0.912629	0.0175714	0.142759	0.289975	0.708642	0.590947	0.0035245
tag_17919_RCOR3	26.8452	-0.361415	0.123866	-2.91779	0.00352519	0.978876	chr1	211433304	211433309	RCOR3	0	UTR5	cpg	ZBTB7A_(SC-34508)	-0.0432205	5.46361	5.38291	0.318519	-0.0348109	0.0317351	-0.175383	-0.361415	0.0338156	0.552255	0.130334	0.119065	0.0106291	0.556487	0.123866	-1.27812	9.74715	2.44387	-0.292368	2.98568	-0.315161	-2.91779	0.201206	1.89715e-22	0.0145306	0.770005	0.00282944	0.75264	0.00352519
tag_33317_RAMP1	4.95988	0.927033	0.317808	2.91696	0.00353464	0.978876	chr2	238769340	238769345	RAMP1	0	intronic	NoCpg		-0.0412964	2.76789	2.33424	-1.09478	0.221036	-0.00966703	2.54542	0.927033	0.0891144	1.46132	0.356081	0.310057	0.0272061	1.63854	0.317808	-0.463409	1.59735	-3.07454	0.712889	-0.355326	1.55347	2.91696	0.643071	0.110188	0.00210827	0.475914	0.722345	0.120311	0.00353464
tag_214019_STAG2	12.6369	0.584192	0.200292	2.91671	0.0035375	0.978876	chrX	123172225	123172230	STAG2	0	intronic	NoCpg		0.0966513	1.96302	1.70489	-0.0728929	-0.0715004	-0.0157298	-0.819981	0.584192	0.0554421	0.90989	0.212521	0.193199	0.01737	0.893604	0.200292	1.74328	1.87373	-0.342991	-0.370086	-0.90557	-0.917612	2.91671	0.0812839	0.0609679	0.731605	0.711318	0.365163	0.358822	0.0035375
tag_58362_PCDHGA7	22.7514	0.41576	0.142584	2.9159	0.00354669	0.978876	chr5	140763698	140763703	PCDHGA7	0	exonic	NoCpg		0.0406913	3.64047	3.66193	-0.0824048	0.105407	-0.0151058	-1.23702	0.41576	0.0395409	0.647954	0.151393	0.137274	0.0123393	0.637512	0.142584	1.02909	5.65153	-0.54431	0.767852	-1.2242	-1.94039	2.9159	0.303436	1.59025e-08	0.586228	0.442575	0.220877	0.0523321	0.00354669
tag_97334_NTNG2	6.79637	-0.817144	0.280295	-2.9153	0.00355345	0.978876	chr9	135098809	135098814	NTNG2	0	intronic	NoCpg		0.0587272	2.14973	1.87712	0.123564	0.104484	0.015814	1.49232	-0.817144	0.0757381	1.24179	0.300044	0.266832	0.0246098	1.25175	0.280295	0.775398	1.51162	0.41182	0.391572	0.642591	1.19218	-2.9153	0.438104	0.130631	0.680471	0.695375	0.520489	0.233189	0.00355345
tag_57582_SIL1	19.6581	-0.443357	0.15211	-2.91471	0.00356021	0.978876	chr5	138476363	138476368	SIL1	0	intronic	NoCpg		0.00629318	4.31504	4.37173	0.112396	-0.197495	0.0286113	1.97476	-0.443357	0.0414861	0.679558	0.16164	0.146455	0.0130279	0.715899	0.15211	0.151694	6.43319	0.695349	-1.3485	2.19615	2.75843	-2.91471	0.879428	1.2495e-10	0.486837	0.177498	0.0280811	0.005808	0.00356021
tag_49610_NPNT	4.56588	-0.910555	0.312403	-2.91468	0.00356048	0.978876	chr4	106817123	106817128	NPNT	0	intronic	cpg	HA-E2F1	0.0437869	1.65091	2.26318	-0.303823	-0.179144	0.0198755	-3.59661	-0.910555	0.0833187	1.36907	0.342467	0.295637	0.0266609	1.24317	0.312403	0.525535	1.65308	-0.887158	-0.605959	0.745495	-2.89309	-2.91468	0.599211	0.0983149	0.374994	0.544542	0.455973	0.00381473	0.00356048
tag_86891_ESRP1,LOC100288748	23.5273	0.503626	0.172791	2.91465	0.00356087	0.978876	chr8	95651857	95651862	ESRP1,LOC100288748	0	upstream	NoCpg	HA-E2F1//Pol2-4H8//SUZ12	0.0128642	4.18565	3.84861	-0.0386926	0.264534	-0.0184767	0.348617	0.503626	0.0478123	0.783437	0.182413	0.165846	0.0150066	0.763986	0.172791	0.269056	4.91247	-0.212116	1.59505	-1.23124	0.456314	2.91465	0.787887	8.99381e-07	0.832017	0.1107	0.218234	0.648164	0.00356087
tag_147969_AKAP13	47.4515	0.291023	0.0998625	2.91424	0.00356561	0.978876	chr15	86124248	86124253	AKAP13	0	exonic	NoCpg	CTCF//GR//PU.1//ELF1_(SC-631)//EBF1_(C-8)	0.0274893	5.04754	5.0366	0.000795565	-0.0703473	-0.0126931	0.53997	0.291023	0.0276446	0.452985	0.105886	0.0967973	0.00867366	0.465267	0.0998625	0.994383	11.1187	0.00751342	-0.726749	-1.4634	1.16056	2.91424	0.320036	1.01778e-28	0.994005	0.46738	0.143358	0.245821	0.00356561
tag_49985_promoter-hsa-mir-577	18.0822	-0.415972	0.142801	-2.91295	0.00358028	0.978876	chr4	115519714	115519719	promoter-hsa-mir-577	0	upstream	cpg	HA-E2F1//Pol2//HEY1//KAP1//ELF1_(SC-631)//E2F6_(H-50)	-0.0791984	5.58026	5.88543	-0.27199	0.046237	-0.000240223	1.46406	-0.415972	0.0393061	0.643162	0.156551	0.139319	0.0124635	0.711517	0.142801	-2.01491	9.15077	-1.73739	0.33188	-0.0192741	2.05767	-2.91295	0.0439138	5.65295e-20	0.0823192	0.73998	0.984622	0.0396222	0.00358028
tag_103718_VCL	25.1611	0.402737	0.138285	2.91238	0.0035869	0.978876	chr10	75799435	75799440	VCL	0	intronic	NoCpg	CEBPB	0.0345932	3.93946	3.83714	0.0207129	-0.153226	0.00635042	0.850616	0.402737	0.0383159	0.627794	0.145979	0.133818	0.01183	0.64602	0.138285	0.90284	6.11211	0.14189	-1.14503	0.536808	1.3167	2.91238	0.366611	9.8322e-10	0.887167	0.252195	0.5914	0.187939	0.0035869
tag_106223_PSD	17.6953	-0.519013	0.178245	-2.91179	0.00359361	0.978876	chr10	104170968	104170973	PSD	0	intronic	NoCpg		-0.0413033	4.88132	5.25575	-0.0610069	0.0398171	-7.12763e-05	-0.767796	-0.519013	0.0485953	0.79657	0.190353	0.170678	0.0154505	0.773107	0.178245	-0.849943	6.59798	-0.320494	0.233288	-0.0046132	-0.993129	-2.91179	0.395357	4.16806e-11	0.748594	0.815538	0.996319	0.320647	0.00359361
tag_183306_MAST3	9.15742	0.618769	0.212546	2.91122	0.00360015	0.978876	chr19	18206974	18206979	MAST3	0	upstream	NoCpg		-0.024438	3.37106	3.17479	-0.13141	-0.180446	0.00993421	-0.993643	0.618769	0.0591208	0.96699	0.226466	0.207323	0.0181129	0.981449	0.212546	-0.413358	3.28317	-0.580266	-0.87036	0.548462	-1.01242	2.91122	0.679345	0.00102646	0.561735	0.384103	0.583375	0.311335	0.00360015
tag_174892_LOXHD1	23.9583	-0.45305	0.155651	-2.91069	0.00360635	0.978876	chr18	44181389	44181394	LOXHD1	0	exonic	NoCpg		-0.0792427	5.88492	6.10753	0.0740682	0.16495	0.0122469	-0.451905	-0.45305	0.0425726	0.696811	0.164771	0.148713	0.0134107	0.673736	0.155651	-1.86135	8.76497	0.449523	1.10919	0.913217	-0.670744	-2.91069	0.0626945	1.86819e-18	0.653055	0.267349	0.361128	0.502384	0.00360635
tag_18353_DUSP10	22.018	-0.436435	0.14999	-2.90975	0.00361718	0.978876	chr1	221913889	221913894	DUSP10	0	intronic	NoCpg	PU.1	-0.014836	4.72669	4.84842	-0.0272938	0.271708	0.0147926	0.131105	-0.436435	0.0410198	0.67166	0.159928	0.142778	0.0129103	0.665701	0.14999	-0.361679	7.21856	-0.170662	1.90302	1.14579	0.196942	-2.90975	0.717592	5.2542e-13	0.864489	0.0570385	0.25188	0.843873	0.00361718
tag_91538_RNF38	13.414	0.573114	0.196968	2.90968	0.00361797	0.978876	chr9	36383480	36383485	RNF38	0	intronic	NoCpg		0.152275	1.04631	1.3337	-0.039073	-0.299857	-0.0187708	0.738685	0.573114	0.0546291	0.897809	0.206637	0.18978	0.0168336	0.907531	0.196968	2.78743	1.4855	-0.18909	-1.58002	-1.11508	0.813951	2.90968	0.00531272	0.137411	0.850022	0.114102	0.264818	0.415673	0.00361797
tag_180473_ZNF561	23.8386	0.395131	0.1358	2.90966	0.00361822	0.978876	chr19	9731571	9731576	ZNF561	0	intronic	NoCpg		-0.00598626	4.5564	4.44598	-0.132072	0.0754143	-0.0208948	-0.152619	0.395131	0.0377379	0.617801	0.14544	0.132136	0.0119008	0.637794	0.1358	-0.158627	7.19647	-0.908085	0.570733	-1.75575	-0.239292	2.90966	0.873963	6.17932e-13	0.363833	0.568181	0.0791307	0.810879	0.00361822
tag_139331_DPF3	12.1281	0.54862	0.188588	2.90909	0.00362488	0.978876	chr14	73277157	73277162	DPF3	0	intronic	NoCpg	Egr-1	-0.0501552	4.09361	4.10591	-0.227928	0.23977	-0.0110434	-1.57216	0.54862	0.0526631	0.860919	0.201758	0.182494	0.0162448	0.858328	0.188588	-0.952379	4.76921	-1.12971	1.31385	-0.679814	-1.83166	2.90909	0.340905	1.84946e-06	0.258598	0.188897	0.496622	0.0670027	0.00362488
tag_196414_KCNB1	8.51768	0.782014	0.268826	2.90899	0.00362594	0.978876	chr20	47993493	47993498	KCNB1	0	intronic	NoCpg		0.0585051	1.95946	1.87086	0.210645	-0.550624	-0.0283977	-1.24702	0.782014	0.0742082	1.217	0.281028	0.262146	0.0233685	1.18142	0.268826	0.788392	1.53727	0.749552	-2.10045	-1.21521	-1.05552	2.90899	0.430468	0.124226	0.453524	0.0356895	0.224286	0.291185	0.00362594
tag_12895_ENSA	23.5458	-0.410445	0.141095	-2.90899	0.00362596	0.978876	chr1	150595264	150595269	ENSA	0	UTR3	NoCpg	CTCF//Rad21//ELF1_(SC-631)//CTCF_(SC-5916)	0.00903234	4.55506	4.36484	0.39956	-0.156819	0.0228056	0.820319	-0.410445	0.0384004	0.628343	0.148248	0.135729	0.0122318	0.636311	0.141095	0.235215	6.94659	2.69521	-1.15539	1.86445	1.28918	-2.90899	0.814042	3.74233e-12	0.0070344	0.247931	0.0622583	0.197336	0.00362596
tag_196036_CDH22	6.6819	0.667476	0.229456	2.90896	0.00362637	0.978876	chr20	44821999	44822004	CDH22	0	intronic	NoCpg		0.0457056	1.96104	1.42659	-0.00236262	-0.607123	0.0212059	-0.733594	0.667476	0.063434	1.03932	0.24473	0.227153	0.0195706	1.07855	0.229456	0.720522	1.37261	-0.009654	-2.67275	1.08356	-0.680167	2.90896	0.471203	0.169874	0.992297	0.00752317	0.278559	0.496398	0.00362637
tag_193145_MACROD2	28.9739	-0.404141	0.138941	-2.90872	0.00362912	0.978876	chr20	14758947	14758952	MACROD2	0	intronic	NoCpg	GATA3_(SC-268)	-0.0290158	5.43241	5.39328	0.113427	-0.0654445	0.0302648	-0.052972	-0.404141	0.0379049	0.620739	0.147097	0.132972	0.0119064	0.60327	0.138941	-0.765489	8.68848	0.7711	-0.492165	2.5419	-0.087808	-2.90872	0.44398	3.67323e-18	0.440648	0.622602	0.0110252	0.930029	0.00362912
tag_111996_KCNC1	17.5897	-0.461571	0.158691	-2.90861	0.00363035	0.978876	chr11	17758194	17758199	KCNC1	0	intronic	cpg		-0.0383968	4.66618	4.85281	0.229532	0.267748	0.0228804	-1.69853	-0.461571	0.0432673	0.707036	0.167047	0.150452	0.0135865	0.676479	0.158691	-0.887432	6.8636	1.37406	1.77963	1.68405	-2.51084	-2.90861	0.374846	6.71461e-12	0.169424	0.0751367	0.0921717	0.0120445	0.00363035
tag_97084_LAMC3	6.79487	0.811784	0.279126	2.90831	0.00363391	0.978876	chr9	133884653	133884658	LAMC3	0	exonic	cpg	TBP//HA-E2F1//Pol2//TAF1//USF-1	0.0533395	1.63634	1.44691	-0.458665	0.0927602	-0.0150556	-0.107214	0.811784	0.0776992	1.27496	0.299673	0.269156	0.0239367	1.28618	0.279126	0.686487	1.13486	-1.53055	0.344633	-0.628976	-0.0833584	2.90831	0.492406	0.256432	0.125881	0.73037	0.529365	0.933567	0.00363391
tag_24033_PPP3R1	28.702	0.337692	0.116118	2.90818	0.00363537	0.978876	chr2	68480245	68480250	PPP3R1	0	upstream	NoCpg	Pol2//Pol2(b)//CHD2_(N-1250)//Ini1	-0.0295818	5.24754	4.97643	-0.158563	0.067403	-0.00964833	0.442192	0.337692	0.0323171	0.528411	0.12542	0.113659	0.0101825	0.56855	0.116118	-0.915362	9.41772	-1.26425	0.59303	-0.947538	0.777754	2.90818	0.360002	4.60994e-21	0.20614	0.553161	0.343365	0.436714	0.00363537
tag_134111_LRCH1	30.3822	0.435234	0.149662	2.90812	0.00363611	0.978876	chr13	47250473	47250478	LRCH1	0	intronic	NoCpg		0.0500365	4.02495	4.03074	-0.321982	0.000554635	-0.016731	1.25757	0.435234	0.0414028	0.679588	0.15939	0.143972	0.0129009	0.68108	0.149662	1.20853	5.93116	-2.02008	0.00385237	-1.29688	1.84644	2.90812	0.226843	3.00809e-09	0.0433749	0.996926	0.194671	0.0648288	0.00363611
tag_100973_MLLT10	6.80781	-0.767529	0.263951	-2.90784	0.00363931	0.978876	chr10	21902688	21902693	MLLT10	0	intronic	NoCpg		0.109568	1.15333	1.09806	0.173796	0.0379754	0.0470292	-0.521578	-0.767529	0.0708399	1.16218	0.278865	0.246777	0.0223909	1.10526	0.263951	1.54669	0.944825	0.623225	0.153886	2.10037	-0.471903	-2.90784	0.121937	0.344748	0.533136	0.8777	0.0356962	0.636996	0.00363931
tag_85227_POLB	23.0656	0.407731	0.14024	2.90737	0.00364477	0.978876	chr8	42195524	42195529	POLB	0	upstream	NoCpg	USF-1//Max//Mxi1_(bHLH)//Sin3Ak-20//Pol2-4H8//Pol2//Pol2(phosphoS2)//c-Myc//HEY1//ELF1_(SC-631)//Pol2(b)	0.0772573	3.15205	3.15277	0.0434348	-0.257526	-0.0073593	0.379298	0.407731	0.0388198	0.636752	0.147998	0.136073	0.0120843	0.652932	0.14024	1.99015	4.95134	0.293483	-1.89255	-0.608997	0.580915	2.90737	0.0465745	7.37039e-07	0.769153	0.0584172	0.542526	0.561298	0.00364477
tag_51201_MARCH1	34.184	0.362633	0.124745	2.90699	0.0036493	0.978876	chr4	164471703	164471708	MARCH1	0	intronic	NoCpg	ELF1_(SC-631)//CTCF//USF2//USF-1//Max//ATF3//YY1_(C-20)//SMC3_(ab9263)//Rad21//CTCF_(SC-5916)//Znf143_(16618-1-AP)//CTCF_(C-20)//POU2F2//Oct-2	-0.00216808	5.06763	4.90214	-0.0317878	-0.117121	-0.00745397	0.0618843	0.362633	0.0344975	0.565092	0.132444	0.121012	0.0108163	0.567196	0.124745	-0.0628472	8.67495	-0.240009	-0.967842	-0.68914	0.109106	2.90699	0.949888	4.1373e-18	0.810323	0.333123	0.490735	0.913119	0.0036493
tag_144478_SQRDL	27.1564	0.352842	0.121392	2.90664	0.00365334	0.978876	chr15	45960055	45960060	SQRDL	0	intronic	NoCpg		0.0604593	3.73648	3.80027	-0.123828	-0.232635	-0.0149555	0.208702	0.352842	0.0336393	0.55182	0.129847	0.118451	0.0105431	0.578125	0.121392	1.79728	6.8868	-0.953643	-1.96398	-1.41851	0.360999	2.90664	0.0722912	5.70624e-12	0.340265	0.0495321	0.156041	0.7181	0.00365334
tag_200033_DSCAM	5.27818	-0.77706	0.267358	-2.90644	0.00365565	0.978876	chr21	41515640	41515645	DSCAM	0	intronic	NoCpg		0.0217028	2.18306	1.82132	0.86215	0.0536879	0.0377597	-0.397054	-0.77706	0.0713743	1.16396	0.274934	0.252411	0.0233003	1.14927	0.267358	0.30407	1.56475	3.13584	0.2127	1.62057	-0.345485	-2.90644	0.761074	0.117641	0.00171362	0.831561	0.105111	0.72973	0.00365565
tag_66545_HSP90AB1	6.98117	0.762329	0.262319	2.90611	0.00365947	0.978876	chr6	44215674	44215679	HSP90AB1	0	intronic	cpg	Pol2//Pol2-4H8//GATA-1//ZNF263//Pol2(b)//TAF1//HSF1//PGC1A//GABP//E2F6_(H-50)//YY1_(C-20)//HMGN3//CCNT2//ETS1//Egr-1//ZBTB7A_(SC-34508)//c-Myc//YY1//Sin3Ak-20//HEY1	0.00928244	2.38558	2.0818	-0.215291	0.329914	-0.0399766	-1.49998	0.762329	0.073117	1.19714	0.28073	0.253903	0.0231666	1.18921	0.262319	0.126953	1.73898	-0.766897	1.29937	-1.72562	-1.26133	2.90611	0.898977	0.0820381	0.443143	0.193817	0.0844163	0.207191	0.00365947
tag_11290_STXBP3	39.1686	0.330208	0.113647	2.90555	0.00366613	0.978876	chr1	109290086	109290091	STXBP3	0	intronic	NoCpg	Pol2//Pol2(b)//TBP//Pol2-4H8//GABP//HEY1//TAF1//GTF2F1_(RAP-74)//YY1_(C-20)//YY1//ELF1_(SC-631)//RFX5_(N-494)//NF-YB	0.0454915	4.41143	4.1815	0.0563812	0.221191	-0.00795548	-0.183025	0.330208	0.0314515	0.51522	0.120011	0.109016	0.00985531	0.509545	0.113647	1.4464	8.11594	0.4698	2.02898	-0.807227	-0.359193	2.90555	0.148065	4.82023e-16	0.638498	0.0424598	0.419536	0.719451	0.00366613
tag_90135_DMRT3	8.6261	-0.731419	0.251744	-2.9054	0.00366779	0.978876	chr9	989645	989650	DMRT3	0	intronic	NoCpg		-0.123645	5.18866	5.36959	-0.351884	0.356819	0.0223367	-0.0946151	-0.731419	0.0688037	1.12626	0.274489	0.240499	0.0216904	1.11571	0.251744	-1.79706	4.76764	-1.28196	1.48367	1.0298	-0.0848026	-2.9054	0.0723254	1.86398e-06	0.199856	0.137898	0.303105	0.932418	0.00366779
tag_147237_HMG20A	10.9014	0.630102	0.216884	2.90524	0.00366966	0.978876	chr15	77737787	77737792	HMG20A	0	intronic	NoCpg		0.0124459	2.91803	2.9292	-0.199668	0.306851	-0.0284453	-3.18544	0.630102	0.060238	0.986575	0.231004	0.208102	0.018845	0.939761	0.216884	0.206612	2.96906	-0.864349	1.47452	-1.50943	-3.38963	2.90524	0.836313	0.00298709	0.387396	0.140342	0.131188	0.000699881	0.00366966
tag_34049_CNTN4	33.4631	-0.348259	0.119881	-2.90504	0.00367203	0.978876	chr3	2397631	2397636	CNTN4	0	intronic	NoCpg		-0.075254	6.29534	6.41205	0.133611	0.0918792	0.0135934	0.220758	-0.348259	0.0328844	0.537644	0.126999	0.115309	0.0103508	0.541293	0.119881	-2.28844	11.9262	1.05206	0.796811	1.31327	0.407834	-2.90504	0.022112	8.64274e-33	0.29277	0.425561	0.189093	0.683396	0.00367203
tag_153093_CACNG3	17.4858	-0.400827	0.13798	-2.90496	0.00367301	0.978876	chr16	24267450	24267455	CACNG3	0	UTR5	cpg	NRSF//TBP//BAF155//Max//ETS1//HDAC2_(SC-6296)//Znf143_(16618-1-AP)//TAF7_(SQ-8)//BCL3//Sin3Ak-20//ZBTB7A_(SC-34508)//Egr-1//E2F6_(H-50)	0.00327973	4.11249	4.10387	0.196561	0.00497701	0.0346731	0.673031	-0.400827	0.0376482	0.615168	0.14627	0.132192	0.0117598	0.650574	0.13798	0.087115	6.67114	1.34382	0.0376499	2.94844	1.03452	-2.90496	0.93058	2.5382e-11	0.179007	0.969967	0.00319381	0.300894	0.00367301
tag_138797_MAX	14.7799	0.523929	0.180404	2.90419	0.00368201	0.978876	chr14	65569241	65569246	MAX	0	UTR5	cpg	Pol2//Pol2(phosphoS2)//TBP//NFKB//Sin3Ak-20//HEY1//TAF1//c-Myc//POU2F2//Oct-2//Pol2-4H8//Egr-1//TCF12//PAX5-C20//Max//USF1_(SC-8983)//USF2//USF-1//THAP1_(SC-98174)//NF-E2_(H-230)//ETS1//ATF3//SRF//Znf143_(16618-1-AP)//SIX5//ERalpha_a//GABP//ELF1_(SC-631)//c-Jun	0.055147	2.90272	2.91538	-0.169986	-0.294776	-0.0178468	-1.37295	0.523929	0.0498847	0.818478	0.192556	0.175492	0.015632	0.806594	0.180404	1.10549	3.56195	-0.882789	-1.67972	-1.14169	-1.70216	2.90419	0.268948	0.000368104	0.37735	0.0930126	0.253584	0.0887251	0.00368201
tag_16761_LMOD1	24.368	-0.40483	0.139427	-2.90353	0.00368981	0.978876	chr1	201915273	201915278	LMOD1	0	exonic	NoCpg	ZNF263	0.0166029	4.44448	4.68003	-0.207667	-0.0660016	0.0169327	-0.490671	-0.40483	0.0380251	0.623778	0.150358	0.133543	0.0119487	0.615028	0.139427	0.436631	7.50272	-1.38114	-0.494237	1.41711	-0.797803	-2.90353	0.662379	6.25068e-14	0.167235	0.621139	0.156451	0.424985	0.00368981
tag_198567_promoter-hsa-mir-941-1,promoter-hsa-mir-941-2,promoter-hsa-mir-941-3,D0JC5	13.1774	0.469989	0.161935	2.90233	0.00370398	0.978876	chr20	62526054	62526059	promoter-hsa-mir-941-1,promoter-hsa-mir-941-2,promoter-hsa-mir-941-3,D0JC5	0	upstream	cpg	ETS1	0.1293	1.32365	1.32677	-0.116909	0.314961	-0.0088032	-1.10358	0.469989	0.0452471	0.742643	0.172039	0.153901	0.013854	0.742462	0.161935	2.85764	1.78655	-0.67955	2.04652	-0.635428	-1.48638	2.90233	0.00426806	0.07401	0.496789	0.0407056	0.525149	0.137178	0.00370398
tag_138636_SGPP1	25.6531	0.35591	0.122635	2.9022	0.00370558	0.978876	chr14	64195125	64195130	SGPP1	0	upstream	NoCpg	CTCF//TCF4//AP-2gamma//HA-E2F1//p300//FOXA1_(C-20)//CEBPB//Pol2-4H8//EBF1_(C-8)//Max//JunD	0.00416481	4.55458	4.44652	-0.293837	-0.0277756	-0.00204139	-0.725518	0.35591	0.0340423	0.557597	0.132939	0.119348	0.0105922	0.572043	0.122635	0.122342	7.97444	-2.21031	-0.232729	-0.192727	-1.26829	2.9022	0.902628	1.53074e-15	0.0270839	0.815972	0.847173	0.204694	0.00370558
tag_149781_RPUSD1	9.31442	-0.575796	0.198421	-2.90189	0.00370918	0.978876	chr16	837695	837700	RPUSD1	0	exonic	cpg	ELF1_(SC-631)//Sin3Ak-20//c-Myc	-0.0657451	4.34985	4.59285	-0.0148807	0.303284	0.00604779	-0.56821	-0.575796	0.0542234	0.886002	0.213991	0.190273	0.0173076	0.903938	0.198421	-1.21248	5.18379	-0.0695389	1.59394	0.34943	-0.628593	-2.90189	0.225327	2.17425e-07	0.944561	0.11095	0.726767	0.529615	0.00370918
tag_38878_SUCLG2	7.36712	0.688586	0.237309	2.90164	0.00371211	0.978876	chr3	67704720	67704725	SUCLG2	0	intronic	cpg	HEY1//AP-2gamma//AP-2alpha//HA-E2F1	0.0575688	1.75276	1.36539	0.127518	-0.0811758	-0.0224616	-1.80809	0.688586	0.0658493	1.0784	0.25052	0.230844	0.0208768	1.06345	0.237309	0.87425	1.26613	0.509012	-0.351647	-1.07592	-1.70021	2.90164	0.381982	0.205468	0.610744	0.725103	0.281965	0.089091	0.00371211
tag_140022_ISM2	15.8679	-0.474594	0.16357	-2.90148	0.00371406	0.978876	chr14	77940592	77940597	ISM2	0	downstream	NoCpg		-0.0623955	4.88282	5.1066	0.229219	0.261699	0.0261751	-0.651555	-0.474594	0.0447077	0.730053	0.172089	0.155562	0.0139603	0.72236	0.16357	-1.39563	6.99483	1.33198	1.68228	1.87496	-0.901982	-2.90148	0.162825	2.65576e-12	0.182867	0.0925139	0.0607982	0.367066	0.00371406
tag_16216_EDEM3	29.3125	-0.411581	0.141852	-2.90147	0.00371413	0.978876	chr1	184724426	184724431	EDEM3	0	upstream	cpg	Pol2//TBP//Znf143_(16618-1-AP)//HMGN3//SETDB1//IRF4_(M-17)//Pol2(phosphoS2)//HEY1//TAF1//CCNT2//Sin3Ak-20//Pol2-4H8//ZBTB7A_(SC-34508)//Pol2(b)//THAP1_(SC-98174)//NFKB//AP-2gamma//NRSF	-0.00666806	5.04938	5.1472	-0.00829456	0.0355201	0.0204615	-0.183525	-0.411581	0.0387108	0.634494	0.15065	0.135293	0.0121685	0.612515	0.141852	-0.172253	8.11229	-0.0550586	0.262542	1.68151	-0.299625	-2.90147	0.863239	4.96736e-16	0.956092	0.792903	0.0926646	0.764463	0.00371413
tag_194900_SOGA1	5.02564	-0.849398	0.292799	-2.90096	0.00372023	0.978876	chr20	35491466	35491471	SOGA1	0	exonic	cpg		-0.0753851	3.61285	3.86961	0.238054	0.309127	0.0140252	-1.0471	-0.849398	0.0791573	1.29303	0.310496	0.277986	0.0254753	1.26563	0.292799	-0.952346	2.99267	0.766689	1.11202	0.55054	-0.827335	-2.90096	0.340922	0.00276552	0.443266	0.266127	0.581949	0.408047	0.00372023
tag_184532_RHPN2	5.34436	-0.718241	0.247609	-2.9007	0.00372328	0.978876	chr19	33515061	33515066	RHPN2	0	intronic	NoCpg		-0.0364374	3.21268	3.6296	0.177649	-0.180351	0.00257276	1.87116	-0.718241	0.0670491	1.09654	0.264609	0.241272	0.0217311	1.22774	0.247609	-0.543444	3.31004	0.671363	-0.747503	0.118391	1.52408	-2.9007	0.586824	0.000932813	0.501989	0.45476	0.905758	0.12749	0.00372328
tag_63761_HIST1H2AL	21.0505	-0.38326	0.132129	-2.90065	0.00372395	0.978876	chr6	27832799	27832804	HIST1H2AL	0	upstream	NoCpg	Pol2//SETDB1//NFKB//POU2F2//Oct-2//CEBPB	-0.00647604	4.57163	4.53882	0.17328	-0.00145431	0.0277276	1.31984	-0.38326	0.0361218	0.590489	0.140339	0.127051	0.0113444	0.628059	0.132129	-0.179284	7.68654	1.23472	-0.0114467	2.44416	2.10146	-2.90065	0.857715	1.51169e-14	0.216933	0.990867	0.014519	0.0356003	0.00372395
tag_162105_COX10	30.9089	0.324244	0.111787	2.90055	0.0037251	0.978876	chr17	13973190	13973195	COX10	0	intronic	NoCpg	Pol2	0.031703	4.34024	4.424	-0.220359	0.0462971	-0.0187615	-0.72582	0.324244	0.0310508	0.50891	0.120417	0.108473	0.00974105	0.521009	0.111787	1.021	8.69309	-1.82996	0.426807	-1.92603	-1.39311	2.90055	0.307253	3.52713e-18	0.0672562	0.66952	0.0541012	0.163588	0.0037251
tag_139880_ESRRB	13.6423	-0.588898	0.203042	-2.90037	0.00372719	0.978876	chr14	76940145	76940150	ESRRB	0	intronic	NoCpg	CTCF//Rad21	-0.123535	5.88624	5.5696	0.281976	0.252673	0.0293001	-0.678489	-0.588898	0.0553977	0.904249	0.215027	0.194233	0.017642	0.871236	0.203042	-2.22997	6.15936	1.31135	1.30088	1.66081	-0.778765	-2.90037	0.0257496	7.30394e-10	0.189738	0.193301	0.0967519	0.436118	0.00372719
tag_74723_GCK	7.97905	-0.638365	0.220102	-2.90032	0.00372787	0.978876	chr7	44227828	44227833	GCK	0	intronic	NoCpg	MafK_(ab50322)//MafK_(SC-477)	-0.0833169	4.43498	4.99344	0.474087	-0.280523	-0.0191953	0.854042	-0.638365	0.0597201	0.976151	0.230453	0.216064	0.0196315	1.05692	0.220102	-1.39512	5.11544	2.0572	-1.29833	-0.977779	0.808046	-2.90032	0.162979	3.13009e-07	0.039667	0.194173	0.328184	0.419064	0.00372787
tag_136925_ADCY4	8.45723	0.724366	0.249794	2.89985	0.00373336	0.978876	chr14	24803417	24803422	ADCY4	0	intronic	NoCpg	EBF//SP1	0.135646	0.761305	0.634476	-0.416328	-0.127259	-0.0241777	0.303294	0.724366	0.0693473	1.14022	0.268212	0.241271	0.0215643	1.15199	0.249794	1.95604	0.55645	-1.55223	-0.527452	-1.12119	0.263279	2.89985	0.0504606	0.577903	0.120607	0.59788	0.262206	0.792336	0.00373336
tag_176812_C19orf21	8.03371	-0.651738	0.224761	-2.8997	0.00373525	0.978876	chr19	753476	753481	C19orf21	0	intronic	NoCpg		-0.0635994	4.0164	4.67717	-0.0521376	0.0920618	0.0143388	-0.051055	-0.651738	0.0612073	1.00198	0.240222	0.214796	0.0191581	1.02513	0.224761	-1.03908	4.66791	-0.217039	0.428601	0.748446	-0.0498035	-2.8997	0.298767	3.04273e-06	0.828178	0.668214	0.454191	0.960279	0.00373525
tag_114140_FAM111A	20.3613	-0.476708	0.164411	-2.89949	0.00373768	0.978876	chr11	58912442	58912447	FAM111A	0	intronic	NoCpg	Pol2//TBP//E2F6//E2F6_(H-50)//HA-E2F1//SETDB1//TAF1//Pol2(phosphoS2)//HMGN3//CCNT2//CtBP2//CTCF//CTCF_(C-20)//CTCFL_(SC-98982)	-0.0332933	4.97396	5.10608	0.221382	-0.087946	0.0237606	-0.472654	-0.476708	0.0447495	0.732757	0.173089	0.157193	0.0141073	0.706849	0.164411	-0.743992	6.96831	1.27901	-0.559477	1.68428	-0.668678	-2.89949	0.456881	3.20765e-12	0.200894	0.575836	0.0921279	0.503701	0.00373768
tag_86830_RUNX1T1	27.7373	0.360263	0.124272	2.89899	0.00374361	0.978876	chr8	93113924	93113929	RUNX1T1	0	intronic	NoCpg		0.0402601	4.1014	3.89739	-0.144262	-0.07723	-0.00218155	-0.848759	0.360263	0.0343742	0.563413	0.133243	0.12042	0.0107531	0.563857	0.124272	1.17123	6.91746	-1.0827	-0.641337	-0.202877	-1.50527	2.89899	0.241506	4.59802e-12	0.278943	0.521304	0.839231	0.132254	0.00374361
tag_28422_RIF1	5.35499	0.898527	0.309957	2.89887	0.00374505	0.978876	chr2	152280708	152280713	RIF1	0	intronic	NoCpg		-0.0555838	3.18353	3.119	-1.14143	-0.438719	-0.0136549	-1.59756	0.898527	0.0861111	1.41378	0.349785	0.306352	0.0265429	1.43356	0.309957	-0.645489	2.20614	-3.26323	-1.43207	-0.514446	-1.11441	2.89887	0.51861	0.0273741	0.00110151	0.152123	0.60694	0.265105	0.00374505
tag_188907_MAMSTR	7.64671	-0.648839	0.223855	-2.89848	0.00374979	0.978876	chr19	49217634	49217639	MAMSTR	0	exonic	cpg	HMGN3//E2F6//CCNT2//Max//HA-E2F1//c-Myc//THAP1_(SC-98174)//AP-2gamma//Pol2//E2F6_(H-50)//E2F4//TAF1//Nrf1//NF-YB//SP1//CHD2_(N-1250)//RFX5_(N-494)//IRF3//c-Fos//TCF4//ZNF263//ELF1_(SC-631)//SP2_(SC-643)	0.00899767	2.90706	3.1351	0.0238963	0.221827	0.0112911	0.328066	-0.648839	0.0608144	0.995634	0.240089	0.212968	0.0194024	1.02427	0.223855	0.147953	3.14885	0.0995309	1.0416	0.581942	0.320291	-2.89848	0.88238	0.00163917	0.920717	0.297599	0.560606	0.748748	0.00374979
tag_124537_ALG10	15.4463	-0.512782	0.176962	-2.8977	0.00375912	0.978876	chr12	34175407	34175412	ALG10	0	UTR5	cpg	TCF4//GATA-2//GATA-1//ELK4//SETDB1//USF-1//E2F4//WHIP//IRF1//c-Fos//GABP//FOXA1_(SC-101058)//SP1//MEF2A//NFKB//AP-2gamma//GTF2F1_(RAP-74)//TBP//FOXA1_(C-20)//SIX5//STAT3//ELF1_(SC-631)//GATA3_(SC-268)//MEF2C_(SC-13268)//BCLAF1_(M33-P5B11)//GR//c-Myc//YY1//YY1_(C-20)//THAP1_(SC-98174)//POU2F2//Oct-2//E2F1//Pol2//HA-E2F1//RXRA//ETS1//SRF//PAX5-C20//TAF1//Pol2(phosphoS2)//Znf143_(16618-1-AP)//Pol2-4…	-0.0752783	5.17371	5.2338	0.128112	0.101657	0.0342845	-0.600367	-0.512782	0.0482578	0.78879	0.187622	0.169023	0.0151262	0.772288	0.176962	-1.55992	6.63523	0.682819	0.601436	2.26657	-0.777388	-2.8977	0.118779	3.24007e-11	0.494721	0.547549	0.0234166	0.43693	0.00375912
tag_3535_SPEN	12.7217	-0.539239	0.186101	-2.89756	0.00376076	0.978876	chr1	16175360	16175365	SPEN	0	intronic	cpg	Pol2//Ini1//HEY1//ZBTB7A_(SC-34508)	-0.00676801	3.97649	4.13147	0.453455	-0.299462	-0.00441654	-0.416183	-0.539239	0.0503808	0.824685	0.195395	0.180505	0.0164506	0.824557	0.186101	-0.134337	5.00976	2.32072	-1.65902	-0.268472	-0.504735	-2.89756	0.893136	5.44972e-07	0.0203022	0.0971116	0.788336	0.613745	0.00376076
tag_40655_CHST13	8.81733	-0.701347	0.242048	-2.89755	0.00376085	0.978876	chr3	126257509	126257514	CHST13	0	intronic	NoCpg		-0.0233558	3.52144	3.65657	0.0603376	0.28834	0.0449621	-0.567776	-0.701347	0.0655993	1.07365	0.256252	0.22762	0.0204871	1.02793	0.242048	-0.356037	3.40572	0.235461	1.26676	2.19466	-0.55235	-2.89755	0.721812	0.000659897	0.813851	0.205241	0.0281883	0.580709	0.00376085
tag_108358_DOCK1	11.1736	-0.537119	0.185392	-2.8972	0.00376506	0.978876	chr10	129091707	129091712	DOCK1	0	intronic	NoCpg		-0.049673	4.34744	4.62351	0.0613703	0.0491172	0.0149695	0.499769	-0.537119	0.0505991	0.827394	0.198138	0.178437	0.0159979	0.867216	0.185392	-0.981696	5.58804	0.309736	0.275264	0.935718	0.576292	-2.8972	0.32625	2.29648e-08	0.756762	0.783114	0.349418	0.564418	0.00376506
tag_36833_MAP4	23.3716	-0.389248	0.134407	-2.89603	0.0037791	0.978876	chr3	48130128	48130133	MAP4	0	intronic	cpg	Egr-1//EBF1_(C-8)//Pol2(phosphoS2)	0.0252232	4.26613	4.58672	-0.050953	-0.235224	0.00659132	0.266824	-0.389248	0.0366418	0.601004	0.14408	0.129863	0.0116012	0.61683	0.134407	0.688373	7.63176	-0.353644	-1.81132	0.568157	0.432574	-2.89603	0.491218	2.3157e-14	0.723606	0.070092	0.569929	0.665325	0.0037791
tag_165359_KRT23	14.2253	-0.521114	0.179969	-2.89558	0.00378457	0.978876	chr17	39093710	39093715	KRT23	0	UTR5	NoCpg	p300//ERalpha_a//FOXA1_(C-20)//Pol2-4H8	0.00114622	3.96844	3.83731	0.384256	0.0760186	0.00178819	1.13354	-0.521114	0.0490011	0.801494	0.18984	0.172972	0.0158956	0.825194	0.179969	0.0233918	4.7877	2.0241	0.439486	0.112496	1.37367	-2.89558	0.981338	1.68703e-06	0.0429598	0.660309	0.91043	0.169544	0.00378457
tag_215636_PDZD4	7.823	0.729481	0.251945	2.8954	0.00378678	0.978876	chrX	153094893	153094898	PDZD4	0	intronic	NoCpg	ERalpha_a	0.0926075	1.32839	0.908639	-0.0288558	-0.324988	-0.00475838	0.735492	0.729481	0.0698557	1.14639	0.26679	0.245232	0.0217091	1.18156	0.251945	1.3257	0.792611	-0.108159	-1.32522	-0.219189	0.622474	2.8954	0.18494	0.428005	0.913869	0.185097	0.826503	0.53363	0.00378678
tag_76904_GATAD1	4.81683	0.962684	0.332503	2.89527	0.00378835	0.978876	chr7	92076783	92076788	GATAD1	0	UTR5	cpg	CTCF//ELK4//GTF2F1_(RAP-74)//Max//NFKB//USF2//RFX5_(N-494)//ELF1_(SC-631)//AP-2alpha//PU.1//GABP//USF-1//TBP//USF1_(SC-8983)//PAX5-C20//HA-E2F1//Pol2//c-Fos//TCF12//HMGN3//AP-2gamma//CCNT2//c-Myc//Pol2(b)//TAF1//ZNF263//NRSF//HEY1//Pol2(phosphoS2)//Sin3Ak-20//Pol2-4H8//TAF7_(SQ-8)	0.0124928	1.81881	1.70515	-0.163659	-0.314926	-0.0361471	0.676098	0.962684	0.0925884	1.51752	0.352369	0.326025	0.0289308	1.59264	0.332503	0.134929	1.12364	-0.464453	-0.965954	-1.24943	0.424514	2.89527	0.892668	0.261164	0.642323	0.334067	0.211507	0.671191	0.00378835
tag_213603_WDR44	6.36	-0.851491	0.294108	-2.89517	0.00378953	0.978876	chrX	117573938	117573943	WDR44	0	intronic	NoCpg		0.0799745	1.60253	1.88654	0.530571	-0.262147	0.00781296	2.11935	-0.851491	0.0790781	1.29722	0.306088	0.279869	0.0255393	1.32466	0.294108	1.01134	1.4543	1.73339	-0.936678	0.305919	1.59992	-2.89517	0.311856	0.145864	0.0830258	0.348924	0.759666	0.109617	0.00378953
tag_14060_PMF1,PMF1-BGLAP	20.9079	-0.454405	0.156988	-2.89452	0.00379741	0.978876	chr1	156196289	156196294	PMF1,PMF1-BGLAP	0	intronic	NoCpg	NFKB//IRF4_(M-17)//SP1//ELF1_(SC-631)//PAX5-C20//PAX5-N19//p300//Pol2-4H8//POU2F2//Oct-2//Pol2//TCF12//Pbx3	0.0194168	4.16293	4.23204	0.0810786	0.0797865	0.0163319	0.00913767	-0.454405	0.0427762	0.700956	0.166546	0.149566	0.0135257	0.686604	0.156988	0.453917	6.03752	0.486823	0.533453	1.20747	0.0133085	-2.89452	0.649889	1.56499e-09	0.626384	0.59372	0.22725	0.989382	0.00379741
tag_95801_MVB12B	5.68355	-0.80346	0.277594	-2.89437	0.00379923	0.978876	chr9	129259359	129259364	MVB12B	0	intronic	NoCpg		-0.0883219	4.00929	4.48127	0.128982	-0.00664095	0.0286559	2.53059	-0.80346	0.0754449	1.23391	0.294446	0.265881	0.0236684	1.32614	0.277594	-1.17068	3.63176	0.438049	-0.0249771	1.21072	1.90824	-2.89437	0.241727	0.000281495	0.661351	0.980073	0.226001	0.0563604	0.00379923
tag_194325_MAPRE1	21.439	0.436625	0.150856	2.89433	0.00379973	0.978876	chr20	31407530	31407535	MAPRE1	0	upstream	cpg	NF-YA//c-Fos//IRF3//HMGN3//FOSL2//Max//NF-E2_(H-230)//USF2//USF1_(SC-8983)//USF-1//ATF3//IRF1//NF-YB//TBP	0.00265858	4.17755	4.19991	-0.0296563	-0.017408	-0.0115842	-1.08415	0.436625	0.0418135	0.684718	0.159679	0.145892	0.0130322	0.676004	0.150856	0.0635817	6.13378	-0.185724	-0.119322	-0.888891	-1.60376	2.89433	0.949303	8.58155e-10	0.852661	0.90502	0.374062	0.108766	0.00379973
tag_72531_FOXK1	31.5664	-0.341781	0.118093	-2.89416	0.00380179	0.978876	chr7	4793743	4793748	FOXK1	0	intronic	NoCpg	CTCF//YY1_(C-20)//Rad21//SMC3_(ab9263)//CTCF_(SC-5916)//Max//PAX5-C20//CTCF_(C-20)//Znf143_(16618-1-AP)//CTCFL_(SC-98982)	-0.0169282	5.27507	5.48888	0.0322202	0.140056	0.00477051	-0.454121	-0.341781	0.0323392	0.529386	0.12579	0.113138	0.0102207	0.527364	0.118093	-0.523458	10.3684	0.256144	1.23792	0.466749	-0.861115	-2.89416	0.600655	3.45293e-25	0.79784	0.215747	0.640679	0.389175	0.00380179
tag_31641_FEV	10.4465	-0.586452	0.202646	-2.89398	0.00380398	0.978876	chr2	219848939	219848944	FEV	0	intronic	cpg		-0.109089	5.23989	5.25542	0.0141853	0.130226	0.0295456	1.11204	-0.586452	0.0554418	0.905375	0.217664	0.195255	0.0174635	0.952014	0.202646	-1.96764	5.80469	0.0651707	0.666953	1.69184	1.16809	-2.89398	0.0491096	6.44854e-09	0.948038	0.504802	0.0906756	0.24277	0.00380398
tag_77081_DYNC1I1	6.67903	0.797577	0.275637	2.89357	0.00380886	0.978876	chr7	95538772	95538777	DYNC1I1	0	intronic	NoCpg		0.215	-1.13336	-1.07697	-0.0414967	-0.0427277	-0.00798035	0.688739	0.797577	0.0768362	1.26407	0.287371	0.262133	0.0232572	1.26046	0.275637	2.79815	-0.851983	-0.144401	-0.163	-0.343134	0.54642	2.89357	0.00513957	0.394223	0.885184	0.870518	0.731498	0.584777	0.00380886
tag_75941_VPS37D	9.19678	-0.633796	0.219125	-2.89239	0.00382325	0.978876	chr7	73083119	73083124	VPS37D	0	intronic	NoCpg		-0.037484	3.86857	3.78639	0.0694785	0.496509	0.0241926	-0.0814352	-0.633796	0.0596789	0.975216	0.23407	0.207429	0.018945	0.96881	0.219125	-0.628095	3.88261	0.296828	2.39363	1.27699	-0.0840569	-2.89239	0.529941	0.00010334	0.766598	0.0166825	0.201605	0.933011	0.00382325
tag_201436_ATP6V1E1	6.44896	0.717528	0.248081	2.89231	0.00382419	0.978876	chr22	18110918	18110923	ATP6V1E1	0	intronic	NoCpg		0.0574796	1.69422	1.55956	-0.273626	-0.261345	-0.0379509	-1.18315	0.717528	0.0689329	1.13107	0.267949	0.244077	0.0219433	1.15605	0.248081	0.833849	1.37884	-1.02119	-1.07075	-1.7295	-1.02344	2.89231	0.404366	0.167944	0.307166	0.284282	0.0837202	0.306101	0.00382419
tag_185586_DPF1	6.37702	-0.839587	0.290286	-2.89228	0.00382462	0.978876	chr19	38713240	38713245	DPF1	0	exonic	cpg		0.0983344	1.20209	1.35414	0.387994	-0.177552	0.0495009	1.90241	-0.839587	0.0779459	1.27867	0.30223	0.272716	0.0245018	1.28568	0.290286	1.26157	1.05902	1.28377	-0.651049	2.02029	1.47969	-2.89228	0.207103	0.289593	0.199223	0.515015	0.0433528	0.138957	0.00382462
tag_54140_NIM1	15.2408	-0.530901	0.183583	-2.89189	0.00382937	0.978876	chr5	43192375	43192380	NIM1	0	UTR5	cpg		-0.0778549	5.30853	5.49793	-0.179476	0.0944972	0.0189628	-0.0332434	-0.530901	0.0501817	0.821807	0.197751	0.176102	0.0157989	0.816352	0.183583	-1.55146	6.69005	-0.907587	0.536606	1.20026	-0.0407219	-2.89189	0.120791	2.23088e-11	0.364096	0.59154	0.230039	0.967518	0.00382937
tag_57386_TRPC7	8.9937	0.665653	0.230288	2.89052	0.00384602	0.978876	chr5	135662284	135662289	TRPC7	0	intronic	NoCpg		-0.0160827	3.26385	3.07179	-0.263275	-0.391576	0.00461811	-2.57022	0.665653	0.0636973	1.04323	0.247385	0.225164	0.0197111	1.01323	0.230288	-0.252487	2.94449	-1.06423	-1.73907	0.23429	-2.53665	2.89052	0.800665	0.00323489	0.287223	0.0820226	0.81476	0.011192	0.00384602
tag_73313_SP8	4.23925	0.934836	0.323467	2.89005	0.00385182	0.978876	chr7	20824798	20824803	SP8	0	exonic	cpg	CTCF//Pol2	0.1148	-0.296591	-0.304822	0.244074	-0.610164	0.0211225	-4.28546	0.934836	0.0895296	1.46853	0.3332	0.312267	0.0268563	1.34439	0.323467	1.28226	-0.207569	0.732514	-1.95398	0.786499	-3.18767	2.89005	0.199753	0.835565	0.463855	0.0507033	0.431575	0.00143424	0.00385182
tag_151252_MGRN1	13.6907	-0.553427	0.191529	-2.88952	0.00385828	0.978876	chr16	4729910	4729915	MGRN1	0	intronic	NoCpg	CTCF//c-Myc//Egr-1	0.0205903	3.45939	3.75668	0.448953	-0.16699	0.0249026	-1.07721	-0.553427	0.051785	0.848124	0.198954	0.181995	0.016346	0.807901	0.191529	0.397612	4.4294	2.25657	-0.917549	1.52346	-1.33335	-2.88952	0.690916	9.4496e-06	0.0240349	0.358855	0.127643	0.182417	0.00385828
tag_176746_FSTL3	6.81192	-0.717563	0.248358	-2.88923	0.00386183	0.978876	chr19	676960	676965	FSTL3	0	intronic	NoCpg	Pol2//Pol2(phosphoS2)	-0.0209347	3.25761	3.02859	0.50701	0.11227	0.0294163	-1.03477	-0.717563	0.0668814	1.0919	0.260529	0.236017	0.0216455	1.05964	0.248358	-0.313012	2.7737	1.94608	0.475685	1.359	-0.97653	-2.88923	0.754272	0.00554235	0.0516451	0.634299	0.174147	0.328802	0.00386183
tag_102757_CTN03	9.94788	0.631137	0.218494	2.88858	0.00386982	0.978876	chr10	68126806	68126811	CTN03	0	intronic	NoCpg		0.121834	1.22109	1.30421	-0.118384	-0.0685896	-0.0471198	0.445318	0.631137	0.060751	0.997855	0.231719	0.21174	0.0192197	1.02513	0.218494	2.00547	1.30701	-0.510896	-0.323933	-2.45164	0.4344	2.88858	0.0449126	0.191208	0.609424	0.745989	0.0142206	0.663998	0.00386982
tag_187593_ERCC2	4.65798	-1.07335	0.371597	-2.88849	0.00387101	0.978876	chr19	45858243	45858248	ERCC2	0	intronic	NoCpg		-0.0915455	3.97471	4.09626	0.496864	-0.0482972	0.0228388	1.12772	-1.07335	0.100166	1.63936	0.389064	0.353961	0.0322491	1.60956	0.371597	-0.913941	2.4987	1.27708	-0.136448	0.7082	0.700636	-2.88849	0.360748	0.012465	0.201575	0.891467	0.478821	0.48353	0.00387101
tag_202148_UBE2L3	6.9367	0.813619	0.281768	2.88754	0.00388263	0.978876	chr22	21945802	21945807	UBE2L3	0	intronic	NoCpg		0.149604	0.290109	0.488585	-0.565644	-0.266954	-0.0628515	-0.0509591	0.813619	0.0782445	1.28767	0.304429	0.274112	0.0247978	1.30544	0.281768	1.912	0.379434	-1.85805	-0.973887	-2.53456	-0.0390359	2.88754	0.0558759	0.704366	0.0631622	0.330113	0.0112587	0.968862	0.00388263
tag_109247_SYCE1	7.45771	0.669442	0.231891	2.88688	0.00389078	0.978876	chr10	135369848	135369853	SYCE1	0	intronic	NoCpg		-0.0319223	3.13943	3.03943	0.12192	-0.0655932	-0.0359093	2.2946	0.669442	0.0650362	1.06244	0.244648	0.229068	0.0205471	1.19891	0.231891	-0.490839	2.86081	0.498349	-0.286349	-1.74766	1.91391	2.88688	0.62354	0.0042256	0.618238	0.774611	0.080523	0.0556317	0.00389078
tag_144032_RPAP1	13.9804	-0.457786	0.158596	-2.88649	0.00389563	0.978876	chr15	41836739	41836744	RPAP1	0	upstream	NoCpg	HA-E2F1	-0.0505782	4.80598	4.88411	0.222532	-0.172704	0.00421002	1.56131	-0.457786	0.0433096	0.707598	0.16918	0.155339	0.0139823	0.780866	0.158596	-1.16783	6.90238	1.31535	-1.11179	0.301096	1.99945	-2.88649	0.242876	5.11383e-12	0.188391	0.266229	0.763342	0.0455593	0.00389563
tag_171792_BAIAP2-AS1	16.3839	-0.517471	0.179357	-2.88514	0.00391242	0.978876	chr17	79002288	79002293	BAIAP2-AS1	0	downstream	NoCpg		-0.0418102	4.79825	5.08574	0.00573938	0.191378	-0.00243191	-0.579386	-0.517471	0.0489565	0.801879	0.191177	0.171448	0.0156109	0.781978	0.179357	-0.854028	6.34228	0.0300213	1.11624	-0.155783	-0.740923	-2.88514	0.39309	2.26385e-10	0.97605	0.264317	0.876204	0.45874	0.00391242
tag_97413_C9orf171	9.17862	-0.656771	0.227653	-2.88496	0.00391465	0.978876	chr9	135362070	135362075	C9orf171	0	intronic	cpg		-0.0524137	4.14741	4.88644	0.325837	-0.366987	-0.00913015	0.00118954	-0.656771	0.0615854	1.00937	0.23843	0.220491	0.0198022	1.01905	0.227653	-0.851073	4.84109	1.36659	-1.66441	-0.461067	0.00116729	-2.88496	0.394729	1.29128e-06	0.171753	0.0960303	0.644751	0.999069	0.00391465
tag_173006_DLGAP1	11.6849	-0.581035	0.201421	-2.88468	0.00391806	0.978876	chr18	3526654	3526659	DLGAP1	0	intronic	NoCpg	eGFP-GATA2//TAL1_(SC-12984)//GATA-1//TBP//CCNT2//Pol2(b)//GATA-2	-0.0103095	3.74209	4.05415	0.178536	-0.106841	0.0306776	0.178847	-0.581035	0.0546525	0.895066	0.212172	0.192075	0.0171218	0.890766	0.201421	-0.188638	4.52944	0.841469	-0.55625	1.79172	0.200779	-2.88468	0.850377	5.91416e-06	0.400085	0.57804	0.0731775	0.840872	0.00391806
tag_157608_PLCG2	18.3146	-0.413911	0.143511	-2.88418	0.00392433	0.978876	chr16	81836217	81836222	PLCG2	0	intronic	NoCpg		-0.0239449	4.60985	4.91899	-0.0219032	0.130693	0.00335041	0.26825	-0.413911	0.0393256	0.643507	0.154	0.138055	0.0124444	0.672681	0.143511	-0.608888	7.64404	-0.142229	0.94668	0.269229	0.398777	-2.88418	0.542598	2.1051e-14	0.886899	0.343802	0.787753	0.690057	0.00392433
tag_76814_ZNF804B	5.27788	-0.953619	0.33067	-2.8839	0.00392784	0.978876	chr7	88835485	88835490	ZNF804B	0	intronic	NoCpg		0.043354	1.95763	2.03189	0.401069	0.093163	0.0121231	1.43993	-0.953619	0.0889989	1.45862	0.346977	0.312674	0.0288161	1.44788	0.33067	0.487129	1.39302	1.1559	0.297956	0.420704	0.994508	-2.8839	0.626167	0.163615	0.247724	0.765737	0.673971	0.319975	0.00392784
tag_151549_RBFOX1	5.028	0.970321	0.336483	2.88371	0.00393016	0.978876	chr16	7470451	7470456	RBFOX1	0	intronic	NoCpg		0.0988554	0.138033	0.0794493	-0.0104667	0.513582	-0.0442095	-0.18865	0.970321	0.0941628	1.54425	0.351189	0.321176	0.0291682	1.52857	0.336483	1.04984	0.0514484	-0.0298037	1.59907	-1.51568	-0.123416	2.88371	0.293794	0.958968	0.976224	0.109805	0.129601	0.901778	0.00393016
tag_207828_MSL3	8.81716	0.762767	0.264535	2.88342	0.00393381	0.978876	chrX	11784830	11784835	MSL3	0	UTR3	NoCpg		-0.00539794	3.0787	2.79116	-0.256692	-0.0853542	-0.0272626	-0.169992	0.762767	0.0733572	1.2023	0.2821	0.2569	0.0230237	1.2007	0.264535	-0.0735843	2.32152	-0.909934	-0.332247	-1.18411	-0.141577	2.88342	0.941341	0.0202589	0.362857	0.739703	0.236369	0.887414	0.00393381
tag_157700_CDH13	6.75474	-0.789197	0.273771	-2.88269	0.00394298	0.978876	chr16	83300931	83300936	CDH13	0	intronic	NoCpg		-0.20943	6.09409	6.61054	0.425036	-0.17439	0.0404565	0.791394	-0.789197	0.0745686	1.217	0.285388	0.264076	0.0232395	1.24119	0.273771	-2.80855	5.43184	1.48933	-0.660376	1.74086	0.637608	-2.88269	0.00497652	5.57773e-08	0.136401	0.509012	0.0817088	0.523729	0.00394298
tag_90831_MTAP	16.9223	-0.423815	0.147058	-2.88195	0.00395217	0.978876	chr9	21802275	21802280	MTAP	0	upstream	NoCpg	Pol2//TBP//Pol2-4H8//TAF1//BRCA1_(C-1863)//HA-E2F1//CHD2_(N-1250)//ZBTB33	0.0467883	3.48061	3.45399	-0.00812067	-0.104047	0.0229738	0.112918	-0.423815	0.0399893	0.655313	0.158485	0.141318	0.0126786	0.676322	0.147058	1.17002	5.27075	-0.0512394	-0.736257	1.81201	0.166959	-2.88195	0.241993	1.35865e-07	0.959135	0.461574	0.069984	0.867403	0.00395217
tag_144325_CTDSPL2	10.1785	-0.692942	0.240459	-2.88174	0.00395484	0.978876	chr15	44718706	44718711	CTDSPL2	0	upstream	NoCpg		-0.00718091	3.70205	3.59239	0.0896407	0.00136397	0.0288283	0.966991	-0.692942	0.065275	1.06968	0.255858	0.229348	0.0207484	1.05524	0.240459	-0.11001	3.35838	0.350353	0.00594716	1.38942	0.916373	-2.88174	0.912401	0.000784	0.726073	0.995255	0.164705	0.359471	0.00395484
tag_99335_EXD3	23.7488	-0.428098	0.148595	-2.88097	0.00396456	0.978876	chr9	140306109	140306114	EXD3	0	intronic	NoCpg	Egr-1	-0.0780001	6.00031	6.05414	-0.194989	-0.0149578	0.0138399	-0.173112	-0.428098	0.0406756	0.6662	0.16054	0.14339	0.0128705	0.661874	0.148595	-1.91761	9.08757	-1.21458	-0.104315	1.07532	-0.261549	-2.88097	0.05516	1.01281e-19	0.224526	0.916919	0.282234	0.79367	0.00396456
tag_101375_MKX	7.61787	0.711028	0.246811	2.88085	0.00396599	0.978876	chr10	27972491	27972496	MKX	0	intronic	NoCpg		0.0239454	2.33415	2.31258	0.0217095	0.0555818	-0.0584778	-0.504095	0.711028	0.0687789	1.12657	0.260934	0.240971	0.0220919	1.15488	0.246811	0.34815	2.05275	0.083199	0.230658	-2.64703	-0.43649	2.88085	0.727727	0.0400966	0.933693	0.817581	0.00812027	0.662481	0.00396599
tag_139275_RGS6	8.09448	0.679904	0.236026	2.88064	0.00396869	0.978876	chr14	72429020	72429025	RGS6	0	intronic	NoCpg	RFX5_(N-494)	-0.0617986	3.74687	3.32798	-0.154927	-0.0509384	0.0148947	-2.68663	0.679904	0.0655461	1.0706	0.252405	0.22926	0.0201544	1.03665	0.236026	-0.942826	3.10852	-0.613804	-0.222186	0.739031	-2.59165	2.88064	0.34577	0.00188028	0.539345	0.824169	0.459888	0.00955182	0.00396869
tag_120849_GRAMD1B	37.0945	0.347239	0.120582	2.87971	0.00398047	0.978876	chr11	123431611	123431616	GRAMD1B	0	intronic	NoCpg	GATA3_(SC-268)//FOXA1_(C-20)	0.0427514	4.51716	4.52126	-0.34414	0.0603556	-0.0370561	1.99648	0.347239	0.0334696	0.549258	0.129952	0.117048	0.0106098	0.583064	0.120582	1.27732	8.23157	-2.64822	0.515648	-3.49263	3.42412	2.87971	0.201489	1.84772e-16	0.00809177	0.6061	0.000478292	0.0006168	0.00398047
tag_45000_MAEA	8.09656	-0.631011	0.21913	-2.87963	0.00398147	0.978876	chr4	1303347	1303352	MAEA	0	intronic	NoCpg	SP1//p300//Sin3Ak-20//ZBTB7A_(SC-34508)	-0.0138978	3.33632	3.1578	-0.0502829	0.519948	0.0225644	1.25345	-0.631011	0.0597644	0.976749	0.237356	0.207955	0.0190516	1.02824	0.21913	-0.232543	3.23297	-0.211846	2.50029	1.18438	1.21903	-2.87963	0.816116	0.00122512	0.832227	0.0124093	0.236262	0.222834	0.00398147
tag_166004_FAM215A	14.2005	-0.44536	0.154689	-2.87906	0.00398863	0.978876	chr17	41995487	41995492	FAM215A	0	downstream	NoCpg		-0.105607	5.53144	5.67608	0.0587075	0.106346	0.0224871	-0.379496	-0.44536	0.0424341	0.691848	0.166126	0.149877	0.0133387	0.72579	0.154689	-2.48872	8.20422	0.353391	0.709557	1.68586	-0.522872	-2.87906	0.0128202	2.32086e-16	0.723796	0.477979	0.0918228	0.601063	0.00398863
tag_174683_RIT2	51.519	0.306242	0.106369	2.87904	0.00398888	0.978876	chr18	40676032	40676037	RIT2	0	intronic	NoCpg		0.0107714	5.34935	5.41778	-0.0486685	0.140552	-0.0170266	-0.177417	0.306242	0.029423	0.482149	0.112445	0.102234	0.00921019	0.473519	0.106369	0.366087	11.2367	-0.432819	1.37481	-1.84867	-0.374677	2.87904	0.714301	2.69184e-29	0.665146	0.169191	0.064505	0.707901	0.00398888
tag_211979_ITM2A	30.6126	-0.331551	0.115168	-2.87885	0.0039913	0.978876	chrX	78623018	78623023	ITM2A	0	UTR5	NoCpg	Egr-1//Pol2//ZBTB7A_(SC-34508)//GABP//HDAC2_(SC-6296)//TAF1//GATA-2//Pol2-4H8//ETS1//GATA2_(CG2-96)//TAL1_(SC-12984)	-0.0384841	5.6843	5.73364	-0.0310847	0.208016	-0.0162821	0.28182	-0.331551	0.0316509	0.517791	0.124347	0.111641	0.0102569	0.540634	0.115168	-1.21589	11.0733	-0.249984	1.86326	-1.58744	0.521276	-2.87885	0.224026	1.69129e-28	0.8026	0.0624257	0.112414	0.602174	0.0039913
tag_131287_SETD8	17.8594	0.520858	0.18093	2.87878	0.00399217	0.978876	chr12	123869378	123869383	SETD8	0	intronic	cpg	Sin3Ak-20	0.139417	1.7915	1.83706	0.024703	-0.0617174	-0.0461316	0.446539	0.520858	0.0500805	0.822616	0.190485	0.174378	0.0158967	0.81721	0.18093	2.78385	2.2332	0.129685	-0.353929	-2.90197	0.546418	2.87878	0.00537177	0.0255358	0.896816	0.723392	0.00370829	0.584778	0.00399217
tag_163278_TLCD1	6.8804	0.742783	0.258026	2.87872	0.00399296	0.978876	chr17	27052860	27052865	TLCD1	0	intronic	NoCpg	Pol2-4H8//Pol2//Pol2(phosphoS2)//AP-2alpha//AP-2gamma//EBF//SREBP1//EBF1_(C-8)//FOSL2//HA-E2F1//ZNF263//BCL3//Pol2(b)//c-Myc//HEY1//TBP//Ini1	0.0683738	1.45673	1.09636	-0.0360572	-0.214997	-0.00671097	2.61604	0.742783	0.0719355	1.17928	0.273401	0.251748	0.0222317	1.28932	0.258026	0.950488	0.929681	-0.131884	-0.854017	-0.301865	2.02901	2.87872	0.341864	0.352536	0.895076	0.393095	0.762755	0.0424573	0.00399296
tag_75259_COBL	18.7638	-0.459316	0.159559	-2.87866	0.00399372	0.978876	chr7	51330079	51330084	COBL	0	intronic	NoCpg		-0.00835043	4.44276	4.60241	0.224022	-0.1447	0.0248614	0.282541	-0.459316	0.0434256	0.711081	0.168045	0.152913	0.0136631	0.709326	0.159559	-0.192293	6.47241	1.33311	-0.946285	1.81961	0.398323	-2.87866	0.847513	9.6451e-11	0.182496	0.344003	0.0688187	0.690392	0.00399372
tag_102857_SLC25A16	15.787	-0.422718	0.146855	-2.87848	0.00399598	0.978876	chr10	70287585	70287590	SLC25A16	0	upstream	NoCpg	Pol2//Pol2-4H8//ZNF263	-0.0650386	5.0854	5.32545	-0.040364	0.167616	-0.00313838	-0.842409	-0.422718	0.0402802	0.6581	0.159149	0.142365	0.0129257	0.678893	0.146855	-1.61466	8.09216	-0.253623	1.17736	-0.242801	-1.24086	-2.87848	0.106385	5.86141e-16	0.799787	0.23905	0.80816	0.214659	0.00399598
tag_68622_FYN	8.4394	0.648505	0.225296	2.87846	0.00399626	0.978876	chr6	112080217	112080222	FYN	0	intronic	NoCpg		0.134429	0.845431	1.04384	-0.620853	-0.48517	-0.0162479	2.11622	0.648505	0.0627377	1.03278	0.246077	0.220763	0.0192421	1.13464	0.225296	2.14272	1.01071	-2.523	-2.1977	-0.844394	1.8651	2.87846	0.0321354	0.312156	0.0116357	0.0279703	0.39845	0.0621679	0.00399626
tag_196410_promoter-hsa-mir-1259	13.3385	-0.52216	0.181429	-2.87804	0.00400152	0.978876	chr20	47894497	47894502	promoter-hsa-mir-1259	0	upstream	cpg	Pol2//Pol2-4H8//TBP//TAF1	-0.0804602	5.22735	5.30257	0.0382222	-0.21998	0.0222176	0.0983158	-0.52216	0.0494324	0.808665	0.194639	0.17627	0.0157012	0.826848	0.181429	-1.62768	6.55719	0.196375	-1.24797	1.41502	0.118904	-2.87804	0.103592	5.48322e-11	0.844317	0.212043	0.157062	0.905351	0.00400152
tag_2134_CAMTA1	25.851	0.386112	0.134197	2.87719	0.00401228	0.978876	chr1	7434029	7434034	CAMTA1	0	intronic	NoCpg		-0.000419266	4.53425	4.57817	-0.178005	0.0320133	-0.0119512	-1.85654	0.386112	0.0371755	0.608898	0.143501	0.129702	0.0116092	0.594429	0.134197	-0.011278	7.51877	-1.24044	0.246823	-1.02945	-3.12324	2.87719	0.991002	5.52939e-14	0.214811	0.805045	0.303267	0.00178871	0.00401228
tag_157497_CMIP	16.5849	-0.465789	0.161897	-2.87708	0.00401376	0.978876	chr16	81477828	81477833	CMIP	0	upstream	cpg	TAF1//Pol2	-0.0309801	4.57357	5.02958	0.0108544	-0.0138923	0.00976638	2.68559	-0.465789	0.0443783	0.726717	0.172484	0.155799	0.0138977	0.787241	0.161897	-0.698092	6.92096	0.0629302	-0.0891677	0.702732	3.41139	-2.87708	0.48512	4.48587e-12	0.949822	0.928949	0.482223	0.000646323	0.00401376
tag_77840_UFSP1	17.0334	-0.457169	0.158938	-2.8764	0.00402237	0.978876	chr7	100486775	100486780	UFSP1	0	exonic	cpg	Pol2-4H8//Sin3Ak-20	-0.0544801	4.99831	5.09667	0.202957	0.116385	0.00954362	1.68562	-0.457169	0.0435534	0.711715	0.16858	0.153177	0.0138318	0.757272	0.158938	-1.25088	7.16111	1.20392	0.759809	0.689974	2.22591	-2.8764	0.210978	8.00274e-13	0.228619	0.447368	0.490211	0.0260199	0.00402237
tag_33903_DTYMK	30.4522	0.328702	0.114289	2.87605	0.00402683	0.978876	chr2	242625803	242625808	DTYMK	0	intronic	NoCpg	HA-E2F1//E2F1	0.0210887	4.45702	4.23474	-0.110532	0.0920785	0.00815171	0.605325	0.328702	0.0317544	0.519817	0.122202	0.110457	0.00981026	0.546112	0.114289	0.664118	8.1466	-0.904497	0.833614	0.830937	1.10843	2.87605	0.506615	3.74308e-16	0.365732	0.404499	0.406009	0.267678	0.00402683
tag_46611_ACOX3	31.7293	0.322832	0.11226	2.87575	0.00403065	0.978876	chr4	8405044	8405049	ACOX3	0	intronic	NoCpg	CTCF//STAT1//Rad21//GABP//SMC3_(ab9263)//CTCF_(SC-5916)//Znf143_(16618-1-AP)//STAT3//CTCF_(C-20)	0.0324487	4.40616	4.21602	-0.0578619	-0.0619055	-0.0103251	0.434658	0.322832	0.0311327	0.509955	0.120166	0.109421	0.00980964	0.538762	0.11226	1.04227	8.26744	-0.481517	-0.565756	-1.05255	0.806771	2.87575	0.297286	1.36863e-16	0.630149	0.57156	0.292547	0.419798	0.00403065
tag_67461_FAM46A	35.7555	-0.321426	0.111787	-2.87535	0.00403585	0.978876	chr6	82462824	82462829	FAM46A	0	upstream	cpg		-0.0341567	5.69639	5.93752	-0.0585614	0.140037	0.00976003	-0.537395	-0.321426	0.0306528	0.501751	0.119548	0.107153	0.00962381	0.499778	0.111787	-1.11431	11.8336	-0.489856	1.30688	1.01415	-1.07527	-2.87535	0.265147	2.61679e-32	0.624236	0.191252	0.310509	0.282255	0.00403585
tag_124611_PDZRN4	16.9199	-0.38702	0.134602	-2.87529	0.00403659	0.978876	chr12	41582176	41582181	PDZRN4	0	upstream	cpg		-0.0184198	4.43869	4.57369	0.157809	0.0938613	0.010866	-0.919884	-0.38702	0.0367993	0.600993	0.143652	0.129659	0.0117085	0.616115	0.134602	-0.500547	7.61023	1.09855	0.723908	0.928048	-1.49304	-2.87529	0.61669	2.73615e-14	0.271962	0.469122	0.353383	0.135427	0.00403659
tag_41155_ATP2C1	16.6515	0.501283	0.174346	2.87522	0.00403748	0.978876	chr3	130594485	130594490	ATP2C1	0	intronic	NoCpg		0.0461902	3.31194	2.94326	-0.168128	-0.420623	0.00796996	0.719786	0.501283	0.0481839	0.790452	0.186616	0.170311	0.0149868	0.812951	0.174346	0.958623	3.72352	-0.900929	-2.46974	0.531799	0.885398	2.87522	0.337749	0.000196466	0.367626	0.0135212	0.594865	0.375942	0.00403748
tag_16521_KIF14	6.02617	-0.782719	0.272233	-2.87518	0.004038	0.978876	chr1	200579560	200579565	KIF14	0	intronic	NoCpg		-0.0168451	2.98732	3.33819	0.317244	-0.00859881	0.0214541	1.29371	-0.782719	0.0735822	1.20437	0.285659	0.259057	0.0233681	1.23901	0.272233	-0.228929	2.77172	1.11057	-0.0331928	0.918096	1.04415	-2.87518	0.818924	0.00557605	0.266754	0.973521	0.358569	0.296415	0.004038
tag_16880_PPP1R12B	10.3632	0.588549	0.204732	2.87473	0.00404371	0.978876	chr1	202440586	202440591	PPP1R12B	0	intronic	NoCpg		0.0373166	2.47864	2.30087	-0.0548475	0.148823	-0.0112669	-3.47647	0.588549	0.0567909	0.929791	0.217545	0.196665	0.0177092	0.877235	0.204732	0.657088	2.47461	-0.25212	0.756738	-0.636216	-3.96298	2.87473	0.511124	0.0133383	0.800948	0.449207	0.524636	7.40188e-05	0.00404371
tag_114287_CD6	16.1598	0.42097	0.146443	2.87465	0.00404481	0.978876	chr11	60753721	60753726	CD6	0	intronic	NoCpg	STAT3//ELF1_(SC-631)	-0.0370169	4.56024	4.22834	-0.127633	0.0279163	-0.0142112	-0.276998	0.42097	0.0408038	0.666642	0.158395	0.14417	0.0129417	0.715728	0.146443	-0.907191	6.34275	-0.805787	0.193634	-1.0981	-0.387015	2.87465	0.364306	2.25694e-10	0.420366	0.846463	0.272163	0.698745	0.00404481
tag_106410_NT5C2	54.6009	0.285616	0.0993668	2.87436	0.00404853	0.978876	chr10	104931312	104931317	NT5C2	0	intronic	NoCpg	c-Fos//ERalpha_a	0.0605731	4.73366	4.50035	0.10471	-0.0297069	-0.00725404	-0.648857	0.285616	0.0273867	0.448964	0.1049	0.0956215	0.00863158	0.436791	0.0993668	2.21177	10.0238	0.998191	-0.310671	-0.840406	-1.48551	2.87436	0.0269825	1.19759e-23	0.318187	0.75605	0.400681	0.137409	0.00404853
tag_140748_SLC24A4	4.69363	1.00657	0.350199	2.87429	0.0040494	0.978876	chr14	92861308	92861313	SLC24A4	0	intronic	NoCpg		0.0157833	1.27894	1.17614	0.476264	0.182066	-0.0117735	-2.54175	1.00657	0.0976581	1.59687	0.358777	0.335048	0.0298531	1.50237	0.350199	0.161618	0.736527	1.32746	0.543403	-0.39438	-1.69182	2.87429	0.871607	0.46141	0.184356	0.586852	0.6933	0.0906802	0.0040494
tag_181664_CALR	18.0268	-0.474355	0.165048	-2.87404	0.00405251	0.978876	chr19	13051141	13051146	CALR	0	exonic	NoCpg	SP1	-0.018938	4.50018	4.64469	0.178509	0.0409281	0.0302105	0.0629449	-0.474355	0.0449679	0.736025	0.173892	0.157178	0.0140729	0.724971	0.165048	-0.421145	6.3105	1.02656	0.260394	2.14671	0.0868239	-2.87404	0.673649	2.78134e-10	0.30463	0.79456	0.0318167	0.930811	0.00405251
tag_213390_TRPC5	8.92933	0.637411	0.221817	2.8736	0.00405828	0.978876	chrX	111151793	111151798	TRPC5	0	intronic	NoCpg		0.11155	1.38122	1.00713	-0.212403	-0.0486545	-0.0476589	1.6732	0.637411	0.0617231	1.01379	0.239017	0.217039	0.0198965	1.1003	0.221817	1.80726	0.993434	-0.888651	-0.224174	-2.39534	1.52068	2.8736	0.0707218	0.320498	0.37419	0.822622	0.016605	0.128341	0.00405828
tag_134962_DZIP1	7.47209	-0.855396	0.297675	-2.87359	0.0040583	0.978876	chr13	96253940	96253945	DZIP1	0	intronic	NoCpg		-0.0683154	4.12999	4.16758	0.136563	0.233646	0.0306979	0.95458	-0.855396	0.0808013	1.32283	0.31509	0.282292	0.0256062	1.29207	0.297675	-0.845474	3.15051	0.433409	0.827674	1.19884	0.738802	-2.87359	0.397846	0.00162987	0.664718	0.407855	0.230589	0.460028	0.0040583
tag_112694_QSER1	41.4523	0.312777	0.108863	2.87311	0.00406454	0.978876	chr11	32941021	32941026	QSER1	0	intronic	NoCpg		0.0326059	4.77386	4.6562	-0.318095	0.291693	-0.0222839	0.394633	0.312777	0.0302105	0.495316	0.117363	0.104938	0.00951613	0.505881	0.108863	1.07929	9.40048	-2.71034	2.77966	-2.34169	0.780091	2.87311	0.280458	5.43142e-21	0.00672142	0.00544155	0.0191965	0.435337	0.00406454
tag_118974_MRE11A	36.7236	0.342035	0.119055	2.87292	0.00406698	0.978876	chr11	94211945	94211950	MRE11A	0	exonic	NoCpg		0.082851	3.82083	3.65918	-0.0314276	-0.124393	-0.0139583	0.363925	0.342035	0.0328841	0.539598	0.126412	0.11509	0.0103562	0.54258	0.119055	2.51948	6.78132	-0.248612	-1.08083	-1.34782	0.67073	2.87292	0.0117527	1.19085e-11	0.803661	0.279772	0.177717	0.502392	0.00406698
tag_39026_FOXP1	24.4998	0.422936	0.14722	2.87283	0.00406817	0.978876	chr3	71354054	71354059	FOXP1	0	intronic	NoCpg	CTCF//Rad21//CTCF_(SC-5916)	0.0545059	3.58209	3.51575	0.0658783	-0.164101	-0.00100256	-0.708266	0.422936	0.0406593	0.666606	0.154888	0.141893	0.0126363	0.649907	0.14722	1.34055	5.27411	0.425328	-1.15651	-0.0793394	-1.0898	2.87283	0.180066	1.33404e-07	0.670598	0.247471	0.936763	0.275803	0.00406817
tag_176292_GALR1	14.8405	-0.517687	0.180214	-2.87263	0.00407074	0.978876	chr18	74963805	74963810	GALR1	0	intronic	cpg		-0.0759144	5.22087	5.48535	-0.155485	-0.138784	0.0339862	1.02983	-0.517687	0.0492397	0.806461	0.193664	0.173643	0.0153277	0.830804	0.180214	-1.54173	6.80176	-0.80286	-0.799246	2.2173	1.23956	-2.87263	0.123139	1.03351e-11	0.422056	0.424148	0.0266026	0.215139	0.00407074
tag_121894_OPCML	17.8915	0.545951	0.190094	2.87201	0.00407868	0.978876	chr11	132807100	132807105	OPCML	0	intronic	NoCpg		-0.0129641	4.31236	4.13253	-0.199102	-0.191033	-0.0310176	-1.10162	0.545951	0.052504	0.860698	0.202997	0.184764	0.0166578	0.842407	0.190094	-0.246916	4.80137	-0.980812	-1.03393	-1.86205	-1.30771	2.87201	0.804974	1.57585e-06	0.326685	0.301169	0.0625961	0.190973	0.00407868
tag_45706_CRMP1	12.9193	-0.573102	0.199568	-2.87171	0.00408263	0.978876	chr4	5896273	5896278	CRMP1	0	upstream	NoCpg		-0.0924831	5.27827	5.43456	0.355596	-0.194103	0.0216071	-0.233348	-0.573102	0.054268	0.887328	0.2097	0.192442	0.0172334	0.875759	0.199568	-1.70419	6.12463	1.69574	-1.00863	1.25379	-0.266453	-2.87171	0.0883454	9.08934e-10	0.0899361	0.31315	0.209918	0.789891	0.00408263
tag_127096_LRIG3	9.17227	-0.698063	0.243115	-2.87132	0.00408756	0.978876	chr12	59314167	59314172	LRIG3	0	UTR5	cpg	ZNF263//HA-E2F1//Ini1//TCF4//Pol2//TAF1//CTCF//TBP	-0.0576104	4.2521	4.26366	0.420143	0.0185519	0.0276862	1.75986	-0.698063	0.0660658	1.08031	0.254808	0.232248	0.0209732	1.10319	0.243115	-0.872016	3.94672	1.64886	0.0798795	1.32008	1.59524	-2.87132	0.3832	7.92297e-05	0.0991756	0.936333	0.18681	0.110658	0.00408756
tag_61049_F12	8.37092	-0.674416	0.234887	-2.87124	0.00408869	0.978876	chr5	176830913	176830918	F12	0	exonic	cpg	AP-2alpha//AP-2gamma//HMGN3//ZNF263//Egr-1//YY1//CTCF//ZBTB7A_(SC-34508)//SMC3_(ab9263)//YY1_(C-20)//PAX5-C20//CCNT2//ELF1_(SC-631)//Rad21//E2F6//Znf143_(16618-1-AP)//TAF1//Pol2//CTCF_(C-20)//CTCF_(SC-5916)//c-Myc//HA-E2F1//HDAC2_(SC-6296)//TBP//CTCFL_(SC-98982)//E2F6_(H-50)//NRSF	-0.0026407	3.24921	3.17314	0.44244	-0.0312881	0.037465	-0.814503	-0.674416	0.0633434	1.03592	0.245778	0.222925	0.020162	0.996589	0.234887	-0.0416887	3.06311	1.80016	-0.140353	1.8582	-0.817291	-2.87124	0.966747	0.00219047	0.0718353	0.888381	0.0631406	0.413762	0.00408869
tag_93156_CENPP	6.84311	0.693805	0.241643	2.8712	0.00408912	0.978876	chr9	95353623	95353628	CENPP	0	intronic	NoCpg		0.0505333	1.91058	1.74683	-0.758052	-0.223297	-0.0251787	3.96057	0.693805	0.0677077	1.11235	0.270057	0.239319	0.0210654	1.28398	0.241643	0.746344	1.57039	-2.807	-0.93305	-1.19526	3.08461	2.8712	0.455459	0.116325	0.00500046	0.350794	0.231984	0.00203822	0.00408912
tag_69755_AIG1	10.899	-0.630735	0.219734	-2.87044	0.00409896	0.978876	chr6	143418577	143418582	AIG1	0	intronic	NoCpg		-0.0410554	4.17308	4.17338	0.661264	-0.280529	0.0459828	-0.720557	-0.630735	0.059305	0.969464	0.227298	0.209783	0.018735	0.926257	0.219734	-0.692276	4.30483	2.90924	-1.33723	2.45438	-0.777924	-2.87044	0.488764	1.67111e-05	0.00362314	0.181148	0.0141127	0.436614	0.00409896
tag_117518_SHANK2	22.007	-0.415119	0.144644	-2.86993	0.00410564	0.978876	chr11	70812654	70812659	SHANK2	0	intronic	NoCpg		0.0197681	4.25735	4.47971	0.0117877	0.0313655	-0.00630465	-0.0271796	-0.415119	0.0394843	0.64724	0.154618	0.138916	0.0126501	0.649764	0.144644	0.500657	6.92125	0.076238	0.225787	-0.498386	-0.04183	-2.86993	0.616612	4.47664e-12	0.93923	0.821367	0.618212	0.966634	0.00410564
tag_143479_SLC12A6	15.2316	-0.476916	0.166185	-2.86979	0.00410745	0.978876	chr15	34630460	34630465	SLC12A6	0	upstream	NoCpg	Pol2//HA-E2F1//YY1_(C-20)//TBP//USF-1//YY1	-0.0146458	4.38333	4.38441	0.252039	-0.238897	0.00369746	1.35842	-0.476916	0.0452488	0.740564	0.176687	0.161834	0.0146362	0.786698	0.166185	-0.323673	5.92037	1.42647	-1.47618	0.252624	1.72673	-2.86979	0.746186	3.21226e-09	0.153732	0.139894	0.800559	0.0842153	0.00410745
tag_203220_GATSL3	21.6668	-0.393421	0.137101	-2.86958	0.00411016	0.978876	chr22	30685640	30685645	GATSL3	0	upstream	cpg	ZNF263//Pol2//TAF1//ELF1_(SC-631)//HMGN3//Egr-1//SP1//USF1_(SC-8983)//IRF1//c-Myc//TCF4//E2F6_(H-50)	0.0235298	4.11055	4.02706	0.0688082	0.0947437	0.0331352	-1.00071	-0.393421	0.0373221	0.610906	0.146178	0.130328	0.0117131	0.596181	0.137101	0.630452	6.59196	0.470716	0.726962	2.8289	-1.67854	-2.86958	0.528399	4.34065e-11	0.637844	0.467249	0.00467084	0.0932422	0.00411016
tag_204686_CBX6	32.4412	0.361727	0.126064	2.8694	0.00411253	0.978876	chr22	39269103	39269108	CBX6	0	upstream	cpg	Pol2//ZBTB7A_(SC-34508)//YY1//ELF1_(SC-631)//YY1_(C-20)	0.0616284	3.93112	3.63937	0.226291	-0.0418562	-0.00778743	-1.00962	0.361727	0.0347655	0.569668	0.132392	0.121383	0.0109643	0.552002	0.126064	1.77269	6.38859	1.70924	-0.344828	-0.710255	-1.82901	2.8694	0.07628	1.67425e-10	0.087406	0.730223	0.477546	0.0673982	0.00411253
tag_72305_AMZ1	7.91697	-0.716305	0.249659	-2.86914	0.00411596	0.978876	chr7	2749749	2749754	AMZ1	0	intronic	NoCpg		-0.160691	5.60634	6.25016	-0.130527	0.307998	-0.0107497	-0.551502	-0.716305	0.0683592	1.11862	0.268918	0.240078	0.0218177	1.11824	0.249659	-2.35069	5.58738	-0.485376	1.28291	-0.492707	-0.493187	-2.86914	0.0187385	2.30522e-08	0.627409	0.199524	0.62222	0.621881	0.00411596
tag_89694_SCRT1	10.4618	-0.556482	0.19396	-2.86905	0.00411702	0.978876	chr8	145555394	145555399	SCRT1	0	UTR3	cpg	Pol2-4H8	-0.0249314	3.82847	3.59885	0.574649	0.136553	0.035654	-0.372412	-0.556482	0.0525407	0.856889	0.20188	0.184427	0.0167409	0.851958	0.19396	-0.474516	4.1999	2.84648	0.740416	2.12976	-0.437124	-2.86905	0.635132	2.67031e-05	0.00442051	0.459048	0.0331917	0.662021	0.00411702
tag_30894_promoter-hsa-mir-1302-4	8.05567	-0.738636	0.257451	-2.86904	0.00411719	0.978876	chr2	208394927	208394932	promoter-hsa-mir-1302-4	0	upstream	cpg	Pol2//TBP//TAF1//Pol2-4H8//HEY1//POU2F2//Oct-2//Pol2(b)//GABP//Pol2(phosphoS2)//TCF12//NFKB//ZBTB7A_(SC-34508)//YY1//YY1_(C-20)	0.000920131	3.04088	2.93026	0.349929	0.199537	0.0511701	-0.82146	-0.738636	0.0694349	1.13587	0.26948	0.241667	0.021877	1.07083	0.257451	0.0132517	2.57976	1.29853	0.825669	2.33899	-0.767126	-2.86904	0.989427	0.00988703	0.194105	0.408992	0.0193358	0.443007	0.00411719
tag_138461_SIX1	22.6952	-0.416726	0.145306	-2.86792	0.00413179	0.978876	chr14	61116633	61116638	SIX1	0	upstream	NoCpg	HA-E2F1//CtBP2//ZNF263//p300	-0.0167764	4.8832	5.1349	0.149628	-0.111719	0.00377324	-0.341861	-0.416726	0.0396153	0.648916	0.153868	0.13982	0.0126053	0.642388	0.145306	-0.423482	7.91304	0.972445	-0.799016	0.299339	-0.532172	-2.86792	0.671943	2.51172e-15	0.330829	0.424281	0.764681	0.594607	0.00413179
tag_135989_PROZ	13.1067	-0.527156	0.183827	-2.86768	0.00413497	0.978876	chr13	113817444	113817449	PROZ	0	intronic	NoCpg		-0.0476813	4.55327	4.66053	0.214072	-0.00629547	0.0326322	-0.173487	-0.527156	0.0500218	0.817896	0.194043	0.175781	0.0157097	0.812956	0.183827	-0.953209	5.69819	1.10322	-0.0358142	2.0772	-0.213403	-2.86768	0.340484	1.21084e-08	0.269931	0.971431	0.0377833	0.831013	0.00413497
tag_73430_MALSU1	7.23163	-0.740101	0.258111	-2.86737	0.00413897	0.978876	chr7	23339117	23339122	MALSU1	0	exonic	cpg	Pol2//HMGN3//CCNT2//Ini1//ETS1	-0.0422866	3.61553	3.20761	0.258859	0.432591	0.0467481	-1.06572	-0.740101	0.0697352	1.13836	0.273699	0.243033	0.0222294	1.0868	0.258111	-0.606388	2.81776	0.94578	1.77997	2.10299	-0.980601	-2.86737	0.544257	0.00483603	0.344261	0.0750812	0.0354667	0.326789	0.00413897
tag_215754_IRAK1	23.9457	-0.39796	0.13879	-2.86736	0.00413913	0.978876	chrX	153279319	153279324	IRAK1	0	intronic	NoCpg	CTCF//Rad21//SMC3_(ab9263)//Znf143_(16618-1-AP)//CTCF_(SC-5916)//CTCF_(C-20)//CTCFL_(SC-98982)	0.0294154	4.26135	4.24009	0.195631	-0.167695	0.0170109	-0.573208	-0.39796	0.0377308	0.618187	0.147044	0.133248	0.0120105	0.605778	0.13879	0.779614	6.85891	1.33042	-1.25852	1.41633	-0.946235	-2.86736	0.435618	6.93866e-12	0.183378	0.208204	0.156679	0.344029	0.00413913
tag_32748_EFHD1	6.36042	0.705204	0.245954	2.86722	0.00414099	0.978876	chr2	233533502	233533507	EFHD1	0	intronic	NoCpg		0.00261594	2.43553	2.07005	0.0404508	0.128217	-0.0322073	-0.0764389	0.705204	0.0687357	1.1238	0.260893	0.240553	0.0218284	1.1926	0.245954	0.038058	1.842	0.155047	0.533009	-1.47548	-0.0640943	2.86722	0.969641	0.0654746	0.876784	0.594027	0.140083	0.948895	0.00414099
tag_88656_TRAPPC9	53.5867	0.25894	0.0903201	2.86691	0.00414496	0.978876	chr8	141047268	141047273	TRAPPC9	0	intronic	NoCpg	GATA-2	-0.00226543	5.71087	5.69048	-0.0517515	-0.0913016	-0.0092326	0.536331	0.25894	0.0250297	0.409844	0.0963252	0.0879775	0.00785148	0.428931	0.0903201	-0.0905096	13.8845	-0.537258	-1.03778	-1.17591	1.25039	2.86691	0.927882	7.86642e-44	0.591089	0.299371	0.239633	0.211157	0.00414496
tag_121097_PKNOX2	6.4523	-0.849709	0.296414	-2.86663	0.00414862	0.978876	chr11	125220844	125220849	PKNOX2	0	intronic	NoCpg		-0.125122	4.56593	4.98867	0.203772	0.488656	0.0464925	-0.853884	-0.849709	0.0804599	1.31449	0.310365	0.277997	0.0249867	1.24289	0.296414	-1.55508	3.79513	0.656556	1.75778	1.86068	-0.687015	-2.86663	0.119927	0.000147566	0.511466	0.0787856	0.0627887	0.492073	0.00414862
tag_64325_LY6G6D,LY6G6E	11.6699	-0.562201	0.196139	-2.86634	0.00415243	0.978876	chr6	31682021	31682026	LY6G6D,LY6G6E	0	upstream	NoCpg		-0.0116958	3.86539	3.96701	-0.0742997	-0.120514	0.0433446	0.597775	-0.562201	0.0532959	0.873173	0.210336	0.187628	0.0166244	0.885572	0.196139	-0.219451	4.54322	-0.353243	-0.642301	2.60729	0.675016	-2.86634	0.826299	5.54022e-06	0.723906	0.520678	0.00912622	0.499666	0.00415243
tag_211439_DLG3	22.5749	-0.395855	0.138117	-2.86608	0.00415587	0.978876	chrX	69674870	69674875	DLG3	0	intronic	cpg	HA-E2F1//IRF1//ZNF263//ZEB1_(SC-25388)//ZBTB7A_(SC-34508)//c-Myc	-0.020896	4.75109	4.93243	0.221061	0.0830218	0.0270408	-2.22175	-0.395855	0.037611	0.614911	0.145473	0.13132	0.0117814	0.583459	0.138117	-0.555583	8.02138	1.5196	0.632212	2.29521	-3.8079	-2.86608	0.578496	1.04561e-15	0.128611	0.527249	0.021721	0.000140152	0.00415587
tag_19882_PLD5	5.48898	0.95378	0.332828	2.86568	0.00416111	0.978876	chr1	242688290	242688295	PLD5	0	upstream	cpg		0.0966171	0.547922	0.287182	-0.424888	0.110837	-0.0151052	0.680422	0.95378	0.0926268	1.52111	0.354417	0.319483	0.0284228	1.5325	0.332828	1.04308	0.188798	-1.19883	0.346928	-0.531447	0.443995	2.86568	0.296911	0.850251	0.230592	0.728646	0.595109	0.657046	0.00416111
tag_195394_PTPRT	5.16543	-1.00238	0.349792	-2.86564	0.00416169	0.978876	chr20	41236480	41236485	PTPRT	0	intronic	NoCpg		-0.0199078	2.76313	2.65362	0.763484	-0.156255	0.0717336	-1.35929	-1.00238	0.093289	1.52568	0.360164	0.327895	0.0295653	1.40256	0.349792	-0.213399	1.73931	2.11982	-0.476538	2.42628	-0.969145	-2.86564	0.831016	0.0819807	0.0340209	0.633691	0.0152544	0.332473	0.00416169
tag_180245_CD320	30.4712	-0.382702	0.133551	-2.86559	0.00416232	0.978876	chr19	8372801	8372806	CD320	0	intronic	cpg	STAT3//E2F1//c-Myc//E2F6//Max//ZNF263//E2F6_(H-50)//eGFP-JunD//Mxi1_(bHLH)//NF-YA//USF2//USF-1//Sin3Ak-20	-0.053647	5.86608	5.89099	0.141322	0.106809	0.0073826	0.020212	-0.382702	0.0365519	0.598128	0.141526	0.128174	0.0116028	0.589421	0.133551	-1.46769	9.84903	0.998562	0.833308	0.636276	0.0342913	-2.86559	0.142187	6.92063e-23	0.318007	0.404671	0.524596	0.972645	0.00416232
tag_114612_RAB3IL1	5.7976	-0.799736	0.279109	-2.86532	0.00416588	0.978876	chr11	61676557	61676562	RAB3IL1	0	intronic	NoCpg		-0.0209058	3.14196	3.44537	0.382928	-0.238016	-0.013169	-2.4914	-0.799736	0.0748651	1.22595	0.295359	0.269297	0.0249721	1.16646	0.279109	-0.279247	2.81036	1.29648	-0.883842	-0.527346	-2.13586	-2.86532	0.780056	0.00494856	0.194809	0.376781	0.597953	0.0326909	0.00416588
tag_105872_PDZD7	5.80078	0.832225	0.290464	2.86516	0.00416801	0.978876	chr10	102778832	102778837	PDZD7	0	exonic	cpg	Pol2//AP-2gamma//TBP//ZNF263//Pol2-4H8//CTCF//NRSF//Max//c-Myc//SMC3_(ab9263)//Egr-1//Rad21//E2F6_(H-50)//CTCF_(SC-5916)//TCF12	0.0280104	1.69066	1.76451	-0.0796115	0.256302	-0.0639904	0.208081	0.832225	0.0813506	1.33262	0.306943	0.28242	0.0258539	1.3932	0.290464	0.344317	1.32409	-0.259369	0.90752	-2.47507	0.149355	2.86516	0.730608	0.185474	0.79535	0.364132	0.0133209	0.881274	0.00416801
tag_80169_TMEM178B	10.4578	-0.686531	0.239672	-2.86446	0.00417718	0.978876	chr7	141015859	141015864	TMEM178B	0	intronic	NoCpg		0.00974976	3.33437	3.58822	0.107236	0.312385	-0.00253929	0.108698	-0.686531	0.0651207	1.06736	0.253683	0.227093	0.0208619	1.03084	0.239672	0.149718	3.36175	0.422718	1.37558	-0.121719	0.105446	-2.86446	0.880987	0.00077449	0.672501	0.16895	0.903122	0.916022	0.00417718
tag_120461_PVRL1	19.456	-0.548774	0.19162	-2.86386	0.00418516	0.978876	chr11	119529508	119529513	PVRL1	0	intronic	NoCpg		-0.0242415	4.62294	4.7313	0.311245	0.207333	0.0311779	0.613787	-0.548774	0.0521955	0.854738	0.200024	0.181191	0.0163489	0.818219	0.19162	-0.464438	5.53538	1.55604	1.14428	1.90704	0.75015	-2.86386	0.642334	3.10551e-08	0.119699	0.252506	0.0565159	0.453164	0.00418516
tag_181575_RTBDN	19.3119	-0.483562	0.168854	-2.86379	0.004186	0.978876	chr19	12936597	12936602	RTBDN	0	exonic	cpg	CTCF//ZBTB7A_(SC-34508)//HMGN3//CTCF_(C-20)//TAF1//CTCF_(SC-5916)//Rad21//CTCFL_(SC-98982)//E2F6_(H-50)//E2F6//Pol2	-0.00315196	4.44285	4.65816	0.270767	-0.326243	0.0263186	0.125156	-0.483562	0.0458568	0.751589	0.177155	0.16197	0.0144364	0.733364	0.168854	-0.068735	6.19775	1.52842	-2.01422	1.82307	0.17066	-2.86379	0.945201	5.72778e-10	0.126409	0.043986	0.0682925	0.864491	0.004186
tag_200907_TSPEAR	18.0133	-0.457311	0.159754	-2.86259	0.004202	0.978876	chr21	46118186	46118191	TSPEAR	0	intronic	NoCpg	FOSL2//HEY1//HNF4A_(H-171)	-0.0438939	4.94706	4.90466	0.230888	0.343615	-0.00243267	0.059505	-0.457311	0.0437153	0.714399	0.169409	0.153084	0.0140789	0.717482	0.159754	-1.00408	6.86543	1.3629	2.24462	-0.172788	0.0829359	-2.86259	0.315338	6.62929e-12	0.172913	0.0247925	0.862818	0.933902	0.004202
tag_85404_UBE2V2	34.4118	0.343891	0.120168	2.86176	0.00421301	0.978876	chr8	48921405	48921410	UBE2V2	0	intronic	cpg	Pol2//ZBTB7A_(SC-34508)//Pol2-4H8//HA-E2F1	0.00759936	4.85872	4.73969	-0.159457	0.34715	-0.0385276	0.323691	0.343891	0.0333999	0.547039	0.128743	0.116316	0.0106645	0.562143	0.120168	0.227526	8.66425	-1.23857	2.98453	-3.61271	0.575816	2.86176	0.820015	4.54479e-18	0.215505	0.00284012	0.000303013	0.564739	0.00421301
tag_192306_SNRPB	35.2239	0.282853	0.0988491	2.86146	0.00421699	0.978876	chr20	2451707	2451712	SNRPB	0	upstream	NoCpg	TAF1//Pol2//Pol2(b)//Pol2-4H8//HEY1//TBP//Sin3Ak-20//GATA-1//TCF4//ELK4//KAP1//STAT1//Egr-1//ZNF263	0.00328353	5.00975	4.93595	-0.0940442	-0.161433	0.00538643	0.252307	0.282853	0.027443	0.449061	0.106106	0.0967611	0.00851083	0.483644	0.0988491	0.119649	10.9917	-0.886326	-1.66836	0.632891	0.521679	2.86146	0.904761	4.18903e-28	0.375442	0.095244	0.526805	0.601894	0.00421699
tag_139081_ERH	19.1947	-0.414683	0.144925	-2.86135	0.00421836	0.978876	chr14	69864361	69864366	ERH	0	intronic	NoCpg		-0.057045	5.29673	5.62902	0.132995	-0.152769	-0.00851124	-1.02866	-0.414683	0.0395458	0.647044	0.15455	0.14107	0.0127586	0.650009	0.144925	-1.4425	8.69958	0.860531	-1.08293	-0.667098	-1.58253	-2.86135	0.14916	3.33103e-18	0.389496	0.27884	0.50471	0.113528	0.00421836
tag_160132_RAP1GAP2	17.471	-0.445358	0.155652	-2.86124	0.00421994	0.978876	chr17	2700802	2700807	RAP1GAP2	0	intronic	NoCpg		-0.0613272	5.15744	5.3552	0.177385	-0.0550228	0.0236376	-0.803015	-0.445358	0.0424491	0.693947	0.164731	0.149658	0.0133513	0.687831	0.155652	-1.44472	7.71702	1.07681	-0.367658	1.77043	-1.16746	-2.86124	0.148536	1.19084e-14	0.281564	0.713129	0.0766559	0.243025	0.00421994
tag_98158_COL5A1	5.64349	-0.958363	0.33495	-2.86121	0.00422024	0.978876	chr9	137673892	137673897	COL5A1	0	intronic	NoCpg	CTCF//TCF4//ELF1_(SC-631)//Rad21//CTCF_(SC-5916)//CTCF_(C-20)	0.0690597	1.44493	1.8291	0.438137	0.0956719	0.0252432	-0.82242	-0.958363	0.089708	1.47107	0.347465	0.312588	0.0285717	1.36405	0.33495	0.769827	1.24338	1.26095	0.306064	0.883505	-0.602927	-2.86121	0.441402	0.213727	0.207326	0.759556	0.376963	0.546557	0.00422024
tag_93909_ANKS6	14.0597	0.508035	0.177581	2.86086	0.00422492	0.978876	chr9	101557998	101558003	ANKS6	0	intronic	NoCpg		0.0652823	2.61331	2.46304	0.175665	-0.0937687	-0.0193056	-0.822785	0.508035	0.0492	0.806198	0.186497	0.172009	0.0154962	0.802674	0.177581	1.32688	3.05514	0.941923	-0.545137	-1.24582	-1.02506	2.86086	0.184549	0.00224958	0.346232	0.585659	0.21283	0.305337	0.00422492
tag_34163_ITPR1	24.0235	-0.393086	0.137405	-2.86078	0.00422598	0.978876	chr3	4783304	4783309	ITPR1	0	intronic	NoCpg	eGFP-GATA2//GATA-2//STAT2//CCNT2//ELK4//E2F6_(H-50)//TAL1_(SC-12984)//ELF1_(SC-631)//TBP//Pol2(b)//HA-E2F1//HDAC2_(SC-6296)	-0.00168456	4.67583	4.44526	0.414811	-0.0212187	0.0276934	1.55946	-0.393086	0.0374896	0.612838	0.144177	0.131838	0.011874	0.63571	0.137405	-0.0449341	7.25356	2.87709	-0.160945	2.33228	2.4531	-2.86078	0.96416	4.05951e-13	0.00401365	0.872137	0.0196862	0.0141631	0.00422598
tag_211057_ARHGEF9	19.2346	0.452404	0.158164	2.86035	0.00423169	0.978876	chrX	62952375	62952380	ARHGEF9	0	intronic	NoCpg		0.0711663	3.08797	2.98196	-0.116326	-0.154265	-0.0263779	0.263792	0.452404	0.0437984	0.71869	0.168754	0.153792	0.0138553	0.734978	0.158164	1.62486	4.14916	-0.689325	-1.00307	-1.90381	0.358911	2.86035	0.104192	3.33695e-05	0.490619	0.315826	0.056935	0.719662	0.00423169
tag_32626_NPPC	8.65453	0.754797	0.263925	2.85989	0.00423789	0.978876	chr2	232790051	232790056	NPPC	0	intronic	cpg	CTCF//YY1_(C-20)//HDAC2_(SC-6296)//SMC3_(ab9263)//ZBTB7A_(SC-34508)//CTCF_(SC-5916)//Rad21//YY1//CTCFL_(SC-98982)//CTCF_(C-20)	-0.0377414	3.54232	3.20233	-0.254493	-0.012267	-0.0154671	0.0720278	0.754797	0.0732989	1.20026	0.281324	0.256115	0.0228332	1.20624	0.263925	-0.514897	2.66803	-0.904625	-0.0478963	-0.677395	0.0597127	2.85989	0.606625	0.00762968	0.365664	0.961799	0.498155	0.952384	0.00423789
tag_176238_MBP	8.58827	0.552068	0.193049	2.85973	0.00423996	0.978876	chr18	74796461	74796466	MBP	0	intronic	NoCpg		0.0762601	1.88257	2.10728	-0.541478	-0.24236	-0.0609879	0.376319	0.552068	0.0539336	0.886667	0.214521	0.192493	0.0175219	1.00944	0.193049	1.41396	2.37662	-2.52413	-1.25906	-3.48067	0.372799	2.85973	0.157373	0.0174719	0.0115985	0.20801	0.000500153	0.709298	0.00423996
tag_176160_ZNF516	14.6552	-0.549749	0.192238	-2.85973	0.00424008	0.978876	chr18	74188816	74188821	ZNF516	0	intronic	NoCpg		0.0293147	3.63507	3.81717	0.0161945	-0.214034	0.00341048	1.86322	-0.549749	0.0523367	0.858847	0.20526	0.185133	0.0167215	0.886731	0.192238	0.560117	4.44453	0.0788975	-1.15611	0.203958	2.10122	-2.85973	0.575399	8.80845e-06	0.937114	0.247636	0.838387	0.0356215	0.00424008
tag_167725_NME1,NME1-NME2	27.8123	0.372095	0.130133	2.85934	0.0042452	0.978876	chr17	49230754	49230759	NME1,NME1-NME2	0	upstream	cpg	CTCF//c-Jun//FOXA1_(SC-101058)//SMC3_(ab9263)//Rad21//STAT1//eGFP-JunB//IRF1//KAP1//eGFP-FOS//CTCF_(C-20)//CTCF_(SC-5916)//RXRA//STAT3//FOSL1_(SC-183)//JunD//BATF//PU.1//CTCFL_(SC-98982)//FOXA1_(C-20)//TCF4//FOSL2//MafF_(M8194)//HNF4A_(H-171)//GABP//Egr-1//GATA-1//TAF1//FOXA2_(SC-6554)//eGFP-JunD//NFKB//ELK4//TR4//c-Fos//RFX5_(N-494)//p300//SP1//GTF2F1_(RAP-74)//ELF1_(SC-631)//CtBP2//TBP//CHD2_(N…	0.0454921	3.99279	3.88226	0.0200292	-0.015775	-0.027244	-0.240068	0.372095	0.0360282	0.590484	0.138146	0.126255	0.0114549	0.59678	0.130133	1.26268	6.57471	0.144985	-0.124946	-2.37837	-0.402271	2.85934	0.206704	4.87476e-11	0.884723	0.900567	0.0173895	0.687484	0.0042452
tag_86177_C8orf34	12.2413	0.498235	0.17429	2.85866	0.0042544	0.978876	chr8	69243732	69243737	C8orf34	0	intronic	cpg	CTCF	0.0518445	2.67142	2.6956	-0.353471	-0.0959985	-0.0186894	-0.0916909	0.498235	0.0485491	0.796507	0.189142	0.170184	0.0151283	0.844553	0.17429	1.06788	3.38427	-1.86881	-0.564087	-1.2354	-0.108567	2.85866	0.285575	0.000713672	0.0616486	0.572695	0.216683	0.913546	0.0042544
[truncated: 1,256 more rows]

## Sheet: Regions_Results
Analysis of differentially methylated Regions: note: HpaII seq measured unmethylated regions. Thus an increas in reads corresponds to an increaed demethylation
[truncated: 454 more rows]
