# Supplementary material for: The methylome in females with adolescent Conduct Disorder: Neural pathomechanisms and environmental risk factors
Source: PLoS One. 2022 Jan 28;17(1):e0261691. doi: 10.1371/journal.pone.0261691 (PMC8797262; doi:10.1371/journal.pone.0261691)
Supplement: S2 Table — (XLSX) [file pone.0261691.s002.xlsx]

## Sheet: GO_enrichment
	GO term enrichemnt analysis based on gprofiler2 and gSCS correction, with the gene universe being all genes within 2kb to tags detected in our HpaII Meth-Seq appraoch Gene list is based on all genes within 2kb of regions (01_dmregions) or tags (02_dmtags) differentiyl methylated at a significance level of uncorrected p>10E-3
	query	significant	p_value (corr)	term_size	query_size	intersection_size	precision	recall	term_id	source	term_name	effective_domain_size	source_order	parents
1	01_dmregions	TRUE	0.037584	4388	119	55	0.462185	0.0125342	GO:0048731	GO:BP	system development	17220	15085	c("GO:0007275", "GO:0048856")
2	02_dmtag	TRUE	1.36693e-16	4388	1050	402	0.382857	0.0916135	GO:0048731	GO:BP	system development	17220	15085	c("GO:0007275", "GO:0048856")
3	02_dmtag	TRUE	3.65527e-15	5292	1050	458	0.43619	0.0865457	GO:0048856	GO:BP	anatomical structure development	17220	15202	GO:0032502
4	02_dmtag	TRUE	6.89888e-15	4875	1050	429	0.408571	0.088	GO:0007275	GO:BP	multicellular organism development	17220	3180	c("GO:0032501", "GO:0048856")
5	02_dmtag	TRUE	3.55914e-13	5715	1050	478	0.455238	0.0836395	GO:0032502	GO:BP	developmental process	17220	8837	GO:0008150
6	02_dmtag	TRUE	1.44162e-11	2229	1050	228	0.217143	0.102288	GO:0007399	GO:BP	nervous system development	17220	3290	GO:0048731
7	02_dmtag	TRUE	2.6471e-09	3743	1050	329	0.313333	0.0878974	GO:0030154	GO:BP	cell differentiation	17220	7743	GO:0048869
8	02_dmtag	TRUE	3.20141e-09	6530	1050	513	0.488571	0.0785605	GO:0032501	GO:BP	multicellular organismal process	17220	8836	GO:0008150
9	02_dmtag	TRUE	3.59991e-09	3809	1050	333	0.317143	0.0874245	GO:0048869	GO:BP	cellular developmental process	17220	15214	c("GO:0009987", "GO:0032502")
10	02_dmtag	TRUE	8.22588e-08	3191	1050	284	0.270476	0.0890003	GO:0048513	GO:BP	animal organ development	17220	14889	c("GO:0048731", "GO:0048856")
11	02_dmtag	TRUE	1.02496e-07	1881	1050	188	0.179048	0.0999468	GO:0048468	GO:BP	cell development	17220	14859	c("GO:0030154", "GO:0048856", "GO:0048869")
12	02_dmtag	TRUE	3.93067e-07	2504	1050	232	0.220952	0.0926518	GO:0009653	GO:BP	anatomical structure morphogenesis	17220	4035	c("GO:0032502", "GO:0048856")
13	02_dmtag	TRUE	1.1038e-06	1526	1050	157	0.149524	0.102883	GO:0022008	GO:BP	neurogenesis	17220	7571	c("GO:0007399", "GO:0030154")
14	02_dmtag	TRUE	2.07667e-06	1423	1050	148	0.140952	0.104006	GO:0048699	GO:BP	generation of neurons	17220	15053	GO:0022008
15	02_dmtag	TRUE	5.76406e-06	1328	1050	139	0.132381	0.104669	GO:0022610	GO:BP	biological adhesion	17220	7629	GO:0008150
16	02_dmtag	TRUE	8.18228e-06	1322	1050	138	0.131429	0.104387	GO:0007155	GO:BP	cell adhesion	17220	3069	c("GO:0009987", "GO:0022610")
17	02_dmtag	TRUE	1.10633e-05	695	1050	86	0.0819048	0.123741	GO:0000904	GO:BP	cell morphogenesis involved in differentiation	17220	308	c("GO:0000902", "GO:0048468")
18	02_dmtag	TRUE	1.56544e-05	654	1050	82	0.0780952	0.125382	GO:0032990	GO:BP	cell part morphogenesis	17220	9209	GO:0032989
19	02_dmtag	TRUE	1.84028e-05	963	1050	108	0.102857	0.11215	GO:0000902	GO:BP	cell morphogenesis	17220	306	GO:0009653
20	02_dmtag	TRUE	2.59509e-05	638	1050	80	0.0761905	0.125392	GO:0048858	GO:BP	cell projection morphogenesis	17220	15204	c("GO:0000902", "GO:0030030", "GO:0032990")
21	02_dmtag	TRUE	4.18233e-05	737	1050	88	0.0838095	0.119403	GO:0032989	GO:BP	cellular component morphogenesis	17220	9208	c("GO:0009653", "GO:0016043", "GO:0048869")
22	02_dmtag	TRUE	6.53639e-05	1299	1050	133	0.126667	0.102386	GO:0030182	GO:BP	neuron differentiation	17220	7757	c("GO:0030154", "GO:0048699")
23	02_dmtag	TRUE	0.000103867	634	1050	78	0.0742857	0.123028	GO:0120039	GO:BP	plasma membrane bounded cell projection morphogenesis	17220	22867	GO:0048858
24	02_dmtag	TRUE	0.000157029	926	1050	102	0.0971429	0.110151	GO:0031175	GO:BP	neuron projection development	17220	8243	c("GO:0048666", "GO:0120036")
25	02_dmtag	TRUE	0.000207173	1055	1050	112	0.106667	0.106161	GO:0048666	GO:BP	neuron development	17220	15021	c("GO:0030182", "GO:0048468")
26	02_dmtag	TRUE	0.000212985	621	1050	76	0.072381	0.122383	GO:0048812	GO:BP	neuron projection morphogenesis	17220	15159	c("GO:0031175", "GO:0120039")
27	02_dmtag	TRUE	0.00249667	10598	1050	727	0.692381	0.0685978	GO:0065007	GO:BP	biological regulation	17220	18678	GO:0008150
28	02_dmtag	TRUE	0.00328718	398	1050	53	0.0504762	0.133166	GO:0050804	GO:BP	modulation of chemical synaptic transmission	17220	15390	c("GO:0007268", "GO:0099177")
29	02_dmtag	TRUE	0.00357287	399	1050	53	0.0504762	0.132832	GO:0099177	GO:BP	regulation of trans-synaptic signaling	17220	22405	c("GO:0010646", "GO:0023051", "GO:0099537")
30	02_dmtag	TRUE	0.00377568	1930	1050	173	0.164762	0.0896373	GO:0006928	GO:BP	movement of cell or subcellular component	17220	2879	GO:0009987
31	02_dmtag	TRUE	0.00453172	667	1050	76	0.072381	0.113943	GO:0099536	GO:BP	synaptic signaling	17220	22435	GO:0007267
32	02_dmtag	TRUE	0.00462749	4447	1050	345	0.328571	0.0775804	GO:0048523	GO:BP	negative regulation of cellular process	17220	14899	c("GO:0009987", "GO:0048519", "GO:0050794")
33	02_dmtag	TRUE	0.00464956	561	1050	67	0.0638095	0.11943	GO:0048667	GO:BP	cell morphogenesis involved in neuron differentiation	17220	15022	c("GO:0000904", "GO:0048666")
34	02_dmtag	TRUE	0.00752972	9985	1050	688	0.655238	0.0689034	GO:0050789	GO:BP	regulation of biological process	17220	15378	c("GO:0008150", "GO:0065007")
35	02_dmtag	TRUE	0.00833919	2261	1050	195	0.185714	0.086245	GO:0050793	GO:BP	regulation of developmental process	17220	15381	c("GO:0032502", "GO:0050789")
36	02_dmtag	TRUE	0.0112549	447	1050	56	0.0533333	0.12528	GO:0007409	GO:BP	axonogenesis	17220	3298	c("GO:0048667", "GO:0048812", "GO:0061564")
37	02_dmtag	TRUE	0.0134241	3172	1050	257	0.244762	0.0810214	GO:0023051	GO:BP	regulation of signaling	17220	7674	c("GO:0023052", "GO:0050789")
38	02_dmtag	TRUE	0.0136195	649	1050	73	0.0695238	0.112481	GO:0099537	GO:BP	trans-synaptic signaling	17220	22436	GO:0099536
39	02_dmtag	TRUE	0.0142349	9477	1050	656	0.624762	0.0692202	GO:0050794	GO:BP	regulation of cellular process	17220	15382	c("GO:0009987", "GO:0050789")
40	02_dmtag	TRUE	0.0157804	14691	1050	949	0.90381	0.0645974	GO:0008150	GO:BP	biological_process	17220	3544	character(0)
41	02_dmtag	TRUE	0.0171811	3137	1050	254	0.241905	0.0809691	GO:0010646	GO:BP	regulation of cell communication	17220	4805	c("GO:0007154", "GO:0050794")
42	02_dmtag	TRUE	0.01763	5647	1050	419	0.399048	0.0741987	GO:0016043	GO:BP	cellular component organization	17220	5666	GO:0071840
43	02_dmtag	TRUE	0.0212369	333	1050	45	0.0428571	0.135135	GO:0031589	GO:BP	cell-substrate adhesion	17220	8419	GO:0007155
44	02_dmtag	TRUE	0.024965	481	1050	58	0.0552381	0.120582	GO:0061564	GO:BP	axon development	17220	18322	GO:0031175
45	02_dmtag	TRUE	0.0286786	262	1050	38	0.0361905	0.145038	GO:0007411	GO:BP	axon guidance	17220	3299	c("GO:0007409", "GO:0097485")
46	02_dmtag	TRUE	0.0289343	5827	1050	429	0.408571	0.0736228	GO:0071840	GO:BP	cellular component organization or biogenesis	17220	19833	GO:0009987
47	02_dmtag	TRUE	0.0296692	252	1050	37	0.0352381	0.146825	GO:0098742	GO:BP	cell-cell adhesion via plasma-membrane adhesion molecules	17220	22171	GO:0098609
48	02_dmtag	TRUE	0.0309955	1467	1050	135	0.128571	0.0920245	GO:0045595	GO:BP	regulation of cell differentiation	17220	13378	c("GO:0030154", "GO:0050793", "GO:0050794")
49	02_dmtag	TRUE	0.0315999	263	1050	38	0.0361905	0.144487	GO:0097485	GO:BP	neuron projection guidance	17220	21958	c("GO:0006928", "GO:0006935", "GO:0048812")
50	02_dmtag	TRUE	0.0351616	653	1050	72	0.0685714	0.11026	GO:0034330	GO:BP	cell junction organization	17220	9878	GO:0016043
51	02_dmtag	TRUE	0.0359197	5555	1050	411	0.391429	0.0739874	GO:0023052	GO:BP	signaling	17220	7675	GO:0008150
52	02_dmtag	TRUE	0.0398157	1679	1050	150	0.142857	0.0893389	GO:0040011	GO:BP	locomotion	17220	11499	GO:0008150
53	02_dmtag	TRUE	1.50855e-08	4914	1050	405	0.385714	0.0824176	GO:0071944	GO:CC	cell periphery	17220	3147	GO:0110165
54	02_dmtag	TRUE	8.95707e-08	4504	1050	374	0.35619	0.0830373	GO:0005886	GO:CC	plasma membrane	17220	522	c("GO:0016020", "GO:0071944")
55	02_dmtag	TRUE	2.0096e-06	15312	1050	993	0.945714	0.0648511	GO:0005575	GO:CC	cellular_component	17220	247	character(0)
56	02_dmtag	TRUE	6.71449e-06	15193	1050	986	0.939048	0.0648983	GO:0110165	GO:CC	cellular anatomical entity	17220	3871	GO:0005575
57	02_dmtag	TRUE	0.00016771	1916	1050	178	0.169524	0.0929019	GO:0030054	GO:CC	cell junction	17220	1035	GO:0110165
58	02_dmtag	TRUE	0.00386769	1230	1050	121	0.115238	0.098374	GO:0045202	GO:CC	synapse	17220	2457	GO:0030054
59	02_dmtag	TRUE	0.0231341	334	1050	45	0.0428571	0.134731	GO:0098984	GO:CC	neuron to neuron synapse	17220	3719	GO:0045202
60	02_dmtag	TRUE	0.0409424	319	1050	43	0.0409524	0.134796	GO:0098978	GO:CC	glutamatergic synapse	17220	3713	GO:0045202
61	02_dmtag	TRUE	2.87438e-08	15406	1050	1002	0.954286	0.0650396	GO:0003674	GO:MF	molecular_function	17220	404	character(0)
62	02_dmtag	TRUE	0.000970253	14375	1050	938	0.893333	0.0652522	GO:0005488	GO:MF	binding	17220	1872	GO:0003674
63	02_dmtag	TRUE	0.00928289	12750	1050	846	0.805714	0.0663529	GO:0005515	GO:MF	protein binding	17220	1889	GO:0005488
