# Supplementary material for: The methylome in females with adolescent Conduct Disorder: Neural pathomechanisms and environmental risk factors
Source: PLoS One. 2022 Jan 28;17(1):e0261691. doi: 10.1371/journal.pone.0261691 (PMC8797262; doi:10.1371/journal.pone.0261691)
Supplement: S3 Table — (XLSX) [file pone.0261691.s003.xlsx]

## Sheet: Tabelle1
	Epi_topHit				Epi_all				Epi_M2				Epi_M15				Epi_M_all
	Estimate	Std.Err	P(>|z|)		Estimate	Std.Err	P(>|z|)		Estimate	Std.Err	P(>|z|)		Estimate	Std.Err	P(>|z|)		Estimate	Std.Err	z-value	P(>|z|)
Epi ~
Matsmk (a)	-0.033	0.05	0.511		0.014	0.025	0.567		0.009	0.042	0.829		-0.055	0.057	0.335		0.025	0.082	0.301	0.764
Matagg (b)	-0.014	0.072	0.84		0.023	0.038	0.555		-0.017	0.064	0.794		0.074	0.106	0.487		0.132	0.124	1.068	0.285
FamScore (c)	0.056	0.076	0.46		-0.037	0.042	0.384		-0.054	0.063	0.393		0.113	0.082	0.168		-0.102	0.109	-0.934	0.35
EduPar (d)	-0.038	0.108	0.721		-0.09	0.06	0.13		-0.01	0.092	0.913		0.229	0.104	0.027		-0.281	0.169	-1.658	0.097
n_trauma (e)	0.085	0.111	0.443		0.025	0.048	0.601		0.018	0.096	0.851		-0.062	0.089	0.483		0.074	0.126	0.589	0.556
Age	-0.09	0.097	0.353		0.034	0.064	0.593		-0.042	0.101	0.677		-0.088	0.121	0.467		0.122	0.179	0.679	0.497
int_dis	-0.074	0.057	0.19		0.023	0.024	0.35		-0.01	0.038	0.799		-0.065	0.047	0.168		0.085	0.074	1.148	0.251
medication	-0.044	0.059	0.448		0.007	0.03	0.804		0.018	0.039	0.651		-0.024	0.056	0.665		0.05	0.08	0.623	0.533
contrcptvs	-0.017	0.049	0.733		-0.016	0.027	0.56		0.074	0.053	0.165		0.032	0.055	0.562		-0.074	0.084	-0.872	0.383
cigday_1	-0.111	0.136	0.415		0.022	0.052	0.671		-0.058	0.091	0.522		-0.052	0.113	0.647		0.168	0.14	1.205	0.228
V8	-0.089	0.568	0.876		0.06	0.306	0.844		-0.522	0.239	0.029		0.007	0.271	0.979		0.285	1.06	0.268	0.788
group ~
Matsmk (f)	0.194	1.16	0.867		0.236	1.156	0.838		0.308	1.18	0.794		0.193	1.158	0.867		0.095	1.273	0.075	0.94
Matagg (g)	1.502	2.502	0.548		1.498	2.499	0.549		1.435	2.525	0.57		1.614	2.501	0.519		0.666	2.626	0.254	0.8
FamScore (h)	0.182	2.108	0.931		0.125	2.104	0.953		-0.234	2.134	0.913		0.202	2.105	0.923		0.738	2.22	0.333	0.739
EduPar (i)	-3.511	2.254	0.119		-3.311	2.246	0.14		-3.495	2.306	0.13		-3.176	2.248	0.158		-1.6	2.503	-0.639	0.523
n_trauma (j)	2.563	1.452	0.077		2.365	1.437	0.1		2.505	1.539	0.104		2.329	1.439	0.106		1.913	1.657	1.155	0.248
Age	-3.056	2.522	0.226		-2.93	2.517	0.244		-3.123	2.581	0.226		-2.983	2.519	0.236		-3.678	2.775	-1.325	0.185
int_dis	1.143	0.829	0.168		1.254	0.822	0.127		1.231	0.85	0.147		1.212	0.824	0.141		0.728	0.955	0.763	0.446
medication	1.079	0.873	0.217		1.154	0.867	0.183		1.267	0.895	0.157		1.137	0.868	0.191		0.837	1.013	0.826	0.409
contrcptvs	0.108	0.803	0.893		0.162	0.798	0.839		0.566	0.854	0.508		0.177	0.8	0.825		0.622	0.97	0.641	0.521
cigday_1	10.186	7.209	0.158		10.369	7.205	0.15		10.065	7.223	0.163		10.34	7.205	0.151		9.298	7.262	1.28	0.2
V8	13.1	16.931	0.439		13.187	16.901	0.435		10.274	16.951	0.544		13.279	16.898	0.432		11.409	18.263	0.625	0.532
Epi (z)	-1.921	0.014	0		1.393	0.134	0		-5.741	0.009	0		-1.141	0.027	0		6.542	0.104	63.023	0
directMatsmk	0.194	1.16	0.867		0.236	1.156	0.838		0.308	1.18	0.794		0.193	1.158	0.867		0.095	1.273	0.075	0.94
directMatagg	1.502	2.502	0.548		1.498	2.499	0.549		1.435	2.525	0.57		1.614	2.501	0.519		0.666	2.626	0.254	0.8
directFamScore	0.182	2.108	0.931		0.125	2.104	0.953		-0.234	2.134	0.913		0.202	2.105	0.923		0.738	2.22	0.333	0.739
directEduPar	-3.511	2.254	0.119		-3.311	2.246	0.14		-3.495	2.306	0.13		-3.176	2.248	0.158		-1.6	2.503	-0.639	0.523
directn_trauma	2.563	1.452	0.077		2.365	1.437	0.1		2.505	1.539	0.104		2.329	1.439	0.106		1.913	1.657	1.155	0.248
Epi x Matsmk	0.063	0.095	0.511		0.02	0.035	0.567		-0.052	0.239	0.829		0.063	0.065	0.335		0.161	0.535	0.301	0.764
Epi x Matagg	0.028	0.138	0.84		0.032	0.054	0.556		0.095	0.365	0.794		-0.084	0.121	0.487		0.864	0.809	1.068	0.286
Epi x FamScore	-0.108	0.147	0.46		-0.051	0.059	0.385		0.308	0.361	0.393		-0.129	0.093	0.169		-0.665	0.712	-0.934	0.35
Epi x EduPar	0.074	0.207	0.721		-0.126	0.084	0.134		0.058	0.526	0.913		-0.261	0.118	0.027		-1.837	1.108	-1.657	0.097
Epi x n_trauma	-0.163	0.213	0.443		0.035	0.067	0.602		-0.104	0.554	0.851		0.071	0.101	0.483		0.487	0.827	0.589	0.556
total	0.823	4.371	0.851		0.823	4.371	0.851		0.823	4.371	0.851		0.823	4.371	0.851		0.823	4.371	0.188	0.851
